# Supplementary material for: Identification of Tumor Microenvironment-Related Prognostic Genes in Sarcoma
Source: Front Genet. 2021 Feb 1;12:620705. doi: 10.3389/fgene.2021.620705 (PMC7882740; doi:10.3389/fgene.2021.620705)
Supplement: Supplementary Table 2 — The DEGs between high and low immune score groups. [file Table_2.XLSX]

## Sheet: Table S2 immune scores based li
Gene name	logFC	AveExpr	t	P.Value	adj.P.Val	B
MYO1F	2.45095	4.35013	22.2598	1.31e-61	7.21e-57	129.712
WAS	2.73806	3.52481	21.7306	7.25e-60	2e-55	125.685
ARHGAP30	2.58088	4.12444	21.5529	2.81e-59	5.16e-55	124.368
ITGB2	2.78098	6.21423	20.9926	2.06e-57	2.83e-53	120.105
CD4	2.70095	5.83778	20.8969	4.3e-57	4.73e-53	119.38
VAV1	2.95214	3.0902	20.7548	1.28e-56	1.18e-52	118.239
SASH3	2.8673	3.33154	20.5735	5.21e-56	4.1e-52	116.862
PTPN6	2.52719	4.29513	20.4804	1.07e-55	7.37e-52	116.179
LCP2	2.34119	4.25523	20.4482	1.37e-55	7.63e-52	115.93
SPI1	2.70416	4.68426	20.4365	1.5e-55	7.63e-52	115.846
HCK	2.81278	4.03139	20.4347	1.52e-55	7.63e-52	115.822
SELPLG	2.72546	4.25642	20.3671	2.57e-55	1.18e-51	115.306
CD53	2.77724	4.72873	20.1825	1.08e-54	4.24e-51	113.886
BIN2	2.56805	2.49223	20.184	1.07e-54	4.24e-51	113.817
SNX20	3.06918	1.9128	20.0869	2.27e-54	8.32e-51	113.027
GPSM3	2.25982	4.28914	20.0404	3.25e-54	1.11e-50	112.783
TMC8	2.54315	3.08934	20.0334	3.44e-54	1.11e-50	112.692
DENND1C	2.55005	2.16304	19.9856	4.99e-54	1.53e-50	112.264
FCER1G	2.7943	5.00247	19.842	1.53e-53	4.43e-50	111.248
LST1	2.78132	3.01134	19.7971	2.17e-53	5.68e-50	110.863
PCED1B-AS1	3.08971	1.86271	19.7988	2.14e-53	5.68e-50	110.802
NCF1	3.15448	0.860342	19.7348	3.52e-53	8.82e-50	110.209
FERMT3	2.6501	4.73764	19.6877	5.09e-53	1.22e-49	110.051
IL10RA	2.72958	4.50125	19.6816	5.34e-53	1.22e-49	110.003
AIF1	2.8732	4.8789	19.6703	5.83e-53	1.23e-49	109.915
LAPTM5	2.64645	7.23323	19.6765	5.55e-53	1.22e-49	109.883
PTAFR	2.64639	3.18841	19.6107	9.29e-53	1.9e-49	109.425
PIK3R5	2.32913	2.77824	19.5892	1.1e-52	2.16e-49	109.238
ARHGAP9	2.57223	3.0402	19.5193	1.9e-52	3.6e-49	108.71
LILRB4	3.35745	3.54058	19.4462	3.37e-52	6.18e-49	108.16
SLA	2.68555	3.91979	19.4408	3.51e-52	6.23e-49	108.125
CYTH4	2.61971	4.37992	19.3136	9.52e-52	1.59e-48	107.138
TYROBP	2.71432	5.82502	19.3145	9.45e-52	1.59e-48	107.123
C1orf162	2.63754	3.62152	19.2962	1.09e-51	1.77e-48	106.993
LAIR1	2.70426	4.63211	19.2674	1.37e-51	2.15e-48	106.777
FGD3	2.4992	2.64794	19.2283	1.86e-51	2.84e-48	106.429
CORO1A	2.42301	5.20018	19.2202	1.98e-51	2.87e-48	106.402
LILRB1	2.78702	2.47004	19.2233	1.93e-51	2.87e-48	106.382
CD37	2.32248	3.80554	19.0729	6.3e-51	8.89e-48	105.254
IL18	3.07633	2.2464	18.9721	1.39e-50	1.92e-47	104.414
HLA-DMB	2.64854	4.84474	18.8982	2.49e-50	3.26e-47	103.887
CTSS	2.47496	5.81134	18.8983	2.49e-50	3.26e-47	103.865
HAVCR2	2.70201	3.55763	18.8875	2.71e-50	3.39e-47	103.801
NCF1C	3.12256	0.320235	18.8901	2.65e-50	3.39e-47	103.612
PIK3AP1	2.48896	3.68971	18.8312	4.22e-50	5.16e-47	103.362
TBXAS1	2.46963	3.82987	18.8221	4.54e-50	5.43e-47	103.293
LAT2	2.13447	3.28084	18.7701	6.83e-50	8e-47	102.876
BTK	2.50023	2.48966	18.7165	1.04e-49	1.2e-46	102.429
VAMP8	2.56155	4.59742	18.6791	1.4e-49	1.56e-46	102.172
HLA-DMA	2.45869	5.66652	18.6774	1.42e-49	1.56e-46	102.135
RNASE6	2.66981	3.75197	18.6536	1.71e-49	1.85e-46	101.972
NCF4	2.78116	3.58738	18.5769	3.14e-49	3.26e-46	101.369
BATF	3.25125	1.19726	18.5827	3e-49	3.17e-46	101.304
NCF1B	3.12248	-0.523915	18.5622	3.52e-49	3.59e-46	100.968
GPR132	2.32146	1.50352	18.4198	1.09e-48	1.09e-45	100.049
PILRA	2.13128	2.98257	18.4063	1.21e-48	1.19e-45	100.017
PARVG	2.36726	3.481	18.3529	1.84e-48	1.78e-45	99.608
CYBB	2.97782	5.31992	18.3088	2.61e-48	2.44e-45	99.2444
LILRB2	2.66102	3.151	18.2754	3.4e-48	3.12e-45	98.9936
RASSF4	2.14731	5.08066	18.2339	4.72e-48	4.26e-45	98.6626
TNFAIP8L2	2.73177	2.16807	18.218	5.36e-48	4.76e-45	98.5099
MS4A6A	2.71023	5.51366	18.1779	7.36e-48	6.33e-45	98.206
CD86	2.65547	3.32333	18.0908	1.47e-47	1.24e-44	97.5451
CSF2RA	2.37896	2.58149	18.0736	1.68e-47	1.4e-44	97.3915
CSF1R	2.70424	6.52469	18.0292	2.39e-47	1.97e-44	96.9835
IL12RB1	2.76143	1.36656	17.9465	4.61e-47	3.73e-44	96.3334
ITGAM	2.56086	3.86982	17.9103	6.14e-47	4.76e-44	96.1262
C1QC	2.92923	7.50471	17.924	5.51e-47	4.4e-44	96.0838
GNA15	2.67189	2.95395	17.8912	7.15e-47	5.47e-44	95.9671
AL590764.1	2.85635	-1.95368	17.9112	6.1e-47	4.76e-44	95.7247
RBM47	2.41934	2.77453	17.8561	9.45e-47	7.13e-44	95.6858
AOAH	2.84612	3.05537	17.8332	1.13e-46	8.43e-44	95.512
CD300A	2.56852	3.08495	17.8137	1.32e-46	9.71e-44	95.3586
LRRC25	2.63328	3.12841	17.716	2.88e-46	2.08e-43	94.5887
SIRPB2	2.61298	1.42642	17.6844	3.7e-46	2.64e-43	94.2773
INPP5D	2.11838	4.42478	17.6654	4.3e-46	3.03e-43	94.187
SCIMP	2.59583	1.29011	17.6604	4.47e-46	3.12e-43	94.0796
DOCK2	2.36807	4.04655	17.6295	5.72e-46	3.89e-43	93.9076
EVI2B	2.68039	3.17787	17.6107	6.64e-46	4.46e-43	93.758
ADAP2	2.32598	3.9008	17.601	7.17e-46	4.76e-43	93.6836
CSF2RB	2.26774	3.02675	17.5757	8.77e-46	5.75e-43	93.4793
CSF3R	2.58906	2.52932	17.5649	9.56e-46	6.12e-43	93.3839
ALOX5	2.5743	3.16639	17.5604	9.9e-46	6.2e-43	93.3611
ARL11	2.57312	0.943464	17.561	9.86e-46	6.2e-43	93.2747
C1QA	3.09489	7.72554	17.5677	9.35e-46	6.05e-43	93.2403
CD14	2.8912	7.02349	17.4627	2.16e-45	1.3e-42	92.4611
KLHL6	2.18767	1.96979	17.4415	2.55e-45	1.53e-42	92.3903
FGD2	2.31946	2.72264	17.4334	2.72e-45	1.61e-42	92.3503
HCST	2.79197	2.39268	17.4263	2.88e-45	1.69e-42	92.2869
IKZF1	2.51129	2.8	17.4113	3.25e-45	1.88e-42	92.1774
CD33	2.72716	2.20381	17.3653	4.68e-45	2.68e-42	91.7997
DOK2	2.70969	3.41729	17.3535	5.14e-45	2.92e-42	91.7273
SYK	2.34365	4.15326	17.2777	9.4e-45	5.18e-42	91.1228
HCLS1	2.28756	5.61241	17.2788	9.32e-45	5.18e-42	91.0872
SAMSN1	2.61318	2.60093	17.268	1.02e-44	5.54e-42	91.0417
C1QB	3.12247	7.6149	17.2888	8.61e-45	4.84e-42	91.0337
PSTPIP1	2.74759	2.38742	17.2343	1.33e-44	7.17e-42	90.7707
THEMIS2	2.28031	4.68835	17.2137	1.57e-44	8.37e-42	90.6039
CALHM6	2.95563	2.40531	17.1538	2.52e-44	1.34e-41	90.1353
LY86	2.48179	2.56105	17.1168	3.39e-44	1.78e-41	89.8454
GPR65	2.54746	1.47444	17.1142	3.46e-44	1.8e-41	89.7874
TLR2	2.14087	3.49473	17.0324	6.65e-44	3.36e-41	89.1846
RASGRP4	2.24263	1.57481	17.0353	6.49e-44	3.31e-41	89.1683
TNFSF13B	2.65583	2.63744	17.0288	6.84e-44	3.42e-41	89.1511
KMO	2.56129	-0.346453	16.9689	1.1e-43	5.42e-41	88.514
AL133371.2	2.7366	-1.94737	16.9763	1.04e-43	5.16e-41	88.4208
LILRB3	2.37302	0.806991	16.9268	1.54e-43	7.52e-41	88.2705
IRF8	2.48009	3.38229	16.9076	1.8e-43	8.69e-41	88.1958
AD000864.2	2.18323	-0.914199	16.8941	2e-43	9.59e-41	87.8667
AC243960.1	2.70332	-1.25447	16.8778	2.28e-43	1.08e-40	87.7165
TLR8	2.98943	1.05285	16.8212	3.59e-43	1.69e-40	87.4551
FYB1	2.66554	3.52087	16.7736	5.24e-43	2.41e-40	87.1329
GMFG	2.24895	4.221	16.7744	5.21e-43	2.41e-40	87.1294
C3AR1	2.43934	4.05978	16.7651	5.61e-43	2.55e-40	87.0585
CEACAM21	2.58082	0.274503	16.7731	5.26e-43	2.41e-40	87.0239
IGSF6	2.19869	3.1782	16.7585	5.91e-43	2.67e-40	87.0144
HK3	2.88947	2.23621	16.7554	6.06e-43	2.71e-40	86.9796
TFEC	2.5423	1.88908	16.6699	1.2e-42	5.29e-40	86.2931
WDFY4	2.53641	2.7258	16.6242	1.73e-42	7.55e-40	85.948
CD163	2.85109	6.27643	16.6074	1.98e-42	8.57e-40	85.7101
TRPM2	2.31657	3.3045	16.5508	3.11e-42	1.33e-39	85.367
PTPN7	2.81658	2.1167	16.5473	3.2e-42	1.35e-39	85.3289
MYO1G	2.55365	2.5628	16.5213	3.93e-42	1.64e-39	85.1305
C16orf54	2.8444	0.163759	16.5257	3.8e-42	1.6e-39	85.0675
RASAL3	2.21819	2.8264	16.4732	5.78e-42	2.37e-39	84.7513
AC119044.1	2.64466	-2.63465	16.4975	4.76e-42	1.97e-39	84.6063
CD300C	2.77417	0.940828	16.4479	7.07e-42	2.88e-39	84.5
MAP4K1	2.19181	2.29848	16.4148	9.21e-42	3.65e-39	84.2822
NPL	2.07007	3.92712	16.4139	9.28e-42	3.65e-39	84.2724
FCGR1B	2.89236	-0.128279	16.4234	8.6e-42	3.48e-39	84.2412
TRG-AS1	2.39261	-0.432051	16.4193	8.89e-42	3.57e-39	84.1797
DPEP2	2.14175	1.1069	16.4049	9.97e-42	3.87e-39	84.1653
CD84	2.57017	3.29948	16.3776	1.24e-41	4.78e-39	83.9922
ARRDC5	2.4755	-2.83266	16.4175	9.02e-42	3.6e-39	83.9593
SLCO2B1	2.44455	5.75494	16.355	1.49e-41	5.68e-39	83.7331
CD48	2.86297	2.46837	16.3335	1.76e-41	6.66e-39	83.6407
CCR1	2.61589	3.28867	16.3254	1.88e-41	7.05e-39	83.5776
RAC2	2.46367	4.42111	16.2902	2.49e-41	9.28e-39	83.2763
TNFRSF1B	2.17264	6.11439	16.2592	3.2e-41	1.18e-38	82.9507
IL2RG	3.09427	3.16943	16.2189	4.41e-41	1.62e-38	82.7329
FCGR1A	2.90224	2.16016	16.2136	4.6e-41	1.68e-38	82.6867
P2RY13	2.9718	1.03663	16.1737	6.33e-41	2.29e-38	82.3379
VNN2	3.02154	0.370981	16.1715	6.44e-41	2.32e-38	82.2873
PTPRC	2.66057	4.26999	16.1588	7.13e-41	2.53e-38	82.2353
CSF1	2.19897	6.37133	16.1632	6.89e-41	2.46e-38	82.1686
MPEG1	2.4688	5.29945	16.1263	9.25e-41	3.26e-38	81.9367
JAML	2.59915	2.95205	16.0971	1.17e-40	4.07e-38	81.7673
HLA-DRB1	2.66852	7.99287	16.1186	9.83e-41	3.45e-38	81.6776
ITGAL	2.60085	3.32389	16.0718	1.43e-40	4.92e-38	81.5639
TYMP	2.28834	5.89552	16.0763	1.38e-40	4.78e-38	81.5065
FUT7	2.75603	-1.65043	16.0388	1.86e-40	6.37e-38	81.0923
LCP1	2.28593	6.10661	16.0001	2.54e-40	8.52e-38	80.8856
LINC01146	2.94691	-2.88977	16.0163	2.23e-40	7.53e-38	80.8296
CTSC	2.24233	6.63263	15.982	2.93e-40	9.79e-38	80.7054
SP140	2.65123	0.828759	15.9499	3.79e-40	1.26e-37	80.5571
LGALS9	2.24175	5.09893	15.915	5.01e-40	1.65e-37	80.2647
EBI3	2.72223	1.5952	15.9013	5.59e-40	1.83e-37	80.2004
MS4A4A	2.71123	4.40071	15.8854	6.35e-40	2.06e-37	80.0568
NLRP3	2.10462	1.82452	15.8647	7.49e-40	2.41e-37	79.9142
S1PR4	2.60179	0.344503	15.8563	8.02e-40	2.57e-37	79.7934
CYBA	2.14292	5.91836	15.8553	8.08e-40	2.57e-37	79.7453
SLAMF6	3.10993	0.740597	15.8425	8.95e-40	2.83e-37	79.7063
ITGB2-AS1	2.68614	-0.188855	15.7965	1.29e-39	4.07e-37	79.2915
CLEC7A	2.46948	2.10421	15.6676	3.62e-39	1.13e-36	78.3571
NKG7	3.13779	2.39327	15.6404	4.5e-39	1.39e-36	78.1438
LINC01871	3.06396	-2.44714	15.6459	4.31e-39	1.33e-36	77.9536
CXorf21	2.39042	0.485121	15.6081	5.83e-39	1.78e-36	77.8386
MS4A7	2.42569	4.69467	15.5928	6.59e-39	2.01e-36	77.7181
AC138207.5	2.45081	0.323843	15.5454	9.63e-39	2.9e-36	77.3364
SLAMF8	2.84937	3.28133	15.5318	1.07e-38	3.21e-36	77.2753
SLA2	2.82483	0.123423	15.5105	1.27e-38	3.79e-36	77.0532
SRGN	2.30252	6.16644	15.4766	1.67e-38	4.92e-36	76.7106
CCL4	2.78075	2.05969	15.4403	2.23e-38	6.54e-36	76.5554
CD247	2.64848	1.26128	15.4149	2.73e-38	7.92e-36	76.3408
LILRA1	2.33812	-0.455863	15.3879	3.39e-38	9.68e-36	76.0488
SIGLEC1	2.7366	4.61955	15.381	3.59e-38	1.02e-35	76.0353
VSIG4	2.95531	5.06059	15.3764	3.72e-38	1.05e-35	75.9766
CD72	2.31939	2.53858	15.3665	4.03e-38	1.13e-35	75.9711
STAT4	2.0849	0.998538	15.3502	4.59e-38	1.28e-35	75.8196
SIGLEC9	2.59694	1.39731	15.2831	7.84e-38	2.16e-35	75.301
TMEM150B	2.72195	0.581405	15.2777	8.19e-38	2.24e-35	75.2346
HLA-DPB1	2.37794	7.37622	15.2896	7.44e-38	2.06e-35	75.1233
CD52	2.98083	2.34734	15.2547	9.84e-38	2.66e-35	75.0855
TRAV26-1	3.02791	-4.71203	15.2661	8.99e-38	2.44e-35	75.0431
CD180	2.51304	1.83164	15.2265	1.23e-37	3.31e-35	74.8592
DOCK8	2.10746	3.93031	15.2113	1.39e-37	3.7e-35	74.7151
FO393401.1	2.14833	-2.43462	15.2209	1.29e-37	3.45e-35	74.5952
MYO7A	2.24877	2.87555	15.1825	1.75e-37	4.62e-35	74.5099
NCKAP1L	2.34269	4.88081	15.157	2.15e-37	5.63e-35	74.2433
CCL5	3.21047	4.16548	15.1475	2.32e-37	6.05e-35	74.1966
APBB1IP	2.97525	3.59883	15.1099	3.13e-37	8.06e-35	73.9174
FCGR2A	2.16093	5.29331	15.1011	3.36e-37	8.56e-35	73.7773
TMPRSS13	2.26353	-1.63253	15.1071	3.2e-37	8.2e-35	73.7604
SOWAHD	2.23798	-0.530186	15.0806	3.96e-37	9.99e-35	73.6228
LINC01480	2.69313	-1.05205	15.0725	4.22e-37	1.06e-34	73.534
CST7	2.99877	1.75293	15.0547	4.87e-37	1.21e-34	73.499
PIK3CD-AS1	2.77577	-4.02398	15.0785	4.02e-37	1.01e-34	73.4725
CD74	2.56961	10.2607	15.1228	2.82e-37	7.3e-35	73.4699
NCF2	2.09986	3.64147	15.0132	6.78e-37	1.66e-34	73.1507
TBC1D10C	2.36201	2.01896	15.0044	7.27e-37	1.77e-34	73.1025
AC004847.1	2.4449	-1.60031	14.9849	8.5e-37	2.06e-34	72.8059
ASGR2	2.54892	-0.928988	14.9731	9.34e-37	2.26e-34	72.7572
AC004921.1	2.85846	-1.80697	14.9606	1.03e-36	2.48e-34	72.6094
SIGLEC7	2.55369	0.652291	14.9343	1.27e-36	3.03e-34	72.525
FMNL1	2.12712	5.09819	14.9393	1.22e-36	2.93e-34	72.5025
FCGR3A	2.87631	5.39322	14.9316	1.3e-36	3.09e-34	72.4204
SERPINA1	2.82456	4.08754	14.9135	1.5e-36	3.55e-34	72.342
CD3D	3.51369	0.797925	14.8558	2.38e-36	5.6e-34	71.912
DAPP1	2.46635	0.814291	14.8341	2.83e-36	6.63e-34	71.7389
PRF1	2.71523	2.42877	14.7901	4.02e-36	9.39e-34	71.4049
TRAF3IP3	2.33131	1.49649	14.7874	4.11e-36	9.55e-34	71.3824
TRBV28	3.62039	0.563588	14.7059	7.88e-36	1.81e-33	70.7239
GZMA	3.07314	1.85092	14.6772	9.91e-36	2.27e-33	70.5143
LPAR5	2.27576	1.64936	14.6578	1.16e-35	2.63e-33	70.3604
APOBEC3H	2.65468	-1.30863	14.6692	1.06e-35	2.41e-33	70.3489
IL2RA	3.57703	1.85991	14.6049	1.76e-35	3.99e-33	69.9433
CASS4	2.05069	0.662452	14.5857	2.06e-35	4.64e-33	69.7743
LCK	2.93579	1.80555	14.5416	2.92e-35	6.56e-33	69.4428
U62317.1	2.58728	-2.0875	14.5202	3.46e-35	7.72e-33	69.1345
IL27	2.65941	-2.80552	14.4981	4.13e-35	9.17e-33	68.9263
RIPK3	2.01097	1.32434	14.4657	5.35e-35	1.17e-32	68.841
LINC01150	2.24447	-2.5049	14.4664	5.32e-35	1.17e-32	68.6836
CCR5	2.81647	1.81071	14.4438	6.37e-35	1.39e-32	68.6709
ZBP1	2.90802	-0.523647	14.4395	6.59e-35	1.43e-32	68.5865
CCRL2	2.01389	1.22038	14.4184	7.79e-35	1.68e-32	68.467
CEACAM4	2.67895	-1.63227	14.4271	7.27e-35	1.58e-32	68.433
TNFSF8	2.34453	0.555531	14.4047	8.69e-35	1.87e-32	68.3471
TRBC2	3.34209	2.36932	14.3803	1.06e-34	2.26e-32	68.165
APOBR	2.2011	2.48084	14.3773	1.08e-34	2.31e-32	68.1412
HLA-DRA	2.5273	8.4935	14.3761	1.09e-34	2.32e-32	67.7388
RGS18	2.345	0.630583	14.3268	1.62e-34	3.42e-32	67.736
TNFSF14	2.92427	-0.929735	14.3231	1.66e-34	3.51e-32	67.6559
LTB	2.93589	1.61269	14.3078	1.88e-34	3.94e-32	67.5988
PLEK	2.54368	4.45854	14.2968	2.05e-34	4.28e-32	67.4386
FPR3	2.24854	3.84711	14.2882	2.2e-34	4.57e-32	67.3993
ALOX5AP	2.63484	3.13715	14.2819	2.31e-34	4.76e-32	67.3731
TSPAN33	2.13418	3.95917	14.2842	2.27e-34	4.7e-32	67.3636
LILRA2	2.32873	0.288434	14.2746	2.45e-34	5.03e-32	67.3165
ADA2	2.10463	5.06243	14.2693	2.55e-34	5.23e-32	67.1901
HLA-DRB5	2.7477	6.15407	14.2586	2.78e-34	5.67e-32	67.026
NCR3	2.73014	-1.79373	14.2429	3.15e-34	6.4e-32	66.9828
CABP4	2.13618	-0.483609	14.2356	3.34e-34	6.76e-32	66.9818
GGTA1P	2.21197	3.99905	14.2211	3.75e-34	7.53e-32	66.8624
RPL7AP64	2.35069	-3.8179	14.2263	3.6e-34	7.25e-32	66.7779
AC243962.1	2.67461	-4.10519	14.2186	3.82e-34	7.66e-32	66.7529
CPVL	2.04493	4.97993	14.211	4.06e-34	8.1e-32	66.7339
SKAP1	2.49625	0.727686	14.1981	4.5e-34	8.91e-32	66.7263
MSR1	2.18702	4.6918	14.2048	4.27e-34	8.48e-32	66.7005
CTSW	2.82618	1.65909	14.1857	4.97e-34	9.8e-32	66.6364
ADAM28	2.41103	1.80119	14.1844	5.02e-34	9.83e-32	66.6262
FPR1	3.10773	2.43691	14.1756	5.38e-34	1.05e-31	66.5492
CLECL1	2.58825	-1.63063	14.1849	5e-34	9.83e-32	66.5355
CARD16	2.03179	2.33075	14.1719	5.54e-34	1.08e-31	66.5235
CD96	2.73416	1.04451	14.1457	6.82e-34	1.32e-31	66.3193
BTLA	2.84088	-1.6556	14.118	8.51e-34	1.64e-31	66.0147
GZMH	2.94094	0.160502	14.1047	9.46e-34	1.81e-31	65.9809
TBX21	2.51363	-0.574826	14.0957	1.02e-33	1.93e-31	65.8843
AL034397.3	2.50526	-0.883575	14.0957	1.02e-33	1.93e-31	65.872
AL031846.1	2.71997	-4.13313	14.1049	9.44e-34	1.81e-31	65.8668
U62317.4	2.71202	-3.773	14.0972	1e-33	1.92e-31	65.7846
AC012645.3	2.32832	-3.21611	14.0562	1.39e-33	2.62e-31	65.4548
CD2	3.31679	1.84437	14.0003	2.17e-33	4.06e-31	65.1765
STAB1	2.05086	7.2241	14.0337	1.66e-33	3.12e-31	65.1573
GPR84	2.8817	-0.0716977	13.9781	2.58e-33	4.81e-31	64.9821
CARD11	2.26338	1.74749	13.9589	3.01e-33	5.58e-31	64.8522
TRBV11-2	3.08738	-4.44767	13.9355	3.62e-33	6.67e-31	64.5971
MNDA	2.40084	2.69408	13.9126	4.35e-33	7.93e-31	64.4729
AC011899.3	2.68514	-3.39385	13.8955	4.98e-33	9.05e-31	64.2099
CD3E	3.20066	2.28174	13.874	5.9e-33	1.06e-30	64.1772
AC015819.1	2.17763	-2.11358	13.8842	5.44e-33	9.86e-31	64.1577
HSH2D	2.78831	-0.4001	13.8667	6.26e-33	1.12e-30	64.1
CLEC4E	3.24918	-0.00567351	13.854	6.92e-33	1.23e-30	64.0134
UBASH3A	3.0958	-0.806775	13.8538	6.93e-33	1.23e-30	63.9875
LY9	2.87645	-0.437448	13.8178	9.22e-33	1.61e-30	63.717
IFI30	2.11945	-0.47557	13.8169	9.28e-33	1.61e-30	63.7044
SLAMF1	3.01564	-0.34684	13.8058	1.01e-32	1.76e-30	63.6265
HLA-DPA1	2.36456	7.34522	13.83	8.37e-33	1.47e-30	63.5325
AC011899.2	2.51676	0.518731	13.7495	1.58e-32	2.73e-30	63.2034
SELL	2.57767	2.0783	13.7472	1.61e-32	2.77e-30	63.1853
CXCR6	2.85193	0.641024	13.7459	1.63e-32	2.8e-30	63.1773
KLRB1	2.37911	0.416109	13.7329	1.81e-32	3.09e-30	63.0715
FCGR1CP	2.62528	-1.43275	13.7266	1.9e-32	3.24e-30	62.9668
SIRPG	3.56279	-0.500581	13.6776	2.8e-32	4.76e-30	62.6231
ICAM3	2.33962	-0.628082	13.6629	3.14e-32	5.33e-30	62.498
PYHIN1	3.26747	-0.567757	13.657	3.3e-32	5.57e-30	62.4587
GPR34	2.18265	3.12335	13.6478	3.54e-32	5.97e-30	62.3792
TIGIT	3.37167	0.6119	13.6404	3.76e-32	6.29e-30	62.3521
GPR18	2.38744	-1.89842	13.6346	3.94e-32	6.57e-30	62.2266
LINC02285	2.2833	-1.97062	13.6337	3.96e-32	6.59e-30	62.2158
RHOH	2.70406	0.851098	13.619	4.45e-32	7.38e-30	62.1862
CD38	2.8299	1.42098	13.6147	4.61e-32	7.61e-30	62.1526
IKZF3	3.07713	1.75244	13.6094	4.8e-32	7.89e-30	62.1081
FASLG	2.99093	-1.47061	13.6122	4.7e-32	7.74e-30	62.0773
SIT1	2.74386	0.253524	13.5613	7.03e-32	1.15e-29	61.728
NAPSB	3.0417	1.35131	13.5597	7.11e-32	1.16e-29	61.7225
KYNU	2.69732	1.8448	13.5296	9.02e-32	1.47e-29	61.4827
CLEC12A	2.90813	-0.479845	13.5135	1.03e-31	1.66e-29	61.34
AC099524.1	2.47993	-3.93273	13.5148	1.01e-31	1.65e-29	61.2528
CYTIP	2.47399	1.99186	13.4787	1.35e-31	2.18e-29	61.0819
TAGAP	2.16761	1.84351	13.4782	1.36e-31	2.18e-29	61.0806
FOLR2	2.56288	5.49231	13.4759	1.38e-31	2.22e-29	60.8983
CSTA	2.72887	1.0704	13.4485	1.71e-31	2.72e-29	60.8536
LINC02611	2.35454	-1.06246	13.4527	1.66e-31	2.64e-29	60.8455
SLC37A2	2.24432	3.2909	13.4513	1.68e-31	2.67e-29	60.8312
VNN1	2.66601	0.542989	13.4388	1.85e-31	2.93e-29	60.7757
RENBP	2.07561	3.67587	13.4375	1.87e-31	2.95e-29	60.7072
CD8B	3.35997	-0.106295	13.4217	2.12e-31	3.32e-29	60.6347
MILR1	2.22079	2.19769	13.4053	2.41e-31	3.77e-29	60.5044
AC243829.4	2.99027	-4.14162	13.3892	2.73e-31	4.26e-29	60.3215
CD3G	3.17348	-0.224271	13.3721	3.13e-31	4.85e-29	60.2458
SPN	2.41529	1.78372	13.3696	3.19e-31	4.94e-29	60.2326
RN7SL138P	2.27744	-1.75234	13.3538	3.62e-31	5.58e-29	60.0507
CXCR3	3.08357	0.207987	13.3347	4.2e-31	6.47e-29	59.9612
SLAMF7	3.16883	1.74512	13.2533	7.98e-31	1.22e-28	59.3243
TLR7	2.32471	2.09352	13.2472	8.38e-31	1.27e-28	59.271
AC245128.3	3.14379	-3.13258	13.2292	9.66e-31	1.46e-28	59.0543
GPR171	2.68877	-1.06439	13.2204	1.03e-30	1.56e-28	59.0442
HLA-DQB1	2.56972	5.97381	13.2434	8.63e-31	1.31e-28	59.037
GNGT2	2.07834	0.203596	13.2146	1.08e-30	1.63e-28	59.0248
CRTAM	2.77956	-0.33139	13.1957	1.26e-30	1.88e-28	58.8709
MEFV	2.20399	-0.765738	13.1855	1.36e-30	2.03e-28	58.779
CD68	2.41405	0.51176	13.1781	1.44e-30	2.14e-28	58.7448
USP30-AS1	2.69389	-1.65652	13.1789	1.44e-30	2.14e-28	58.7029
LINC01678	2.29344	-3.34062	13.1779	1.45e-30	2.14e-28	58.6372
ADGRG5	2.79855	-1.04114	13.161	1.65e-30	2.44e-28	58.5845
THEMIS	2.95394	-1.20784	13.1511	1.79e-30	2.62e-28	58.5043
SPATC1	2.1616	-2.4597	13.1539	1.75e-30	2.57e-28	58.4747
AC006033.2	2.20109	-1.63841	13.1404	1.94e-30	2.84e-28	58.4011
CD5	2.65623	0.941984	13.126	2.17e-30	3.17e-28	58.3409
SH2D1A	3.16215	-0.0304714	13.1209	2.26e-30	3.28e-28	58.2959
TMEM156	2.42211	-1.2487	13.0994	2.68e-30	3.86e-28	58.0994
ARHGAP15	2.06638	2.60678	13.0796	3.13e-30	4.5e-28	57.951
AL161785.1	2.13508	-0.689121	13.0754	3.24e-30	4.64e-28	57.9276
MS4A4E	2.33355	-1.47702	13.0727	3.31e-30	4.72e-28	57.8848
FBP1	2.42209	1.83121	13.0525	3.87e-30	5.51e-28	57.7595
XCL2	2.95034	-1.77773	13.0191	5.04e-30	7.13e-28	57.4662
BCL2A1	2.86133	0.0811071	13.0125	5.31e-30	7.47e-28	57.4557
TRAV14DV4	2.79191	-4.61877	12.9784	6.94e-30	9.72e-28	57.1547
FCRL6	2.41653	-0.716809	12.9592	8.06e-30	1.13e-27	57.0293
HLA-DOA	2.33947	4.02971	12.9431	9.14e-30	1.27e-27	56.8245
TRBC1	2.92573	-2.90984	12.9386	9.47e-30	1.31e-27	56.8116
GZMK	3.44072	0.711179	12.9158	1.13e-29	1.56e-27	56.7095
IL2RB	2.16307	2.94779	12.9109	1.18e-29	1.62e-27	56.6253
CD69	2.56106	1.0112	12.8516	1.87e-29	2.55e-27	56.2109
LILRA6	2.19138	0.567338	12.8109	2.58e-29	3.46e-27	55.8972
AC124248.1	2.43325	-4.19906	12.8075	2.65e-29	3.55e-27	55.8021
CCL3	2.45145	1.97127	12.7874	3.1e-29	4.13e-27	55.6976
FPR2	3.14354	-1.25381	12.7714	3.51e-29	4.65e-27	55.5712
IL4I1	2.28115	2.92733	12.7725	3.48e-29	4.62e-27	55.5509
XCL1	2.46262	-1.18526	12.7427	4.39e-29	5.77e-27	55.3476
LINC01934	2.60881	-3.85484	12.7486	4.2e-29	5.53e-27	55.3407
CD300LF	2.27689	0.417323	12.7372	4.59e-29	6e-27	55.3278
CD200R1	2.29065	0.868727	12.7287	4.9e-29	6.38e-27	55.2609
AL591468.1	2.67891	-4.9472	12.7287	4.9e-29	6.38e-27	55.2421
TRAV8-4	2.65592	-4.48874	12.7263	5e-29	6.47e-27	55.2025
CD27	2.75068	0.717352	12.7158	5.42e-29	6.98e-27	55.1621
KLRD1	2.13671	0.569634	12.7006	6.11e-29	7.82e-27	55.0449
GZMM	2.2788	0.200325	12.6904	6.61e-29	8.43e-27	54.9657
EVI2A	2.4012	3.11561	12.6953	6.36e-29	8.13e-27	54.9443
CLEC4D	2.75532	-3.53563	12.6838	6.96e-29	8.83e-27	54.8445
AC022182.2	2.33859	-2.37965	12.6649	8.07e-29	1.02e-26	54.7145
ZAP70	2.39077	1.34006	12.5968	1.37e-28	1.71e-26	54.2366
HLA-DQA1	2.69599	5.71289	12.6035	1.3e-28	1.63e-26	54.0664
CIITA	2.1181	3.65652	12.5636	1.78e-28	2.21e-26	53.8991
CFP	2.06826	1.07831	12.5465	2.03e-28	2.52e-26	53.8533
UBD	3.78878	-1.58993	12.5374	2.18e-28	2.7e-26	53.7686
AC004585.1	3.03874	-2.0151	12.5346	2.23e-28	2.75e-26	53.7328
TRBV7-9	3.26141	-3.05974	12.5287	2.33e-28	2.88e-26	53.6685
AC146944.2	2.31393	-2.89421	12.5213	2.47e-28	3.04e-26	53.6016
ADAMDEC1	4.04193	-0.0526859	12.5015	2.89e-28	3.52e-26	53.5112
CXorf65	2.58424	-3.72685	12.5034	2.84e-28	3.48e-26	53.4607
AC119428.2	2.51266	-4.73375	12.4822	3.35e-28	4.09e-26	53.3438
TRBV19	2.91438	-3.13187	12.4724	3.62e-28	4.39e-26	53.2318
CD8A	2.92323	2.14391	12.4618	3.93e-28	4.76e-26	53.1749
SIGLEC10	2.37325	1.55543	12.4547	4.15e-28	5.01e-26	53.1375
CCL8	2.81326	1.36982	12.4402	4.65e-28	5.59e-26	53.0294
LYZ	2.62854	5.05549	12.4599	3.99e-28	4.82e-26	53.0055
LTA	2.31677	-1.49937	12.429	5.07e-28	6.07e-26	52.9316
AC139530.1	2.21568	-0.479281	12.4264	5.18e-28	6.17e-26	52.9298
LINC01506	2.58396	-3.97023	12.4278	5.12e-28	6.12e-26	52.8884
MACORIS	2.17868	-2.15978	12.423	5.31e-28	6.32e-26	52.8678
ICOS	3.15476	-1.60348	12.3897	6.89e-28	8.14e-26	52.6337
TRAT1	3.09319	-1.98662	12.3901	6.86e-28	8.13e-26	52.6283
CD300LB	2.24625	-0.566532	12.3852	7.13e-28	8.38e-26	52.613
PTCRA	2.39232	-3.16798	12.3874	7.01e-28	8.26e-26	52.5751
LILRA5	2.52567	0.37468	12.3689	8.09e-28	9.48e-26	52.4934
PTPN22	2.3194	1.1234	12.3502	9.36e-28	1.09e-25	52.3426
AL162414.1	2.73123	-4.77941	12.3451	9.74e-28	1.13e-25	52.2959
MS4A14	2.01487	0.397028	12.3111	1.27e-27	1.46e-25	52.0499
GRAP2	2.41862	0.24336	12.3108	1.27e-27	1.46e-25	52.048
TRBV9	2.94043	-3.57949	12.3108	1.27e-27	1.46e-25	51.9981
CASP5	2.6121	-2.52843	12.2757	1.67e-27	1.91e-25	51.7387
TRBJ2-3	2.29429	-5.13087	12.271	1.73e-27	1.98e-25	51.7336
S100A9	2.96932	3.27054	12.2488	2.05e-27	2.33e-25	51.488
GBP5	2.93612	3.06573	12.2295	2.39e-27	2.69e-25	51.3503
AC079015.1	2.65652	-3.39193	12.2163	2.64e-27	2.97e-25	51.2744
CD6	2.34344	1.60967	12.1906	3.23e-27	3.6e-25	51.1081
ANKRD22	3.31356	-0.422097	12.1651	3.93e-27	4.37e-25	50.9338
AL031595.1	2.04722	-4.07901	12.1615	4.04e-27	4.48e-25	50.8513
CLEC10A	2.86227	1.96193	12.1551	4.25e-27	4.7e-25	50.8243
TRAV8-6	2.67488	-4.05651	12.1451	4.58e-27	5.06e-25	50.7412
TRAV13-1	2.83556	-3.92699	12.1335	5.02e-27	5.51e-25	50.6534
TRBV4-1	3.0343	-4.33124	12.1067	6.17e-27	6.77e-25	50.4668
GZMB	2.5234	0.432444	12.0998	6.51e-27	7.13e-25	50.4339
TRGC2	2.84828	-1.33371	12.0708	8.14e-27	8.88e-25	50.2061
RNASE2	3.04279	-1.05698	12.0511	9.48e-27	1.03e-24	50.0601
SIGLEC11	2.76587	-0.163783	12.0282	1.13e-26	1.22e-24	49.8906
CR1	3.30191	1.20827	12.0298	1.12e-26	1.21e-24	49.8873
P2RY6	2.20719	1.8653	12.024	1.17e-26	1.26e-24	49.8272
TRBV18	2.70875	-4.3066	12.0189	1.22e-26	1.31e-24	49.7923
TRAV4	2.79085	-4.05522	11.9978	1.43e-26	1.53e-24	49.6279
CCR2	2.46488	0.480131	11.9875	1.55e-26	1.66e-24	49.5776
PLA2G2D	4.48381	-1.30446	11.9757	1.7e-26	1.8e-24	49.4884
NAT8B	2.31415	-3.31978	11.9799	1.64e-26	1.75e-24	49.4778
TRBV5-1	3.0352	-3.24886	11.9702	1.77e-26	1.88e-24	49.4143
C2	2.52086	4.98448	11.9908	1.51e-26	1.62e-24	49.401
CARMIL2	2.06973	0.42616	11.9554	1.98e-26	2.1e-24	49.3351
MRC1	2.56939	4.88268	11.9508	2.05e-26	2.17e-24	49.1022
AC018755.4	2.68577	-1.99527	11.9033	2.96e-26	3.11e-24	48.9245
EOMES	2.50297	-0.0505769	11.8981	3.08e-26	3.22e-24	48.9025
AL159163.1	2.1828	-3.04957	11.8894	3.29e-26	3.44e-24	48.7967
C5AR2	2.16495	1.47053	11.8693	3.85e-26	4e-24	48.6602
TRAV12-2	2.79976	-3.82894	11.8574	4.21e-26	4.37e-24	48.5612
CD244	2.41679	-0.608068	11.844	4.67e-26	4.82e-24	48.4917
ITK	2.58242	0.827741	11.8286	5.26e-26	5.41e-24	48.365
ASCL2	2.14221	-0.676012	11.8235	5.47e-26	5.62e-24	48.3357
TRGC1	2.53993	-2.40742	11.7927	6.92e-26	7.1e-24	48.0811
IL18RAP	2.0392	-1.31908	11.756	9.18e-26	9.37e-24	47.8198
FFAR4	2.41042	-1.6764	11.7514	9.51e-26	9.69e-24	47.7814
IL32	2.04112	5.09351	11.7768	7.82e-26	8e-24	47.7621
SPNS3	2.25278	-1.335	11.728	1.14e-25	1.15e-23	47.609
LINC00426	2.35618	-1.38724	11.7184	1.22e-25	1.23e-23	47.5365
ZNF831	2.67936	-1.21891	11.7178	1.23e-25	1.24e-23	47.5347
AL133342.1	2.0273	-3.57306	11.7092	1.31e-25	1.32e-23	47.4332
CCL4L2	2.47657	0.736667	11.6704	1.77e-25	1.75e-23	47.1691
AF127936.1	2.23971	-2.70832	11.6557	1.98e-25	1.95e-23	47.0433
LINC00243	2.01331	-3.90681	11.6519	2.04e-25	2.01e-23	47.0035
FCGR2B	2.65787	2.2512	11.6484	2.09e-25	2.06e-23	46.9553
CD163L1	2.35536	2.83466	11.6383	2.26e-25	2.22e-23	46.8527
RASGRP1	2.02539	0.913738	11.5987	3.06e-25	2.98e-23	46.6254
TRBV2	2.64507	-4.26672	11.5931	3.19e-25	3.11e-23	46.5811
ZBED2	2.78334	-2.29713	11.5902	3.26e-25	3.17e-23	46.5615
TNIP3	2.91076	-2.19008	11.5882	3.31e-25	3.22e-23	46.5492
TRBV6-1	2.62855	-4.38197	11.556	4.24e-25	4.11e-23	46.3091
ETV7	2.15539	1.01459	11.5555	4.25e-25	4.12e-23	46.2965
IL10	2.52847	-0.44851	11.5418	4.72e-25	4.56e-23	46.2127
LAIR2	2.49945	-3.24791	11.5371	4.89e-25	4.72e-23	46.1501
TRAV8-3	2.53517	-4.34998	11.5281	5.24e-25	5.04e-23	46.0948
LINC00892	2.5853	-2.96799	11.524	5.41e-25	5.19e-23	46.0558
TRBV7-6	2.56724	-4.71914	11.5204	5.56e-25	5.32e-23	46.0468
TRAV19	2.72201	-3.91681	11.5122	5.91e-25	5.65e-23	45.9682
LINC01857	2.74531	-3.44974	11.4981	6.59e-25	6.28e-23	45.8603
TRAV5	2.39944	-4.96884	11.482	7.44e-25	7.08e-23	45.762
ITGAD	2.52068	-1.17018	11.4775	7.7e-25	7.31e-23	45.7285
LIPM	2.79693	-3.97931	11.4617	8.68e-25	8.23e-23	45.5957
CCL23	2.83098	-2.12924	11.4587	8.89e-25	8.39e-23	45.5796
AC243960.3	2.1666	-3.40959	11.4588	8.88e-25	8.39e-23	45.5609
TREML2	2.3935	-3.3122	11.45	9.49e-25	8.93e-23	45.4983
OSCAR	2.0663	1.70148	11.4386	1.04e-24	9.72e-23	45.3957
TRBV6-5	2.83033	-3.59286	11.4195	1.2e-24	1.12e-22	45.2745
AC098613.1	2.00188	-2.23748	11.4172	1.22e-24	1.14e-22	45.2646
AC015911.7	2.5244	-1.55531	11.4101	1.29e-24	1.19e-22	45.2218
ITGB7	2.07005	0.0567827	11.4101	1.29e-24	1.19e-22	45.2211
TRBV3-1	2.51703	-4.2537	11.3979	1.41e-24	1.3e-22	45.1176
PDCD1	2.93571	-0.0490116	11.3896	1.5e-24	1.38e-22	45.0675
LINC01806	2.26206	-4.16185	11.3848	1.56e-24	1.43e-22	45.0149
OSM	2.46366	0.510798	11.3687	1.76e-24	1.61e-22	44.9033
HNRNPA1P21	2.44905	-2.19305	11.3625	1.85e-24	1.69e-22	44.8588
AC106865.1	2.56305	-1.76484	11.3615	1.86e-24	1.7e-22	44.8567
TRAV8-2	2.52579	-4.13101	11.3493	2.04e-24	1.85e-22	44.7527
CTLA4	2.70313	-0.62942	11.3458	2.1e-24	1.9e-22	44.7439
SCML4	2.56868	-1.37206	11.3396	2.2e-24	1.98e-22	44.6963
ST14	2.05535	2.60352	11.347	2.08e-24	1.88e-22	44.6684
OR2I1P	3.62601	-2.10213	11.3359	2.26e-24	2.04e-22	44.6659
VENTX	2.04945	0.527599	11.3192	2.56e-24	2.3e-22	44.5329
TRBV20-1	2.80959	-2.55647	11.3169	2.61e-24	2.34e-22	44.5168
FCRL3	3.29286	-1.60943	11.3095	2.76e-24	2.47e-22	44.4713
TESPA1	2.47211	0.208998	11.3036	2.89e-24	2.58e-22	44.4208
TRAV17	2.61327	-4.35475	11.2536	4.21e-24	3.72e-22	44.0474
CEBPE	2.00657	-3.22176	11.2423	4.59e-24	4.03e-22	43.9508
IL15RA	2.01675	3.51847	11.2521	4.26e-24	3.75e-22	43.9053
HLA-DQB1-AS1	2.34824	-1.43549	11.2214	5.38e-24	4.71e-22	43.815
LILRA4	2.61481	-2.80347	11.2006	6.29e-24	5.5e-22	43.6487
LINC02273	2.45663	-3.4212	11.1998	6.33e-24	5.51e-22	43.6375
ADGRE1	2.68314	-0.304312	11.1851	7.07e-24	6.15e-22	43.543
IL21R	2.73919	0.944732	11.1794	7.38e-24	6.4e-22	43.4767
TRBV29-1	2.87264	-3.65082	11.1647	8.25e-24	7.12e-22	43.3816
FCN1	2.83978	1.79496	11.17	7.93e-24	6.85e-22	43.3763
TRBV24-1	2.37543	-4.95827	11.0893	1.46e-23	1.24e-21	42.836
AC004687.1	2.53394	-1.06667	11.0858	1.5e-23	1.27e-21	42.8098
SMIM25	2.57636	0.25591	11.0769	1.6e-23	1.35e-21	42.7307
F13A1	2.67521	6.27315	11.1186	1.17e-23	1e-21	42.6802
GPR82	2.41949	-1.43569	11.0676	1.71e-23	1.45e-21	42.6749
RNASE1	2.22895	7.65485	11.0594	1.82e-23	1.54e-21	42.0957
CXCL10	2.94251	2.9135	11.0018	2.81e-23	2.34e-21	42.0674
CD19	2.69013	-2.2802	10.9812	3.28e-23	2.71e-21	42.0319
CD80	2.02011	-1.15239	10.9789	3.34e-23	2.75e-21	42.019
MARCO	4.42808	1.04412	10.9532	4.05e-23	3.32e-21	41.789
LINC02446	3.1196	-3.30781	10.928	4.89e-23	4e-21	41.6361
TMIGD2	2.37361	-2.72268	10.8995	6.06e-23	4.93e-21	41.4263
APOL3	2.03681	5.15751	10.9318	4.75e-23	3.89e-21	41.3926
CRYBB1	2.06599	0.0850199	10.8798	7.02e-23	5.71e-21	41.2767
ZNF683	2.62981	-1.11349	10.8593	8.18e-23	6.63e-21	41.1371
P2RY10	2.57274	-1.56688	10.8578	8.27e-23	6.68e-21	41.1267
MIR3945HG	2.63291	-3.38686	10.8585	8.23e-23	6.65e-21	41.123
LINC00861	2.49433	-1.19449	10.8536	8.54e-23	6.88e-21	41.0955
AC007384.1	2.21132	-2.82645	10.8301	1.02e-22	8.19e-21	40.9153
FAM177B	2.01726	-1.42986	10.8258	1.05e-22	8.43e-21	40.892
AC110995.1	2.32034	-0.749333	10.7104	2.48e-22	1.96e-20	40.0426
CXCL9	3.4868	3.19637	10.7299	2.15e-22	1.7e-20	40.0342
DTHD1	2.66067	-3.55542	10.6886	2.92e-22	2.3e-20	39.8801
CCL2	2.12941	4.37305	10.7153	2.4e-22	1.89e-20	39.8508
MMP2-AS1	2.77833	-3.30091	10.6806	3.1e-22	2.44e-20	39.8229
AC023590.1	2.04571	-3.93001	10.6504	3.88e-22	3.03e-20	39.5991
FTH1P22	2.46549	-3.88151	10.6493	3.91e-22	3.05e-20	39.5936
CD300E	2.14	0.704683	10.6478	3.96e-22	3.08e-20	39.5553
AC017002.3	2.30601	-2.72973	10.6433	4.09e-22	3.18e-20	39.5524
TLR10	2.24654	-1.77899	10.6184	4.92e-22	3.8e-20	39.3747
TRAV9-2	2.54564	-4.71974	10.5846	6.32e-22	4.84e-20	39.1279
AC063977.6	2.08074	-4.24777	10.5659	7.26e-22	5.54e-20	38.988
HLA-DOB	2.16176	-0.0198207	10.5529	7.99e-22	6.09e-20	38.8808
TRBV30	2.48485	-4.58607	10.5419	8.67e-22	6.58e-20	38.818
SIRPB1	2.27548	-0.59009	10.5217	1.01e-21	7.62e-20	38.6631
KLHDC7B	2.83142	1.45744	10.5298	9.48e-22	7.19e-20	38.6619
PLTP	2.27604	7.76437	10.5939	5.9e-22	4.54e-20	38.6278
TIFAB	2.74269	-2.48667	10.4846	1.32e-21	1e-19	38.4015
TRBV4-2	2.68868	-4.0088	10.4651	1.53e-21	1.15e-19	38.259
LINC02132	2.11358	-5.35619	10.4656	1.52e-21	1.15e-19	38.2549
TIMD4	3.31277	-1.27111	10.4397	1.84e-21	1.38e-19	38.0724
LRG1	2.03579	-0.784018	10.4372	1.88e-21	1.4e-19	38.0524
CCL22	2.55049	-1.07497	10.4304	1.97e-21	1.47e-19	38.0053
MZB1	3.43404	-0.564486	10.4283	2e-21	1.49e-19	37.9811
CLEC9A	2.51887	-2.14378	10.4123	2.26e-21	1.68e-19	37.8785
CARD17	2.14373	-4.86667	10.4067	2.35e-21	1.74e-19	37.8358
TRBJ2-1	2.08216	-5.18711	10.3983	2.5e-21	1.85e-19	37.772
NUGGC	2.50155	-2.75298	10.396	2.54e-21	1.88e-19	37.7595
PKD2L1	2.13601	-2.56671	10.3477	3.63e-21	2.66e-19	37.4113
CD7	2.22411	2.09096	10.3461	3.67e-21	2.68e-19	37.296
IL7R	2.63445	2.39925	10.334	4.01e-21	2.93e-19	37.1888
SLC2A5	2.41474	3.15467	10.3317	4.08e-21	2.97e-19	37.1266
TRAV12-3	2.3513	-4.27229	10.3076	4.87e-21	3.53e-19	37.1233
FCAR	2.46014	-3.05257	10.2921	5.45e-21	3.94e-19	37.0105
IL12B	2.18394	-3.4777	10.2874	5.65e-21	4.07e-19	36.9747
AL133264.2	2.09814	-3.66287	10.2732	6.27e-21	4.5e-19	36.8723
AL627309.6	2.27147	-1.49074	10.2709	6.37e-21	4.56e-19	36.8571
HTRA4	2.29821	-2.88155	10.2679	6.51e-21	4.66e-19	36.8363
CD40LG	2.4332	-1.93589	10.2437	7.78e-21	5.53e-19	36.6634
NCR1	2.07822	-3.2789	10.2419	7.88e-21	5.59e-19	36.6489
CR1L	2.12071	-3.75515	10.2254	8.89e-21	6.27e-19	36.5301
NEUROG3	2.07439	-4.7931	10.2224	9.08e-21	6.4e-19	36.5105
CD209	2.73278	3.88944	10.2523	7.3e-21	5.2e-19	36.4973
STAP1	2.17335	-2.22623	10.2199	9.25e-21	6.51e-19	36.4932
TNFRSF18	2.10017	0.177055	10.2195	9.28e-21	6.52e-19	36.4601
APOC1	2.52865	3.9616	10.2435	7.79e-21	5.53e-19	36.4289
TMEM236	2.0545	-0.577201	10.2009	1.06e-20	7.45e-19	36.3436
TRAV21	2.49992	-4.17698	10.1871	1.18e-20	8.22e-19	36.2582
DNAJC5B	2.34476	-2.32007	10.1728	1.3e-20	9.11e-19	36.1557
SIGLEC5	2.03233	-1.96936	10.1657	1.37e-20	9.55e-19	36.1048
TRAV3	2.40519	-4.36923	10.1495	1.55e-20	1.07e-18	35.9885
LGALS2	2.17303	0.130634	10.1353	1.72e-20	1.19e-18	35.8555
APOC1P1	2.27284	-3.5943	10.1182	1.94e-20	1.34e-18	35.7643
LINC00996	2.20682	-2.0048	10.1167	1.96e-20	1.35e-18	35.7538
KIR2DL4	2.31024	-3.0826	10.1082	2.09e-20	1.44e-18	35.6931
TRGV10	2.30543	-3.69663	10.093	2.33e-20	1.6e-18	35.5847
CATSPER1	2.02512	-1.12866	10.091	2.37e-20	1.62e-18	35.564
AC006369.1	2.03725	-4.57949	10.0736	2.69e-20	1.83e-18	35.4464
LINC01281	2.22889	-5.13476	10.0724	2.71e-20	1.84e-18	35.4282
CCR7	2.23619	0.362956	10.0668	2.82e-20	1.91e-18	35.357
TRBV5-4	2.40253	-4.00182	10.037	3.5e-20	2.37e-18	35.1864
CCL13	3.49063	0.563986	10.0416	3.39e-20	2.3e-18	35.1651
AC008760.2	3.02526	-2.96706	10.0187	4e-20	2.7e-18	35.0562
XCR1	2.95641	-1.16646	10.017	4.05e-20	2.73e-18	35.0336
CETP	2.10901	1.87997	10.0249	3.83e-20	2.59e-18	34.9911
S100A8	2.61934	0.841361	10.0085	4.31e-20	2.89e-18	34.9209
AC015911.3	2.19067	-3.21773	9.99492	4.76e-20	3.18e-18	34.8872
AC245884.4	2.11232	-4.85725	9.97656	5.43e-20	3.61e-18	34.7495
SUCNR1	2.28785	-0.184563	9.978	5.37e-20	3.58e-18	34.739
TNFRSF8	2.38628	0.821387	9.9737	5.54e-20	3.68e-18	34.674
CD79A	2.59909	-0.485089	9.96396	5.95e-20	3.93e-18	34.6449
S100A4	2.44394	6.56731	10.0221	3.91e-20	2.64e-18	34.5958
BATF2	2.00734	1.838	9.96656	5.84e-20	3.86e-18	34.5768
KLRC1	2.27444	-2.66362	9.94898	6.63e-20	4.36e-18	34.5616
LINC01943	2.32011	-0.595963	9.93821	7.17e-20	4.71e-18	34.4654
AC090204.1	2.3441	-1.53537	9.91683	8.36e-20	5.47e-18	34.328
TRBV5-6	2.35526	-4.301	9.90722	8.96e-20	5.85e-18	34.2658
TRAV16	2.25215	-4.92822	9.89633	9.7e-20	6.31e-18	34.1794
C15orf48	2.15492	0.0226686	9.89107	1.01e-19	6.54e-18	34.1154
IL6	2.62725	0.507259	9.87685	1.12e-19	7.23e-18	33.9957
MS4A1	2.95549	-2.58885	9.85218	1.33e-19	8.59e-18	33.8761
IFNG	2.80079	-3.34847	9.84773	1.38e-19	8.86e-18	33.8459
TRBJ2-2P	2.02368	-5.38264	9.83151	1.55e-19	9.94e-18	33.7088
GSDMA	2.64802	-0.710255	9.81461	1.75e-19	1.12e-17	33.5902
BIRC3	2.03408	3.43278	9.79411	2.02e-19	1.29e-17	33.2473
AIM2	3.15383	0.402635	9.77056	2.4e-19	1.53e-17	33.2445
TOMM20P2	2.03151	-4.09795	9.75472	2.68e-19	1.7e-17	33.1915
IL1RN	2.21111	1.45958	9.76349	2.52e-19	1.6e-17	33.1516
HLA-DRB9	2.0648	-3.73631	9.71852	3.48e-19	2.18e-17	32.9375
METTL7B	2.30704	1.29561	9.72022	3.44e-19	2.17e-17	32.8535
CLNK	2.30426	-2.3721	9.6907	4.24e-19	2.66e-17	32.7404
LAX1	2.11567	-1.19094	9.6852	4.41e-19	2.75e-17	32.69
LILRB5	2.34555	3.05706	9.70346	3.87e-19	2.43e-17	32.6292
TNFRSF13B	2.54567	-4.09426	9.6608	5.26e-19	3.26e-17	32.5325
P2RY12	2.31146	-1.26976	9.64389	5.93e-19	3.66e-17	32.4008
AC008759.3	2.07242	-3.23362	9.59115	8.63e-19	5.24e-17	32.0474
CCR4	2.16641	-1.46247	9.58336	9.12e-19	5.53e-17	31.9811
AC013264.1	2.10381	-4.93236	9.56369	1.05e-18	6.35e-17	31.8411
APOE	2.29203	7.70511	9.64052	6.07e-19	3.74e-17	31.7481
LSP1	2.01931	6.26748	9.60597	7.77e-19	4.73e-17	31.666
AC026369.3	2.43274	-4.69512	9.53162	1.32e-18	7.92e-17	31.6233
TRAV1-2	2.31513	-4.7529	9.51449	1.49e-18	8.89e-17	31.498
FCRL5	3.21065	-3.15666	9.50805	1.56e-18	9.28e-17	31.4668
CXCL13	3.57623	-0.0444589	9.49668	1.69e-18	1e-16	31.3356
TRGV5	2.25281	-2.42686	9.42547	2.79e-18	1.64e-16	30.8939
CALCR	2.03402	-2.56802	9.41936	2.92e-18	1.7e-16	30.853
AC011511.5	2.07253	-3.21622	9.41707	2.96e-18	1.73e-16	30.8395
LINC01684	2.26034	-2.0105	9.40437	3.24e-18	1.88e-16	30.7441
CXCL11	2.69866	0.650073	9.41457	3.02e-18	1.76e-16	30.741
MIR3142HG	2.18288	-1.95227	9.37611	3.96e-18	2.29e-16	30.5484
TNFRSF9	2.65692	0.829418	9.38769	3.65e-18	2.11e-16	30.5463
NLRP6	2.13075	-2.5518	9.37396	4.02e-18	2.32e-16	30.5392
IDO1	2.7988	2.84496	9.39794	3.39e-18	1.97e-16	30.4974
FLT3	2.22354	-1.71671	9.36337	4.33e-18	2.48e-16	30.4571
C3	3.38503	6.285	9.43284	2.65e-18	1.56e-16	30.4384
SIGLEC14	2.40963	0.591458	9.36869	4.17e-18	2.4e-16	30.4265
TRDC	2.03725	-0.104452	9.31105	6.25e-18	3.55e-16	30.0574
TRAV13-2	2.10294	-4.52511	9.29917	6.79e-18	3.84e-16	30.0189
HLA-DQB2	2.70778	1.99183	9.31219	6.2e-18	3.53e-16	29.9587
INSL3	2.22678	-3.12014	9.26117	8.86e-18	4.95e-16	29.7662
HAMP	2.83773	-2.03124	9.25151	9.48e-18	5.27e-16	29.689
TRBV27	2.38663	-4.81381	9.23399	1.07e-17	5.93e-16	29.5559
CXCR2P1	3.09956	-1.03205	9.15349	1.88e-17	1.03e-15	28.9969
TRAC	2.058	4.05601	9.18889	1.47e-17	8.09e-16	28.961
GPR31	2.04875	-5.2105	9.12412	2.31e-17	1.26e-15	28.7978
AL139020.1	2.56634	-3.50061	9.10394	2.65e-17	1.44e-15	28.6929
TRBV12-4	2.32254	-4.22106	9.09711	2.78e-17	1.5e-15	28.6447
RARRES1	2.44272	2.88769	9.12285	2.33e-17	1.27e-15	28.5944
SCAT1	2.17102	-4.1225	9.06876	3.39e-17	1.81e-15	28.4538
LINC00239	2.0466	-4.25841	9.06786	3.41e-17	1.82e-15	28.4478
IGLC6	2.11758	-5.27725	9.07325	3.28e-17	1.76e-15	28.4477
RGS1	2.20368	4.27049	9.11107	2.53e-17	1.37e-15	28.4065
RETN	2.42735	-3.84971	9.04397	4.02e-17	2.14e-15	28.2859
AP002954.1	2.01728	-3.50071	9.04363	4.03e-17	2.14e-15	28.2857
CFD	2.73774	4.29562	9.09377	2.85e-17	1.53e-15	28.2812
IGLL5	4.03508	-0.548473	9.03391	4.31e-17	2.28e-15	28.1623
CCL17	2.47252	-2.26298	8.99915	5.48e-17	2.89e-15	27.9743
S100B	2.5099	-0.172531	8.99889	5.49e-17	2.89e-15	27.9203
IGHM	4.14119	2.63019	8.98695	5.96e-17	3.13e-15	27.6778
IGKV1-6	3.47109	-3.1084	8.92227	9.31e-17	4.82e-15	27.4576
AP003110.1	2.65787	-4.07203	8.90978	1.01e-16	5.22e-15	27.377
IGHV3-7	2.50028	-4.6841	8.895	1.12e-16	5.75e-15	27.2616
TRBV14	2.04389	-5.02491	8.87969	1.25e-16	6.35e-15	27.1478
TRAV29DV5	2.01689	-4.45473	8.84393	1.59e-16	8.02e-15	26.9305
C4BPB	2.71036	-2.60913	8.8202	1.87e-16	9.36e-15	26.7733
JCHAIN	3.50569	1.6635	8.83499	1.69e-16	8.49e-15	26.7144
IL1B	2.16445	0.13616	8.81185	1.98e-16	9.87e-15	26.647
HLA-DRB6	2.42833	3.7484	8.81153	1.99e-16	9.88e-15	26.4092
AC005515.1	2.86566	-3.227	8.76387	2.75e-16	1.36e-14	26.4011
AL137186.1	2.11172	-4.2425	8.74701	3.09e-16	1.52e-14	26.2916
FAM30A	2.5652	-3.30396	8.72775	3.52e-16	1.72e-14	26.1627
IGLC3	4.03817	0.585194	8.69544	4.38e-16	2.13e-14	25.8368
IGHV3-74	3.21714	-2.00386	8.60055	8.33e-16	3.96e-14	25.2999
TRAV41	2.09988	-4.46137	8.59813	8.47e-16	4.02e-14	25.2988
IGKC	4.01853	4.09271	8.64049	6.36e-16	3.06e-14	25.2246
AL096816.1	2.08638	-3.03051	8.55237	1.15e-15	5.42e-14	25.0036
IGHV4-28	2.70833	-4.11426	8.54622	1.2e-15	5.64e-14	24.9559
AC074135.1	-2.24157	-2.49033	-8.53058	1.33e-15	6.23e-14	24.8625
CCL18	3.40365	0.109734	8.53762	1.27e-15	5.96e-14	24.8142
IGLV2-14	3.76664	-0.862399	8.52035	1.43e-15	6.65e-14	24.7358
FCER2	2.53126	-2.15756	8.47667	1.92e-15	8.79e-14	24.4921
IGKV1-8	2.90414	-4.20705	8.46833	2.03e-15	9.28e-14	24.433
IGLV1-40	3.86504	-0.964535	8.44967	2.29e-15	1.05e-13	24.2738
DKK1	3.69082	1.03141	8.46001	2.14e-15	9.77e-14	24.2541
TRBV6-6	2.05309	-4.56107	8.43825	2.48e-15	1.12e-13	24.2329
CCL19	3.1208	-0.389701	8.42182	2.76e-15	1.25e-13	24.0756
TRAV22	2.02566	-4.97703	8.41148	2.96e-15	1.33e-13	24.0435
IGHV3-30	3.55103	-2.05617	8.39785	3.24e-15	1.45e-13	23.9672
TNFRSF17	2.29421	-3.79998	8.38959	3.43e-15	1.53e-13	23.94
FCRL1	2.03141	-4.98628	8.37922	3.67e-15	1.63e-13	23.837
FCRL2	2.23952	-4.71806	8.37593	3.75e-15	1.66e-13	23.8167
KCNN4	2.02413	2.08642	8.3898	3.42e-15	1.53e-13	23.7334
ANKRD55	2.00528	-2.89033	8.35755	4.24e-15	1.87e-13	23.7292
TRAV2	2.02649	-4.58594	8.36016	4.17e-15	1.84e-13	23.7272
IGHV3-73	2.9736	-3.87524	8.35145	4.42e-15	1.94e-13	23.6834
BLK	2.57552	-3.07176	8.32679	5.2e-15	2.28e-13	23.5281
IGHV3-48	2.92891	-3.91486	8.32466	5.27e-15	2.31e-13	23.5086
IGHV3-11	3.34828	-2.77892	8.30505	6.01e-15	2.61e-13	23.378
IGKV4-1	3.9419	-0.358521	8.2909	6.6e-15	2.86e-13	23.2151
IGHA1	3.48247	3.49685	8.32646	5.21e-15	2.28e-13	23.2014
IGLV3-10	3.48267	-3.03328	8.24381	9e-15	3.86e-13	22.983
RIPPLY3	-2.79659	-1.80741	-8.22685	1.01e-14	4.29e-13	22.88
DACT3	-2.06099	4.58545	-8.27908	7.13e-15	3.08e-13	22.8765
IGLV2-18	2.63302	-4.59354	8.22878	9.94e-15	4.24e-13	22.8729
CXCL1	2.91633	-0.485867	8.22752	1e-14	4.28e-13	22.8168
MEDAG	2.51843	3.96004	8.2676	7.7e-15	3.31e-13	22.7827
IGHG3	3.90635	2.30706	8.24197	9.11e-15	3.9e-13	22.7439
IGKV1-5	3.71833	-0.523608	8.21056	1.12e-14	4.75e-13	22.7033
IGHGP	3.68052	-0.450616	8.20102	1.19e-14	5.03e-13	22.639
IGLV1-47	3.49866	-1.95241	8.18762	1.3e-14	5.47e-13	22.6032
XKR5	-2.70604	-0.979626	-8.18244	1.35e-14	5.65e-13	22.5788
TRBV10-3	2.1991	-4.60709	8.17227	1.44e-14	6.03e-13	22.4959
IGHV5-51	3.53083	-1.43552	8.11177	2.14e-14	8.8e-13	22.1021
IGLV3-1	3.48068	-2.34619	8.02891	3.68e-14	1.47e-12	21.5978
IGKV1-9	3.35089	-2.69467	8.02523	3.77e-14	1.5e-12	21.582
IGLC2	3.654	1.16067	8.0488	3.23e-14	1.3e-12	21.5783
MMP19	2.00451	3.20424	8.05763	3.05e-14	1.23e-12	21.4941
IGKV1-16	3.1596	-3.19368	8.00634	4.26e-14	1.69e-12	21.4693
IGHA2	3.21588	0.417675	8.01894	3.92e-14	1.56e-12	21.4332
CLEC12B	2.00443	-4.41052	7.9884	4.78e-14	1.89e-12	21.3553
CLEC4GP1	2.69702	-2.75832	7.97969	5.06e-14	1.99e-12	21.3
IGHG2	3.77386	2.43883	8.00872	4.19e-14	1.66e-12	21.2321
IGLV2-8	3.22418	-2.65222	7.93724	6.66e-14	2.59e-12	21.0257
IGLV1-44	3.58199	-1.66805	7.92686	7.12e-14	2.76e-12	20.933
HAS1	3.53462	-0.0116609	7.92553	7.18e-14	2.79e-12	20.8603
IGHV3-21	3.26225	-2.56296	7.89764	8.59e-14	3.3e-12	20.7743
LIPI	-2.06601	-3.73598	-7.89402	8.8e-14	3.36e-12	20.7672
IGHJ3	2.15267	-5.04149	7.89467	8.76e-14	3.35e-12	20.7248
IGHV2-5	2.65306	-4.53568	7.88519	9.31e-14	3.56e-12	20.6838
IGLV10-54	2.63469	-4.34759	7.87065	1.02e-13	3.88e-12	20.5982
IGLV6-57	3.37271	-2.26165	7.86405	1.07e-13	4.03e-12	20.5556
EMILIN3	-3.64257	0.761657	-7.8657	1.06e-13	4e-12	20.5144
IGLV3-25	3.55698	-1.81274	7.85809	1.11e-13	4.18e-12	20.505
IGHV1OR15-2	2.13502	-5.18548	7.85269	1.15e-13	4.32e-12	20.4534
IGHV3-13	2.40512	-4.54175	7.839	1.25e-13	4.68e-12	20.402
IGKV3-7	2.23137	-4.94625	7.83697	1.27e-13	4.74e-12	20.3607
IGLV7-43	2.79135	-3.97427	7.8287	1.34e-13	4.99e-12	20.3525
IGLV2-23	3.71986	-1.35182	7.83413	1.29e-13	4.82e-12	20.3384
CCL26	2.41991	-0.820912	7.79412	1.67e-13	6.14e-12	20.0789
IGHV3-15	3.32033	-2.03666	7.7777	1.85e-13	6.78e-12	20.0104
ZNF711	-2.49341	2.70505	-7.80535	1.55e-13	5.73e-12	20.0018
ERMN	2.12931	-2.10381	7.77313	1.91e-13	6.98e-12	19.9945
CR2	2.44059	-3.63592	7.75862	2.09e-13	7.61e-12	19.9236
CD5L	2.53543	-3.81614	7.75003	2.21e-13	8.02e-12	19.8677
IGHG1	3.7664	5.15372	7.828	1.34e-13	5e-12	19.8439
ENTHD1	2.37424	-3.70166	7.73924	2.37e-13	8.55e-12	19.8035
IGHV1-2	3.19293	-2.62299	7.71492	2.77e-13	9.89e-12	19.6351
IGKV1-17	3.03217	-3.12565	7.70849	2.88e-13	1.03e-11	19.6037
IGHV1-46	3.29174	-2.37211	7.68534	3.34e-13	1.18e-11	19.4453
HLA-DPB2	2.12585	-1.32979	7.68759	3.29e-13	1.17e-11	19.4385
IGHV3-33	3.22329	-2.60811	7.6792	3.47e-13	1.23e-11	19.4131
IGKV3-11	3.64081	-0.07163	7.68937	3.25e-13	1.15e-11	19.3822
POU2AF1	2.31878	-0.634846	7.6484	4.21e-13	1.47e-11	19.1657
IGHV1-18	3.54173	-1.75779	7.64012	4.44e-13	1.55e-11	19.1465
ZBTB8B	-2.24066	-1.75727	-7.61544	5.19e-13	1.8e-11	19.0297
IGHV4-31	2.94087	-3.26678	7.61274	5.28e-13	1.82e-11	19.0148
DHRS9	2.02558	-0.400386	7.60042	5.7e-13	1.96e-11	18.861
GPR174	2.04716	-2.67013	7.58021	6.48e-13	2.21e-11	18.8158
IGLV5-45	2.42779	-4.58947	7.57683	6.61e-13	2.25e-11	18.7664
GAL3ST3	-2.7337	-3.83865	-7.56883	6.96e-13	2.36e-11	18.7139
IGLV2-11	3.29079	-2.02606	7.55741	7.47e-13	2.54e-11	18.6487
IGHG4	3.5823	0.955444	7.57727	6.6e-13	2.25e-11	18.6304
F5	2.00304	-1.09774	7.55016	7.82e-13	2.64e-11	18.5839
AC093503.3	-2.41584	-2.3355	-7.5077	1.02e-12	3.39e-11	18.38
AQP9	2.39454	-1.01289	7.49248	1.12e-12	3.7e-11	18.2241
IGHV4-34	2.99273	-2.27744	7.48557	1.17e-12	3.85e-11	18.2201
IGLV7-46	2.6665	-3.74291	7.47006	1.29e-12	4.22e-11	18.1475
CLEC4G	2.77535	-0.566119	7.4815	1.2e-12	3.94e-11	18.1332
IGHV3-53	2.82854	-3.57387	7.46143	1.36e-12	4.44e-11	18.0932
IGHV3-23	3.3803	-0.798682	7.45925	1.38e-12	4.49e-11	18.0031
CCL24	2.03662	-2.9438	7.434	1.61e-12	5.19e-11	17.9301
TSKS	2.01723	-1.66439	7.43343	1.62e-12	5.2e-11	17.8935
IGLV3-19	3.53527	-1.7059	7.42591	1.7e-12	5.43e-11	17.8346
IGHV4-39	3.39075	-1.41369	7.42347	1.72e-12	5.51e-11	17.8108
PLA2G2A	4.13443	1.37841	7.43308	1.62e-12	5.21e-11	17.7168
IGLV1-36	2.41705	-4.59066	7.38156	2.23e-12	7.01e-11	17.5913
AC125611.4	-2.08763	-3.38487	-7.33838	2.92e-12	9e-11	17.3602
AC016582.3	-2.36778	-1.46575	-7.32134	3.24e-12	9.95e-11	17.2366
IGHV1-69D	3.22235	-2.98088	7.31892	3.29e-12	1.01e-10	17.2247
ANPEP	2.2382	4.93749	7.39616	2.04e-12	6.44e-11	17.1961
SERTAD4	-2.12238	3.01722	-7.34327	2.83e-12	8.75e-11	17.1207
IGLV8-61	2.82675	-3.39623	7.29808	3.74e-12	1.14e-10	17.1087
IGKV3D-20	2.49155	-4.06261	7.29278	3.86e-12	1.17e-10	17.0778
USP32P3	-2.24163	-1.71382	-7.29212	3.88e-12	1.17e-10	17.0677
TREM1	2.24008	-0.0404247	7.30079	3.68e-12	1.12e-10	17.0172
HLA-DQA2	2.58637	2.61566	7.31711	3.33e-12	1.02e-10	16.9251
KCNJ10	2.05087	-1.75658	7.27054	4.43e-12	1.33e-10	16.9162
IGLV3-9	2.84677	-3.87139	7.25539	4.86e-12	1.45e-10	16.8503
IGKV5-2	2.0627	-5.34475	7.25115	4.98e-12	1.49e-10	16.7536
AL137026.1	2.13111	-1.97456	7.23185	5.61e-12	1.66e-10	16.692
WNT10A	2.18925	-1.87262	7.21842	6.09e-12	1.79e-10	16.6082
IGLV1-51	2.56821	-0.389816	7.22269	5.93e-12	1.75e-10	16.5657
IGHV1-24	3.15726	-2.84333	7.20034	6.8e-12	1.99e-10	16.5162
PPFIA4	-2.30716	2.01316	-7.16201	8.58e-12	2.48e-10	16.1142
ABCA6	2.28398	1.71237	7.13016	1.04e-11	2.99e-10	15.8801
PTGES	2.30103	4.09983	7.14455	9.54e-12	2.75e-10	15.7617
IGHD	2.87267	-2.62578	7.06084	1.58e-11	4.42e-10	15.6932
RPS6KA6	-2.40424	0.675097	-7.05343	1.65e-11	4.6e-10	15.5602
IGKV3-20	3.36106	0.0185406	7.05573	1.63e-11	4.54e-10	15.5485
LYVE1	2.15645	3.8424	7.08729	1.35e-11	3.81e-10	15.4472
IGKV3-15	2.99529	-1.73596	7.00421	2.22e-11	6.09e-10	15.3333
SPEG	-2.46569	4.96836	-7.0497	1.69e-11	4.7e-10	15.2074
IGHV3-64	2.04805	-4.8865	6.98076	2.55e-11	6.95e-10	15.196
IGHV2-70	2.47665	-4.34214	6.9518	3.04e-11	8.16e-10	15.0416
IGHV3-49	2.78244	-3.18297	6.93665	3.32e-11	8.89e-10	14.9812
IGHV1-58	2.26533	-4.68058	6.94106	3.24e-11	8.68e-10	14.9711
IGHV3-66	2.39794	-4.28271	6.91963	3.68e-11	9.78e-10	14.8743
IGKV1D-8	2.04146	-4.9119	6.92501	3.56e-11	9.49e-10	14.8678
LINC00968	2.43423	-1.57794	6.88635	4.48e-11	1.18e-09	14.6494
IGHV1-69	2.67441	-3.93204	6.86482	5.09e-11	1.33e-09	14.564
IGHV4-55	2.21003	-4.61484	6.8659	5.05e-11	1.32e-09	14.5398
CHL1-AS2	2.00422	-4.88932	6.86451	5.1e-11	1.33e-09	14.5341
ESYT3	-2.49467	-0.925461	-6.85865	5.28e-11	1.37e-09	14.502
IGLV4-60	2.17386	-4.8929	6.8468	5.66e-11	1.46e-09	14.4173
WNT2	3.13397	-0.730711	6.85133	5.51e-11	1.42e-09	14.4022
HTRA3	2.25358	6.24882	6.94994	3.07e-11	8.24e-10	14.3913
SERPINB2	3.03187	-2.96858	6.79993	7.45e-11	1.89e-09	14.1894
CXCL6	2.51015	-2.23939	6.77922	8.42e-11	2.11e-09	14.0592
SLC8A2	-2.33533	-1.83429	-6.77588	8.58e-11	2.15e-09	14.0566
IGHV4-59	2.94316	-2.12751	6.76652	9.07e-11	2.26e-09	13.9782
SLC27A6	-2.43699	-1.3188	-6.74484	1.03e-10	2.54e-09	13.8653
NEXMIF	-2.70436	-0.260816	-6.75073	9.94e-11	2.46e-09	13.8595
KCNJ4	-2.56936	-3.30217	-6.73651	1.08e-10	2.66e-09	13.8384
IGLV3-21	3.3158	-1.04379	6.73382	1.1e-10	2.7e-09	13.7432
XK	-2.51125	-1.07009	-6.71363	1.23e-10	3.01e-09	13.6801
IGHV3-72	2.32359	-3.98451	6.70821	1.27e-10	3.1e-09	13.6793
FGFR2	-2.66782	3.34929	-6.74263	1.04e-10	2.57e-09	13.5737
CD70	2.25341	0.831745	6.71167	1.25e-10	3.05e-09	13.5153
FBN3	-2.87696	-2.41546	-6.67529	1.54e-10	3.69e-09	13.4948
FDCSP	2.58151	-3.54593	6.66695	1.62e-10	3.86e-09	13.4472
IGHV3-43	2.21814	-4.23255	6.66269	1.66e-10	3.95e-09	13.4212
SIGLEC8	2.00467	-1.68751	6.66437	1.64e-10	3.91e-09	13.3934
C6orf132	2.33543	1.41094	6.68839	1.43e-10	3.44e-09	13.3394
DCX	-3.76527	-1.26083	-6.64935	1.79e-10	4.23e-09	13.3253
PI3	2.66958	-2.41935	6.64468	1.84e-10	4.34e-09	13.3016
IGKV1-27	2.65571	-3.45491	6.62787	2.03e-10	4.77e-09	13.226
MYEOV	2.24789	-1.8816	6.6265	2.05e-10	4.8e-09	13.1857
IGLV4-69	2.7689	-3.14611	6.62082	2.11e-10	4.94e-09	13.1826
AL512274.1	2.02856	-2.29344	6.61031	2.25e-10	5.21e-09	13.1119
MIR133A1HG	-2.38438	-3.38449	-6.58696	2.57e-10	5.88e-09	12.9998
PROM1	-3.19585	-0.811807	-6.57577	2.74e-10	6.24e-09	12.8985
FAXC	-2.27853	1.1166	-6.59381	2.47e-10	5.67e-09	12.8919
IGHV2-70D	2.00503	-4.94658	6.56093	2.98e-10	6.76e-09	12.7918
AL035425.3	-2.6366	-4.03642	-6.53801	3.4e-10	7.63e-09	12.6527
FCRLA	2.15959	-0.820804	6.51994	3.77e-10	8.36e-09	12.5426
STXBP5L	-3.05665	-2.32965	-6.48266	4.66e-10	1.01e-08	12.4188
CHD5	-2.4523	-0.673126	-6.48404	4.63e-10	1.01e-08	12.3796
FRMPD3	-2.24932	0.870286	-6.49338	4.39e-10	9.59e-09	12.3472
PALM3	-2.19112	-0.155874	-6.4659	5.13e-10	1.11e-08	12.2536
IGKV2D-29	2.20187	-4.27013	6.43517	6.11e-10	1.3e-08	12.1555
IGLV3-27	2.33063	-4.37714	6.43195	6.22e-10	1.32e-08	12.1221
AP000802.1	-2.27522	-1.58034	-6.42881	6.33e-10	1.34e-08	12.1086
KCNA4	-2.3283	-3.41628	-6.4218	6.59e-10	1.39e-08	12.0874
PTX3	2.13874	3.81058	6.45451	5.47e-10	1.18e-08	11.821
IGKV2-24	2.44961	-3.57977	6.37097	8.77e-10	1.82e-08	11.8101
CCL20	2.05997	-2.51045	6.3586	9.4e-10	1.93e-08	11.7288
LIPC	2.2136	-0.341005	6.37343	8.65e-10	1.8e-08	11.707
DCHS2	-2.2971	-0.420417	-6.36273	9.19e-10	1.89e-08	11.701
COL4A5	-2.77959	3.13561	-6.39476	7.67e-10	1.61e-08	11.6436
CAPN6	-4.05049	2.5006	-6.37676	8.49e-10	1.77e-08	11.6278
DCAF12L2	-2.78889	-0.754215	-6.34374	1.02e-09	2.08e-08	11.6154
IGLC7	2.24288	-4.37676	6.33043	1.1e-09	2.23e-08	11.5756
ROS1	2.68285	-2.89005	6.32758	1.12e-09	2.26e-08	11.563
FCGBP	2.11882	4.21877	6.40939	7.06e-10	1.49e-08	11.5322
TNFAIP6	2.19439	2.69763	6.36908	8.87e-10	1.83e-08	11.4518
ZDHHC8P1	-2.36038	-2.69378	-6.28062	1.45e-09	2.88e-08	11.3259
UNC5D	-3.22404	-2.23327	-6.24624	1.76e-09	3.42e-08	11.1284
LINC00944	2.15054	-0.929913	6.24794	1.74e-09	3.39e-08	11.0604
FBLN2	2.00005	6.71105	6.37137	8.75e-10	1.81e-08	11.0543
DPYSL5	-3.05816	-1.2549	-6.2362	1.86e-09	3.6e-08	11.0538
AL035425.1	-2.04912	-4.72549	-6.2623	1.61e-09	3.16e-08	11.0456
PRPH	-3.06946	-1.04317	-6.22706	1.96e-09	3.77e-08	10.9974
ADCY5	-2.52561	2.66094	-6.26078	1.62e-09	3.18e-08	10.9451
NKD1	-2.17838	1.02905	-6.22683	1.96e-09	3.78e-08	10.8791
HS6ST3	-2.8015	-1.8376	-6.18896	2.42e-09	4.59e-08	10.8181
CHRM2	-2.76466	-3.02781	-6.16772	2.72e-09	5.1e-08	10.7129
LEFTY2	-2.97855	-0.681523	-6.17444	2.62e-09	4.93e-08	10.7013
WNT10B	2.36363	-0.0324616	6.16622	2.74e-09	5.13e-08	10.5659
ELAVL3	-2.3397	-2.52241	-6.11832	3.56e-09	6.5e-08	10.4578
CAP2	-2.251	2.90161	-6.17276	2.64e-09	4.97e-08	10.4454
STK33	-2.35818	-0.10822	-6.11344	3.66e-09	6.66e-08	10.3453
ZIM2-AS1	-2.11184	-2.46912	-6.09075	4.14e-09	7.47e-08	10.3126
RBM24	-2.94373	1.49473	-6.07924	4.41e-09	7.89e-08	10.0748
C1QL4	-2.73229	-0.434911	-6.0341	5.63e-09	9.9e-08	9.94652
IGHV2-26	2.34466	-4.13561	6.01955	6.09e-09	1.06e-07	9.9229
NCAM1	-2.13769	5.48326	-6.10862	3.75e-09	6.83e-08	9.85682
CD177	2.3112	-2.6035	6.00115	6.73e-09	1.17e-07	9.82312
SLC7A3	-3.15385	-1.99353	-5.99986	6.77e-09	1.17e-07	9.82221
SLC38A3	-2.03878	-0.896154	-6.00064	6.74e-09	1.17e-07	9.78766
PART1	-2.99094	-1.05965	-5.99836	6.83e-09	1.18e-07	9.78737
LINC01018	-2.81438	-1.51953	-5.9912	7.1e-09	1.22e-07	9.76588
CADM3	2.76512	1.64699	6.03927	5.47e-09	9.64e-08	9.76271
HOXC13-AS	-2.24918	-3.61979	-5.96889	8e-09	1.37e-07	9.66483
KBTBD12	-2.41965	-1.59987	-5.95015	8.85e-09	1.5e-07	9.55469
DCN	2.44356	8.62648	6.11459	3.63e-09	6.62e-08	9.41449
VIPR2	-2.44302	-0.896545	-5.91455	1.07e-08	1.78e-07	9.34282
GABBR2	-3.30064	-0.641252	-5.90872	1.1e-08	1.84e-07	9.30682
AC024940.2	-2.00362	-1.44638	-5.90331	1.14e-08	1.88e-07	9.30567
CTNNA3	-2.08852	-1.7336	-5.88978	1.22e-08	2.01e-07	9.24684
LRRN1	-2.63927	1.3971	-5.91832	1.05e-08	1.75e-07	9.23272
NXPH2	-2.09487	-3.52361	-5.86611	1.39e-08	2.25e-07	9.143
CNTFR	-2.48358	1.52377	-5.87502	1.32e-08	2.15e-07	8.99441
COL4A6	-3.23218	0.644362	-5.84479	1.55e-08	2.49e-07	8.91304
PNCK	-2.46167	-0.42299	-5.83419	1.64e-08	2.62e-07	8.90798
FAT3	-2.33972	2.19179	-5.85873	1.44e-08	2.33e-07	8.8552
MAPK4	-3.22299	-0.349901	-5.82112	1.76e-08	2.79e-07	8.84348
CACNA1G	-2.23712	1.61631	-5.84434	1.55e-08	2.49e-07	8.82493
YBX2	-2.2098	-1.80509	-5.80542	1.91e-08	3.01e-07	8.81783
RBFOX3	-2.62194	-1.0173	-5.79365	2.03e-08	3.18e-07	8.72952
PIANP	-2.1435	0.154941	-5.80405	1.92e-08	3.03e-07	8.71932
PRKAA2	-2.16172	1.2371	-5.81217	1.84e-08	2.91e-07	8.68758
CSDC2	-2.66949	1.22335	-5.8074	1.89e-08	2.98e-07	8.67479
LRRTM3	-2.02052	-4.05491	-5.75474	2.49e-08	3.84e-07	8.55305
XPNPEP2	2.46972	2.00364	5.78845	2.09e-08	3.26e-07	8.43259
CCN5	2.37255	3.46138	5.79498	2.02e-08	3.16e-07	8.33328
NRK	-2.81256	0.963612	-5.72566	2.9e-08	4.4e-07	8.28096
LONRF2	-2.89434	2.08436	-5.73674	2.74e-08	4.18e-07	8.25413
MAPK10	-2.15874	2.21613	-5.73144	2.81e-08	4.28e-07	8.19827
CACNG4	-2.60165	1.52112	-5.71665	3.04e-08	4.59e-07	8.18976
PWWP3B	-2.54828	-1.51363	-5.67981	3.68e-08	5.48e-07	8.17457
RIMS2	-2.82802	-0.157151	-5.66939	3.89e-08	5.75e-07	8.06374
PGM5-AS1	-2.5639	-1.79831	-5.61225	5.22e-08	7.52e-07	7.84772
AC016705.2	-2.53361	-0.937226	-5.61408	5.17e-08	7.46e-07	7.8235
PIK3C2G	-2.08971	-3.81956	-5.58782	5.92e-08	8.42e-07	7.72833
PCYT1B	-2.38042	0.316255	-5.59965	5.57e-08	7.96e-07	7.68444
SBSPON	-2.4577	3.04588	-5.627	4.84e-08	7.02e-07	7.609
MIR1-1HG-AS1	-2.90263	-1.31252	-5.56326	6.71e-08	9.44e-07	7.58928
NNAT	-2.05161	-1.41339	-5.55836	6.88e-08	9.65e-07	7.56633
CCKBR	-2.09572	-3.51528	-5.54339	7.42e-08	1.03e-06	7.5241
PTCHD1	-2.67294	-0.148208	-5.53711	7.67e-08	1.06e-06	7.40552
BARX1	-2.48324	-1.78864	-5.51484	8.59e-08	1.18e-06	7.3679
EPPK1	-2.23332	-0.69839	-5.49404	9.54e-08	1.29e-06	7.21934
GRIK5	-2.63301	0.404363	-5.46773	1.09e-07	1.46e-06	7.03372
CA9	-2.42486	0.84562	-5.45829	1.14e-07	1.52e-06	6.95537
ITGA8	-2.40512	3.86827	-5.50094	9.21e-08	1.25e-06	6.90854
PPP2R2C	-2.17124	-0.0454283	-5.43463	1.29e-07	1.69e-06	6.89414
SERTM1	-2.61384	-2.56193	-5.40258	1.51e-07	1.96e-06	6.83965
SYT13	-2.02366	-3.31921	-5.38832	1.62e-07	2.08e-06	6.77725
FBXL22	-2.00191	1.5416	-5.42229	1.37e-07	1.79e-06	6.71842
PCP4	-3.67111	-1.42593	-5.36762	1.8e-07	2.28e-06	6.64254
SCX	-2.0068	0.742536	-5.3913	1.6e-07	2.06e-06	6.63032
AL162457.2	2.23017	-3.8314	5.35263	1.94e-07	2.44e-06	6.60118
PHF21B	-2.08645	-2.38757	-5.34148	2.05e-07	2.56e-06	6.54816
LUM	2.26647	7.27525	5.50842	8.87e-08	1.21e-06	6.47501
HOXC12	-3.00425	-1.82296	-5.32294	2.25e-07	2.78e-06	6.44267
ZBED9	-2.13765	-2.61375	-5.31288	2.36e-07	2.91e-06	6.41624
DPP6	-2.64709	-1.68545	-5.31668	2.32e-07	2.86e-06	6.40934
DCAF12L1	-2.28637	-3.7092	-5.30771	2.42e-07	2.97e-06	6.36646
FSTL4	-2.04118	-1.9165	-5.29143	2.62e-07	3.19e-06	6.2971
TMEM179	-2.62304	0.275435	-5.27298	2.87e-07	3.47e-06	6.10628
SSTR1	-2.11833	-1.33856	-5.24141	3.35e-07	4e-06	6.03878
EEF1A2	-2.41221	1.66066	-5.27178	2.89e-07	3.48e-06	5.99657
KIF1A	-2.86982	-0.323911	-5.23887	3.4e-07	4.04e-06	5.9824
DEFB1	2.12761	-2.8007	5.21807	3.76e-07	4.43e-06	5.95334
MORN5	-2.17945	-3.03771	-5.17824	4.56e-07	5.26e-06	5.78595
LINC01048	2.01717	-2.32707	5.17415	4.65e-07	5.35e-06	5.73309
SPOCK3	-2.21483	-2.44555	-5.15152	5.19e-07	5.92e-06	5.65669
IRS4	-2.03104	-4.71263	-5.18481	4.42e-07	5.11e-06	5.60688
METTL24	-2.18519	-1.94996	-5.14333	5.4e-07	6.13e-06	5.60559
TMEM59L	-2.0301	1.1251	-5.1674	4.81e-07	5.51e-06	5.54025
HOTAIR	-2.3622	-0.0594769	-5.14741	5.29e-07	6.03e-06	5.53546
PI16	2.696	0.139249	5.07952	7.34e-07	8.06e-06	5.14102
IGFBPL1	-2.46775	-1.75512	-5.04046	8.83e-07	9.51e-06	5.12715
SORCS3	-2.36423	-2.2927	-5.0216	9.66e-07	1.03e-05	5.0576
PLAC9P1	2.02718	-3.32558	5.01693	9.88e-07	1.05e-05	5.04169
AC126773.2	-2.49108	-1.56413	-5.02286	9.6e-07	1.02e-05	5.04007
DUSP9	-2.0059	-2.88211	-4.9948	1.1e-06	1.15e-05	4.94817
KCNH2	-2.57944	2.70532	-5.03791	8.94e-07	9.61e-06	4.82277
LINC01133	2.51468	1.05912	5.0229	9.6e-07	1.02e-05	4.80983
WFIKKN2	-2.0107	-1.23887	-4.95198	1.34e-06	1.38e-05	4.70401
CDH3	-2.20144	2.53538	-5.00985	1.02e-06	1.08e-05	4.69942
AQP4	-2.03542	-3.9854	-4.94378	1.39e-06	1.42e-05	4.68212
TCEAL2	-2.95159	0.119021	-4.92251	1.54e-06	1.56e-05	4.50703
PI15	-2.14543	3.12447	-4.95892	1.3e-06	1.34e-05	4.41315
MSI1	-2.04662	0.179127	-4.8476	2.18e-06	2.13e-05	4.15873
NRXN1	-2.19542	-1.52894	-4.8114	2.57e-06	2.46e-05	4.09486
SMOC1	-2.29194	2.73111	-4.87889	1.89e-06	1.87e-05	4.09415
WIF1	-2.704	-2.58817	-4.80228	2.68e-06	2.56e-05	4.0819
HAND2-AS1	-2.56645	0.441315	-4.82461	2.42e-06	2.34e-05	4.04726
NELL1	-2.11676	-3.71929	-4.78861	2.86e-06	2.7e-05	4.01342
SERTM2	-3.77503	-0.687434	-4.79222	2.81e-06	2.66e-05	3.97992
SCARA5	2.52672	2.46389	4.86333	2.03e-06	1.99e-05	3.96539
LINC01561	-2.00396	-3.28273	-4.76138	3.23e-06	3.01e-05	3.91443
OGDHL	-2.02538	-1.4572	-4.76862	3.13e-06	2.93e-05	3.90422
B4GALNT4	-2.24576	1.2459	-4.77873	2.99e-06	2.81e-05	3.77976
FRMD6-AS2	-2.19211	-3.39268	-4.728	3.76e-06	3.45e-05	3.76216
CHL1	2.30699	0.0139173	4.76532	3.18e-06	2.96e-05	3.74741
TCEAL5	-2.1704	-1.24659	-4.73052	3.72e-06	3.42e-05	3.73013
LMO1	-2.43306	-2.35287	-4.72067	3.89e-06	3.56e-05	3.7281
HHIP	-2.15363	-0.497492	-4.73453	3.65e-06	3.36e-05	3.70797
PLD5	-2.04409	-2.05883	-4.70952	4.09e-06	3.72e-05	3.6729
DRD2	-2.03247	-0.861603	-4.71129	4.06e-06	3.69e-05	3.62642
CA3	-2.38336	0.155474	-4.62509	5.97e-06	5.21e-05	3.201
MYOC	-2.88067	-0.311789	-4.60394	6.56e-06	5.66e-05	3.14519
MYOCD	-3.12018	0.888372	-4.61012	6.38e-06	5.53e-05	3.09921
SBSN	2.05503	-1.95553	4.56675	7.73e-06	6.55e-05	3.02825
HOXC13	-2.17297	-0.422382	-4.51772	9.58e-06	7.92e-05	2.7834
WFDC2	-2.13269	1.0224	-4.51938	9.51e-06	7.86e-05	2.68731
ADRA1A	-2.0502	-1.86501	-4.41804	1.48e-05	0.000115352	2.4451
AC005180.1	-2.19137	-1.94164	-4.40364	1.57e-05	0.000121903	2.38968
AC005180.2	-2.17767	-1.15223	-4.3852	1.7e-05	0.000130726	2.27964
CRABP1	-2.44793	-2.68588	-4.36656	1.84e-05	0.000140224	2.25571
ASTN1	-2.04882	0.416798	-4.3966	1.62e-05	0.000125263	2.22683
OSTN	-2.08024	-3.51539	-4.33198	2.13e-05	0.000159684	2.11533
PCDH10	-2.15835	0.883348	-4.30049	2.43e-05	0.000179469	1.80661
HAND2	-2.05022	2.53472	-4.29564	2.48e-05	0.000182799	1.63987
PLPP4	-2.31215	-0.469367	-4.20232	3.66e-05	0.000257465	1.51518
ADH1B	2.23647	0.569705	4.21415	3.49e-05	0.000246531	1.41772
PRIMA1	-2.04335	-0.0584349	-4.13158	4.9e-05	0.000332536	1.21048
COL2A1	-2.19989	-0.780684	-4.1075	5.4e-05	0.000363338	1.16528
LMO3	-2.09594	1.1491	-4.12479	5.03e-05	0.000341154	1.09214
ASB5	-2.25277	-1.8981	-3.93722	0.000106522	0.000661804	0.580492
CNN1	-2.12018	5.7265	-4.07959	6.04e-05	0.000401723	0.472181
FENDRR	-2.13677	0.148933	-3.88013	0.000133106	0.000805869	0.254595
MYH11	-2.51056	6.51068	-3.673	0.00029232	0.00159399	-1.0942
XIST	-2.13688	0.220901	-3.25285	0.00129746	0.00581864	-1.87187
DES	-2.35564	5.51243	-3.35068	0.000928806	0.00436593	-2.06603
RPS4Y1	2.29689	1.26661	3.15044	0.00182561	0.00778879	-2.3513
DLK1	-2.10629	-0.236966	-2.66592	0.00817062	0.0277999	-3.5099
