# Supplementary material for: Identification of Tumor Microenvironment-Related Prognostic Genes in Sarcoma
Source: Front Genet. 2021 Feb 1;12:620705. doi: 10.3389/fgene.2021.620705 (PMC7882740; doi:10.3389/fgene.2021.620705)
Supplement: Supplementary Table 3 — The DEGs between high and low stromal score groups. [file Table_3.XLSX]

## Sheet: Table S3 stromal scores based l
Gena name	logFC	AveExpr	t	P.Value	adj.P.Val	B
SLCO2B1	2.39946	5.75494	13.4765	1.37255e-31	4.66558e-27	61.0718
CD4	2.39899	5.83778	13.4498	1.69479e-31	4.66558e-27	60.8624
DAB2	2.11713	7.09105	13.2315	9.48509e-31	1.38926e-26	59.1185
CSF1R	2.53394	6.52469	13.2236	1.0093e-30	1.38926e-26	59.0827
CSF2RB	2.07745	3.02675	13.0782	3.16714e-30	3.48753e-26	57.9129
MPEG1	2.38801	5.29945	13.0208	4.97323e-30	4.5636e-26	57.523
ADAP2	2.13299	3.9008	12.9611	7.94204e-30	6.24675e-26	57.0445
LAIR1	2.39569	4.63211	12.89	1.38733e-29	9.54796e-26	56.5071
STAB1	2.12241	7.2241	12.8522	1.86491e-29	1.14087e-25	56.1568
APBB1IP	3.05663	3.59883	12.8231	2.34211e-29	1.28952e-25	55.9569
TNFRSF1B	2.07593	6.11439	12.7627	3.75772e-29	1.88084e-25	55.5065
CD14	2.69302	7.02349	12.6436	9.52872e-29	4.37194e-25	54.5585
CYBB	2.69231	5.31992	12.6187	1.15709e-28	4.90053e-25	54.4125
C3AR1	2.25965	4.05978	12.5987	1.35284e-28	5.20847e-25	54.2526
HCK	2.40401	4.03139	12.5926	1.419e-28	5.20847e-25	54.204
MS4A7	2.33345	4.69467	12.5653	1.75525e-28	6.04004e-25	54.0023
NCF4	2.45873	3.58738	12.4942	3.05367e-28	9.88992e-25	53.4372
CYTH4	2.27041	4.37992	12.4631	3.89141e-28	1.12765e-24	53.2149
ARL11	2.30137	0.943464	12.4648	3.83881e-28	1.12765e-24	53.0364
IL10RA	2.34979	4.50125	12.4239	5.27736e-28	1.45281e-24	52.915
MS4A6A	2.41106	5.51366	12.387	7.03226e-28	1.6834e-24	52.6245
ITGAM	2.27084	3.86982	12.3531	9.15279e-28	2.09973e-24	52.3648
MS4A4A	2.55922	4.40071	12.2189	2.59075e-27	5.09434e-24	51.3444
VSIG4	2.84456	5.06059	12.2103	2.76891e-27	5.25693e-24	51.2781
CD53	2.33644	4.72873	12.1844	3.38353e-27	6.20969e-24	51.0811
PIK3AP1	2.13332	3.68971	12.1748	3.6444e-27	6.47269e-24	51.0012
SIRPB2	2.29727	1.42642	12.1593	4.10727e-27	6.85267e-24	50.7674
VAV1	2.44267	3.0902	12.1164	5.72508e-27	9.00604e-24	50.5376
SPI1	2.24259	4.68426	12.0781	7.69688e-27	1.17715e-23	50.2698
FCER1G	2.35717	5.00247	12.0744	7.91776e-27	1.17821e-23	50.2393
MILR1	2.24079	2.19769	12.0692	8.2448e-27	1.19458e-23	50.1411
CD86	2.31068	3.32333	12.0455	9.90168e-27	1.36292e-23	50.0078
GNA15	2.33125	2.95395	12.03	1.11584e-26	1.49843e-23	49.8783
LSP1	2.66562	6.26748	12.0262	1.14891e-26	1.50612e-23	49.8416
SIGLEC1	2.60506	4.61955	12.005	1.35275e-26	1.69272e-23	49.7142
AC243962.1	2.393	-4.10519	12.0116	1.28565e-26	1.64617e-23	49.4586
FERMT3	2.21598	4.73764	11.9534	2.01273e-26	2.40906e-23	49.3204
HCLS1	2.01539	5.61241	11.93	2.411e-26	2.82436e-23	49.1232
SELPLG	2.23655	4.25642	11.9095	2.82274e-26	3.2378e-23	48.9889
GGTA1P	2.14586	3.99905	11.8895	3.2929e-26	3.62601e-23	48.8363
CEACAM21	2.28219	0.274503	11.905	2.92124e-26	3.2824e-23	48.7485
LRRC25	2.30065	3.12841	11.8656	3.95595e-26	4.1886e-23	48.6404
LILRB4	2.84689	3.54058	11.8493	4.48292e-26	4.53668e-23	48.523
TYROBP	2.2886	5.82502	11.8479	4.53191e-26	4.53668e-23	48.495
TBXAS1	2.0736	3.82987	11.8417	4.75281e-26	4.6294e-23	48.4737
ARHGAP30	2.05957	4.12444	11.8406	4.79268e-26	4.6294e-23	48.4669
PTAFR	2.18981	3.18841	11.8292	5.2322e-26	4.9668e-23	48.368
DOK2	2.37155	3.41729	11.8001	6.54373e-26	5.81104e-23	48.1518
CD163	2.60524	6.27643	11.7947	6.82115e-26	5.96125e-23	48.0775
LAPTM5	2.20636	7.23323	11.7912	7.00437e-26	6.02573e-23	47.9939
ITGB2	2.26185	6.21423	11.7796	7.65563e-26	6.38802e-23	47.9609
CTSS	2.07578	5.81134	11.7776	7.77358e-26	6.38802e-23	47.9591
IL10	2.79498	-0.44851	11.8052	6.29343e-26	5.68039e-23	47.9218
RNASE6	2.26173	3.75197	11.7644	8.60211e-26	6.86398e-23	47.8881
GPR34	2.13414	3.12335	11.7559	9.18079e-26	7.22109e-23	47.814
NCF1B	2.62431	-0.523915	11.7794	7.66636e-26	6.38802e-23	47.7268
TNFSF8	2.22208	0.555531	11.7645	8.59442e-26	6.86398e-23	47.7259
SASH3	2.31476	3.33154	11.7072	1.33303e-25	1.03372e-22	47.4506
SAMSN1	2.26946	2.60093	11.6987	1.42266e-25	1.073e-22	47.3662
FOLR2	2.57022	5.49231	11.6548	1.99176e-25	1.42418e-22	47.0444
AL133371.2	2.33405	-1.94737	11.6236	2.52805e-25	1.76189e-22	46.4495
LY86	2.12605	2.56105	11.5647	3.96189e-25	2.62811e-22	46.3611
C1QC	2.55155	7.50471	11.565	3.95307e-25	2.62811e-22	46.2684
LILRB2	2.25508	3.151	11.5129	5.88412e-25	3.72377e-22	45.9874
AL590764.1	2.35167	-1.95368	11.527	5.28476e-25	3.42315e-22	45.737
LINC01150	2.03617	-2.5049	11.5299	5.16812e-25	3.38746e-22	45.725
MMP27	3.05212	-4.31434	11.4724	8.00809e-25	5.01033e-22	45.626
AL161785.1	2.07641	-0.689121	11.4467	9.73437e-25	5.95506e-22	45.2569
TNFSF13B	2.29473	2.63744	11.411	1.27742e-24	7.7288e-22	45.2129
CCR1	2.30708	3.28867	11.4022	1.36577e-24	8.11172e-22	45.1615
CD33	2.32184	2.20381	11.4018	1.37017e-24	8.11172e-22	45.1281
AC138207.5	2.18311	0.323843	11.393	1.46462e-24	8.48834e-22	44.9452
C1QA	2.70781	7.72554	11.3851	1.55488e-24	8.91756e-22	44.8992
EVI2B	2.27261	3.17787	11.3571	1.92309e-24	1.04666e-21	44.8237
PAPSS2	2.38365	4.55565	11.356	1.93903e-24	1.04666e-21	44.8158
NCF1	2.54274	0.860342	11.3452	2.10555e-24	1.12551e-21	44.6253
F13A1	3.04394	6.27315	11.3234	2.48282e-24	1.31442e-21	44.5277
TLR8	2.58465	1.05285	11.3151	2.64578e-24	1.37426e-21	44.4152
RBM47	2.01291	2.77453	11.2997	2.97291e-24	1.48802e-21	44.3896
IRF8	2.12064	3.38229	11.29	3.19834e-24	1.57227e-21	44.3264
AIF1	2.32267	4.8789	11.2842	3.34295e-24	1.62882e-21	44.2721
CXorf21	2.11224	0.485121	11.2978	3.01586e-24	1.49592e-21	44.2565
LILRB1	2.25895	2.47004	11.2724	3.65391e-24	1.74936e-21	44.1769
FCGR1B	2.49341	-0.128279	11.2823	3.39157e-24	1.63801e-21	44.0852
TMEM150B	2.44767	0.581405	11.2684	3.76643e-24	1.78769e-21	44.0398
CD28	2.15248	2.07482	11.2513	4.28797e-24	2.01784e-21	44.0073
FPR1	2.95287	2.43691	11.2132	5.72058e-24	2.60301e-21	43.7281
WDFY4	2.17909	2.7258	11.1913	6.74753e-24	2.99601e-21	43.5825
PLAU	2.47455	6.00739	11.1927	6.6766e-24	2.98862e-21	43.5522
TFEC	2.17306	1.88908	11.1857	7.04128e-24	3.09612e-21	43.5136
CR1	3.51157	1.20827	11.1819	7.24532e-24	3.14105e-21	43.4227
METRNL	2.16379	6.13601	11.1724	7.78145e-24	3.34712e-21	43.3899
CD300C	2.38804	0.940828	11.1583	8.65517e-24	3.67658e-21	43.2553
CD84	2.22308	3.29948	11.1459	9.50747e-24	3.96562e-21	43.254
WAS	2.10082	3.52481	11.1444	9.61697e-24	3.98113e-21	43.2441
HAVCR2	2.18768	3.55763	11.1429	9.7209e-24	3.99413e-21	43.2335
EVI2A	2.43212	3.11561	11.1141	1.20789e-23	4.92621e-21	43.016
BIN2	2.00098	2.49223	11.0917	1.43055e-23	5.74916e-21	42.8408
IL2RA	3.3431	1.85991	11.0794	1.56864e-23	6.21341e-21	42.7095
AC004921.1	2.51338	-1.80697	11.0586	1.83527e-23	7.16641e-21	42.3198
CD163L1	2.45865	2.83466	10.9971	2.9129e-23	1.11374e-20	42.147
C10orf55	2.34666	-0.643467	11.0049	2.74823e-23	1.05813e-20	42.0167
CD200R1	2.23426	0.868727	10.9732	3.48531e-23	1.3054e-20	41.895
VNN1	2.54441	0.542989	10.9582	3.89977e-23	1.43142e-20	41.7587
FPR3	2.0595	3.84711	10.941	4.43814e-23	1.6076e-20	41.7376
C1QB	2.68115	7.6149	10.9505	4.13241e-23	1.50677e-20	41.6554
SNX20	2.39129	1.9128	10.93	4.82037e-23	1.73464e-20	41.6282
SLA	2.12656	3.91979	10.9231	5.07413e-23	1.8141e-20	41.6052
AC243960.3	2.15439	-3.40959	10.9601	3.8444e-23	1.42057e-20	41.5719
NCF1C	2.48414	0.320235	10.8222	1.07965e-22	3.76224e-20	40.7536
TNFAIP8L2	2.18709	2.16807	10.7964	1.30829e-22	4.47402e-20	40.6608
ABCA6	3.56846	1.71237	10.7694	1.60084e-22	5.36964e-20	40.4284
HLA-DMB	2.09244	4.84474	10.7525	1.81554e-22	5.95e-20	40.329
CSF3R	2.08333	2.52932	10.7427	1.95336e-22	6.36379e-20	40.2764
AC243960.1	2.2021	-1.25447	10.7568	1.75815e-22	5.79641e-20	40.1753
SLC37A2	2.0934	3.2909	10.7172	2.36141e-22	7.42941e-20	40.0958
ADAMTS2	2.50705	6.55834	10.7201	2.31113e-22	7.35526e-20	40.0179
AC110995.1	2.48005	-0.749333	10.7292	2.15983e-22	6.95414e-20	40.0078
C5AR2	2.20696	1.47053	10.7086	2.51705e-22	7.8296e-20	39.9962
AOAH	2.30576	3.05537	10.7018	2.64818e-22	8.14544e-20	39.9825
LINC01480	2.3139	-1.05205	10.7274	2.18822e-22	7.00458e-20	39.9762
FCGR1A	2.45776	2.16016	10.6971	2.74243e-22	8.38849e-20	39.9331
CRYBB1	2.20631	0.0850199	10.7074	2.54032e-22	7.85757e-20	39.9107
TLR7	2.17485	2.09352	10.6925	2.83753e-22	8.58399e-20	39.9004
AC139099.2	2.26122	-4.57171	10.6812	3.08649e-22	9.28612e-20	39.7668
FAM20A	2.44949	4.45596	10.672	3.30359e-22	9.88529e-20	39.7523
IL18	2.42104	2.2464	10.6654	3.47171e-22	1.03322e-19	39.7047
AC011899.3	2.32251	-3.39385	10.6926	2.83499e-22	8.58399e-20	39.6551
CMKLR1	2.21691	4.88791	10.6473	3.96983e-22	1.17511e-19	39.5569
FYB1	2.1859	3.52087	10.6157	5.01717e-22	1.46934e-19	39.3539
PCED1B-AS1	2.37357	1.86271	10.6183	4.92276e-22	1.4494e-19	39.3524
MRC1	2.57925	4.88268	10.5935	5.91471e-22	1.71396e-19	39.1679
PARD6B	-2.14341	-0.302924	-10.5887	6.12924e-22	1.76683e-19	39.095
ASGR2	2.17216	-0.928988	10.5735	6.85936e-22	1.9568e-19	38.8796
PLTP	2.53914	7.76437	10.5735	6.85903e-22	1.9568e-19	38.8568
CD300A	2.04573	3.08495	10.5328	9.27059e-22	2.61754e-19	38.7519
CFH	2.59826	5.56379	10.5341	9.18069e-22	2.60552e-19	38.7081
MEDAG	3.46383	3.96004	10.478	1.38962e-21	3.849e-19	38.3523
SIGLEC9	2.216	1.39731	10.4779	1.39117e-21	3.849e-19	38.3223
GPR65	2.03934	1.47444	10.4455	1.76621e-21	4.7436e-19	38.0939
SCIMP	2.04739	1.29011	10.4367	1.88542e-21	5.02131e-19	38.0235
RNASE1	2.36012	7.65485	10.4349	1.90966e-21	5.05491e-19	37.8465
CD180	2.13025	1.83164	10.4016	2.44152e-21	6.34081e-19	37.7868
AC011899.2	2.27186	0.518731	10.4049	2.38134e-21	6.21384e-19	37.7572
VNN2	2.53088	0.370981	10.4	2.46919e-21	6.38256e-19	37.7102
RGS18	2.04443	0.630583	10.321	4.41436e-21	1.10475e-18	37.165
CD209	3.01403	3.88944	10.2566	7.07491e-21	1.73898e-18	36.7506
TNFAIP6	3.67893	2.69763	10.2211	9.17424e-21	2.21542e-18	36.4971
IL1R1	2.02008	5.92266	10.233	8.40639e-21	2.04796e-18	36.4927
PTPRC	2.17646	4.26999	10.2003	1.06768e-20	2.56699e-18	36.3309
HK3	2.31489	2.23621	10.1599	1.43348e-20	3.40075e-18	36.0603
PDGFRL	2.79703	3.77469	10.1261	1.83477e-20	4.28045e-18	35.8143
ARL4C	2.23498	5.85502	10.1213	1.89975e-20	4.3948e-18	35.6955
LUM	4.52668	7.27525	10.1178	1.94837e-20	4.46972e-18	35.6376
RN7SL138P	2.00071	-1.75234	10.1237	1.86703e-20	4.33733e-18	35.634
TGM5	2.78851	-3.53912	10.1005	2.20971e-20	4.9658e-18	35.4939
IL12RB1	2.1203	1.36656	10.0824	2.52038e-20	5.64094e-18	35.4923
PLXDC1	2.00373	5.01091	10.078	2.60189e-20	5.7998e-18	35.424
C1S	2.03415	8.59387	10.1123	2.02801e-20	4.59498e-18	35.4084
SIGLEC7	2.1347	0.652291	9.99375	4.7955e-20	1.02337e-17	34.8404
LST1	2.03282	3.01134	9.97071	5.66574e-20	1.18411e-17	34.7133
LINC02611	2.04111	-1.06246	9.97491	5.49639e-20	1.15946e-17	34.6263
TNFSF14	2.47788	-0.929735	9.96697	5.82132e-20	1.20947e-17	34.5735
BATF	2.45732	1.19726	9.93077	7.56235e-20	1.54784e-17	34.4116
ALOX5AP	2.25126	3.13715	9.92471	7.90067e-20	1.59925e-17	34.3863
PODN	2.79157	5.26553	9.93002	7.60372e-20	1.55054e-17	34.3672
SLAMF6	2.50459	0.740597	9.9079	8.92025e-20	1.79245e-17	34.235
FCGR1CP	2.24415	-1.43275	9.9193	8.21545e-20	1.65687e-17	34.2161
TMEM119	3.33785	4.53944	9.86786	1.19055e-19	2.32445e-17	33.961
CCL8	2.63558	1.36982	9.84081	1.44653e-19	2.78472e-17	33.7817
EBI3	2.20601	1.5952	9.83168	1.54466e-19	2.96327e-17	33.7255
TNFRSF8	2.62237	0.821387	9.81138	1.78742e-19	3.39351e-17	33.5595
LINC01146	2.2583	-2.88977	9.79709	1.9806e-19	3.67165e-17	33.3184
GGT5	2.06406	4.54444	9.74937	2.78914e-19	5.03491e-17	33.1071
SELL	2.21947	2.0783	9.74217	2.93681e-19	5.28415e-17	33.1027
AC022182.2	2.06051	-2.37965	9.7378	3.0303e-19	5.4346e-17	32.9157
AC119044.1	2.00718	-2.63465	9.73045	3.19392e-19	5.67261e-17	32.8579
LINC01684	2.44361	-2.0105	9.70112	3.93971e-19	6.95232e-17	32.675
CALCR	2.15371	-2.56802	9.63581	6.28048e-19	1.08398e-16	32.2079
IGF1	2.31604	1.28556	9.61513	7.2777e-19	1.23672e-16	32.2055
MNDA	2.04247	2.69408	9.61369	7.35253e-19	1.24559e-16	32.202
AL592429.1	2.01461	-4.31609	9.61628	7.21848e-19	1.23045e-16	32.1901
P2RY13	2.31313	1.03663	9.5809	9.28534e-19	1.54615e-16	31.9625
BX322234.2	2.59718	-4.23028	9.57541	9.65503e-19	1.59636e-16	31.9043
AL669970.3	2.7989	-3.47513	9.58425	9.0664e-19	1.51726e-16	31.8979
SLAMF8	2.28751	3.28133	9.57007	1.00281e-18	1.65308e-16	31.8896
SH2D1A	2.78986	-0.0304714	9.52949	1.33772e-18	2.18553e-16	31.5702
C3	4.05461	6.285	9.52514	1.37968e-18	2.24741e-16	31.481
PTGES	3.2865	4.09983	9.49222	1.74217e-18	2.79239e-16	31.3352
HCST	2.09053	2.39268	9.48186	1.87478e-18	2.99194e-16	31.2876
AC245128.3	2.58669	-3.13258	9.49202	1.74468e-18	2.79239e-16	31.232
S1PR4	2.01661	0.344503	9.47729	1.9364e-18	3.06362e-16	31.2302
LILRB5	2.49809	3.05706	9.47403	1.98167e-18	3.12627e-16	31.2269
GPR1	3.26893	1.35663	9.46704	2.08204e-18	3.2659e-16	31.1755
TMEM71	2.03698	0.900107	9.43727	2.56959e-18	3.94085e-16	30.9692
DCN	4.33085	8.62648	9.44547	2.42497e-18	3.73988e-16	30.7557
C2	2.37046	4.98448	9.39787	3.39313e-18	5.10435e-16	30.6307
IL21R	2.66798	0.944732	9.38165	3.80386e-18	5.70662e-16	30.5836
GRIK5	-3.76924	0.404363	-9.36594	4.24889e-18	6.33972e-16	30.4881
TFPI	2.2609	4.92554	9.33329	5.34551e-18	7.86933e-16	30.1841
DPP4	2.60585	3.17947	9.32242	5.76979e-18	8.42634e-16	30.1771
AL359397.1	-2.09296	-3.45001	-9.32396	5.70743e-18	8.35744e-16	30.09
GPR84	2.35916	-0.0716977	9.295	6.99402e-18	1.0107e-15	29.9661
IL2RG	2.36113	3.16943	9.27446	8.07672e-18	1.1461e-15	29.8457
FCRL6	2.04211	-0.716809	9.27711	7.92855e-18	1.12798e-15	29.8251
CD68	2.04209	0.51176	9.23967	1.03036e-17	1.4435e-15	29.608
FPR2	2.70995	-1.25381	9.23605	1.05679e-17	1.47303e-15	29.5234
CFHR3	2.25289	-3.18202	9.15892	1.81026e-17	2.45491e-15	28.9668
FCGR3A	2.29461	5.39322	9.09428	2.83718e-17	3.71043e-15	28.5148
AC129507.1	2.80556	-0.73958	9.06561	3.46122e-17	4.44214e-15	28.3917
RARRES1	2.75495	2.88769	9.04274	4.0552e-17	5.13267e-15	28.2732
ANPEP	2.91276	4.93749	9.04402	4.01948e-17	5.09919e-15	28.2095
PTPN22	2.02012	1.1234	9.02694	4.52356e-17	5.6733e-15	28.1765
APOL4	2.32109	3.0558	9.02887	4.46369e-17	5.61101e-15	28.1719
FCGR2B	2.41535	2.2512	9.00814	5.15146e-17	6.38804e-15	28.0474
CRTAM	2.3065	-0.33139	9.01078	5.05832e-17	6.2867e-15	28.0389
AP003110.1	2.4832	-4.07203	8.99471	5.65213e-17	6.94632e-15	27.9381
MIR3945HG	2.33786	-3.38686	9.00292	5.34035e-17	6.60739e-15	27.9315
FAM241B	-2.03062	0.689672	-8.9885	5.89928e-17	7.21783e-15	27.9183
KYNU	2.22864	1.8448	8.97758	6.36107e-17	7.71427e-15	27.8442
EFEMP1	2.62893	5.72613	8.98531	6.03088e-17	7.3507e-15	27.7586
STXBP5L	-3.83925	-2.32965	-8.96103	7.12991e-17	8.60874e-15	27.7008
CCL4	2.09931	2.05969	8.94919	7.73557e-17	9.29924e-15	27.6509
OSM	2.23901	0.510798	8.93604	8.46855e-17	1.01141e-14	27.5577
MYEF2	-2.0219	2.73641	-8.9392	8.28594e-17	9.91755e-15	27.5405
C16orf54	2.06355	0.163759	8.92613	9.06576e-17	1.07806e-14	27.4859
GAL3ST3	-3.32905	-3.83865	-8.92276	9.27835e-17	1.10096e-14	27.4305
LINC01960	2.05069	-1.50056	8.91005	1.01252e-16	1.19373e-14	27.3336
PRKAA2	-2.80528	1.2371	-8.90061	1.08031e-16	1.26017e-14	27.32
IL27	2.00853	-2.80552	8.90858	1.02282e-16	1.2033e-14	27.2928
LINC01048	3.37311	-2.32707	8.87444	1.29284e-16	1.48294e-14	27.0846
PRF1	2.08259	2.42877	8.86419	1.387e-16	1.58107e-14	27.074
MXRA5	3.01394	7.06056	8.87869	1.2557e-16	1.44335e-14	26.9445
AC008760.2	2.84698	-2.96706	8.84381	1.59474e-16	1.79924e-14	26.8785
LINC01142	2.15692	-3.85189	8.83621	1.67981e-16	1.88748e-14	26.839
CD248	2.69571	7.37714	8.866	1.36983e-16	1.56474e-14	26.8231
LYVE1	2.86744	3.8424	8.80228	2.1183e-16	2.35614e-14	26.6257
PPFIA4	-2.49379	2.01316	-8.7995	2.15892e-16	2.39167e-14	26.6244
GSDMA	2.6533	-0.710255	8.78429	2.39495e-16	2.63196e-14	26.5203
CST7	2.2775	1.75293	8.75747	2.87535e-16	3.11876e-14	26.3719
ANKRD18A	-2.99171	-3.94307	-8.76172	2.79337e-16	3.04549e-14	26.3556
MMP19	2.37899	3.20424	8.75168	2.99108e-16	3.23542e-14	26.304
COL4A6	-4.08543	0.644362	-8.7467	3.09411e-16	3.3403e-14	26.2978
TRDC	2.08172	-0.104452	8.72877	3.49565e-16	3.74443e-14	26.1701
AC022467.1	2.30849	-2.45425	8.72268	3.64339e-16	3.8951e-14	26.0742
CETP	2.04122	1.87997	8.7112	3.93899e-16	4.17867e-14	26.0624
PYHIN1	2.57806	-0.567757	8.66701	5.31547e-16	5.47027e-14	25.7522
LINC02308	2.7979	-2.87938	8.66783	5.28613e-16	5.45026e-14	25.7198
CFD	3.04936	4.29562	8.66816	5.27436e-16	5.44832e-14	25.7139
LCK	2.22908	1.80555	8.65781	5.65735e-16	5.76819e-14	25.7106
HTRA3	3.11378	6.24882	8.6788	4.90747e-16	5.10767e-14	25.6684
FBLN2	2.96068	6.71105	8.67764	4.94606e-16	5.13812e-14	25.6215
PLAC9	2.86845	3.35099	8.62191	7.21187e-16	7.12874e-14	25.4426
DIRC1	2.57888	-3.3976	8.62293	7.16251e-16	7.09269e-14	25.4328
LINC01235	2.44896	1.28983	8.59958	8.38574e-16	8.20075e-14	25.331
SLA2	2.04002	0.123423	8.57026	1.02182e-15	9.81837e-14	25.133
COL5A3	2.02248	6.12798	8.58084	9.51527e-16	9.17499e-14	24.9971
RHOH	2.12269	0.851098	8.53546	1.29138e-15	1.21957e-13	24.9107
SRPX2	2.43889	4.15674	8.54569	1.20552e-15	1.14635e-13	24.8987
TRBV28	2.73926	0.563588	8.51765	1.45539e-15	1.36277e-13	24.7921
S100A9	2.49984	3.27054	8.52335	1.40075e-15	1.31384e-13	24.7907
AL162457.2	3.06801	-3.8314	8.50528	1.58137e-15	1.47321e-13	24.7073
SLC1A7	2.83748	0.504605	8.48918	1.7617e-15	1.62472e-13	24.6058
TNFRSF9	2.69612	0.829418	8.4731	1.962e-15	1.78552e-13	24.5034
ROPN1B	-2.79856	-3.17605	-8.46758	2.03586e-15	1.8436e-13	24.4321
HAS1	4.19429	-0.0116609	8.44916	2.30264e-15	2.04812e-13	24.3361
THBS2	2.07549	8.06556	8.4918	1.73101e-15	1.5991e-13	24.2317
LINC02104	2.51704	-0.812473	8.43372	2.55297e-15	2.25259e-13	24.2286
DPT	3.76142	4.74783	8.43468	2.53669e-15	2.24181e-13	24.1629
ZBTB8B	-2.33653	-1.75727	-8.42012	2.79559e-15	2.44317e-13	24.146
CLEC4E	2.53062	-0.00567352	8.41741	2.84645e-15	2.48368e-13	24.1358
SIGLEC11	2.30146	-0.163783	8.3875	3.47441e-15	2.97041e-13	23.9412
AL096816.1	2.12883	-3.03051	8.39201	3.37167e-15	2.90512e-13	23.9254
AC084064.1	2.04106	-4.35893	8.37205	3.85067e-15	3.26169e-13	23.8437
C4BPB	2.71676	-2.60913	8.37634	3.74229e-15	3.18459e-13	23.8307
CLEC10A	2.38631	1.96193	8.36605	4.00723e-15	3.37355e-13	23.7984
P2RY10	2.22032	-1.56688	8.36614	4.00485e-15	3.37355e-13	23.7793
CD96	2.04163	1.04451	8.36022	4.16559e-15	3.48555e-13	23.7705
CSTA	2.11034	1.0704	8.35859	4.21113e-15	3.50766e-13	23.76
CLEC4GP1	2.9037	-2.75832	8.364	4.06246e-15	3.40443e-13	23.7546
AC144831.1	2.14772	1.14798	8.34952	4.47262e-15	3.69196e-13	23.7009
ESYT3	-2.7646	-0.925461	-8.33858	4.80946e-15	3.92877e-13	23.6307
LILRA5	2.06102	0.37468	8.33299	4.99131e-15	4.05926e-13	23.595
GBP5	2.42013	3.06573	8.33434	4.94681e-15	4.03499e-13	23.5618
AC017002.3	2.00055	-2.72973	8.31016	5.80702e-15	4.67431e-13	23.4022
BRINP2	-2.80038	-2.34683	-8.29928	6.24076e-15	4.98699e-13	23.3623
GZMA	2.26079	1.85092	8.29847	6.27445e-15	5.00665e-13	23.3622
LYZ	2.14803	5.05549	8.31607	5.58404e-15	4.50801e-13	23.3354
XPNPEP2	3.90137	2.00364	8.29147	6.57195e-15	5.20631e-13	23.3237
GZMH	2.18995	0.160502	8.2909	6.59657e-15	5.2183e-13	23.3229
SV2A	-2.0314	4.08504	-8.31379	5.6689e-15	4.56982e-13	23.3178
AC018755.4	2.16552	-1.99527	8.29401	6.46222e-15	5.13415e-13	23.3096
SLAMF1	2.28355	-0.34684	8.28849	6.7024e-15	5.29441e-13	23.3023
SERPINF1	2.15672	7.72476	8.34124	4.72537e-15	3.87734e-13	23.2788
AL137026.1	2.53599	-1.97456	8.28661	6.78642e-15	5.35311e-13	23.2626
RNASE2	2.44525	-1.05698	8.27093	7.52785e-15	5.90411e-13	23.1788
ITK	2.13518	0.827741	8.25318	8.46367e-15	6.59113e-13	23.082
NKG7	2.22212	2.39327	8.25028	8.62713e-15	6.70893e-13	23.038
LINC01638	2.79077	-1.27694	8.22506	1.01878e-14	7.83592e-13	22.8819
MMP2	2.27035	9.38468	8.30197	6.13042e-15	4.91308e-13	22.8435
MMP2-AS1	2.33048	-3.30091	8.21623	1.07978e-14	8.26851e-13	22.8105
FCAR	2.13841	-3.05257	8.21051	1.12118e-14	8.52625e-13	22.7684
AC100823.1	-2.83393	-4.14892	-8.18823	1.2981e-14	9.80392e-13	22.6486
CXCL10	2.5778	2.9135	8.19167	1.26914e-14	9.6116e-13	22.6476
CLNK	2.13792	-2.3721	8.19037	1.27996e-14	9.68024e-13	22.6452
SUCNR1	2.10936	-0.184563	8.15308	1.6349e-14	1.21641e-12	22.4406
YBX2	-2.82434	-1.80509	-8.13938	1.78848e-14	1.32352e-12	22.3508
TIGIT	2.53685	0.6119	8.12898	1.9145e-14	1.40733e-12	22.2898
PRPH	-3.54415	-1.04317	-8.12425	1.97466e-14	1.44576e-12	22.2598
DOCK3	-2.44529	0.804549	-8.12315	1.9889e-14	1.45232e-12	22.2353
EN1	3.33187	2.1672	8.11861	2.04884e-14	1.4882e-12	22.2094
LINC01871	2.06624	-2.44714	8.12125	2.01378e-14	1.46854e-12	22.2078
THEMIS	2.21389	-1.20784	8.1087	2.18598e-14	1.58249e-12	22.1472
STEAP4	2.46658	4.04116	8.11948	2.03731e-14	1.48374e-12	22.1327
CASP5	2.02569	-2.52843	8.09267	2.42737e-14	1.75159e-12	22.027
GAPLINC	2.17145	-0.691575	8.07896	2.65451e-14	1.90054e-12	21.9664
CCL23	2.30497	-2.12924	8.08014	2.63416e-14	1.88843e-12	21.9532
PNCK	-2.97886	-0.42299	-8.06793	2.85228e-14	2.02895e-12	21.901
TRBC1	2.15025	-2.90984	8.04719	3.26473e-14	2.29565e-12	21.7397
CD3D	2.50352	0.797925	8.03161	3.61287e-14	2.51794e-12	21.6723
XCL2	2.20458	-1.77773	8.01949	3.90898e-14	2.71059e-12	21.5778
CREB3L1	2.25045	5.47978	8.04732	3.26199e-14	2.29565e-12	21.574
CCR5	2.01188	1.81071	8.01617	3.99411e-14	2.76266e-12	21.5565
PLPPR4	2.5228	1.45609	8.01423	4.04482e-14	2.79422e-12	21.5552
ABCA9	3.49691	1.57499	8.01306	4.07574e-14	2.81206e-12	21.5509
CXCR3	2.30759	0.207987	8.01068	4.139e-14	2.84501e-12	21.5417
CD2	2.44542	1.84437	8.00788	4.21512e-14	2.88293e-12	21.5066
SERPINA1	2.01739	4.08754	8.00285	4.35476e-14	2.96738e-12	21.3772
SRCIN1	-2.03871	0.591013	-7.98345	4.93839e-14	3.31988e-12	21.3551
CD52	2.06166	2.34734	7.98469	4.89885e-14	3.29732e-12	21.342
AC022893.1	-2.06649	0.227756	-7.96688	5.49752e-14	3.65118e-12	21.2576
MORN5	-3.10351	-3.03771	-7.92887	7.02831e-14	4.57405e-12	21.018
LY9	2.06916	-0.437448	7.90695	8.09487e-14	5.23821e-12	20.8901
C6orf132	3.03652	1.41094	7.90753	8.06466e-14	5.22997e-12	20.8873
SIRPG	2.58931	-0.500581	7.89689	8.63678e-14	5.54224e-12	20.8263
CTSV	-2.18927	0.459303	-7.88611	9.25732e-14	5.89918e-12	20.7457
CD3E	2.33068	2.28174	7.88918	9.07604e-14	5.79709e-12	20.7454
LTB	2.09536	1.61269	7.88209	9.49992e-14	6.02589e-12	20.7179
CD38	2.06222	1.42098	7.86905	1.03302e-13	6.49268e-12	20.6404
CXCL9	3.04547	3.19637	7.85952	1.09822e-13	6.82457e-12	20.5339
TRBC2	2.37752	2.36932	7.80998	1.50852e-13	9.14716e-12	20.2474
SMC2-AS1	-2.00443	-1.28189	-7.778	1.85047e-13	1.09552e-11	20.0906
UBASH3A	2.19431	-0.806775	7.77264	1.91487e-13	1.12879e-11	20.0553
TRBV29-1	2.19792	-3.65082	7.76624	1.99468e-13	1.16957e-11	20.0047
AC106865.1	2.04644	-1.76484	7.76343	2.03075e-13	1.18567e-11	19.9901
CD40LG	2.06033	-1.93589	7.7599	2.07687e-13	1.21003e-11	19.9666
MIR1-1HG-AS1	-3.60412	-1.31252	-7.74518	2.281e-13	1.32058e-11	19.8873
ADAMDEC1	3.1457	-0.0526859	7.73803	2.38717e-13	1.3777e-11	19.8441
CD3G	2.29862	-0.224271	7.71533	2.7577e-13	1.56691e-11	19.7045
AC010136.1	-2.05884	-3.81348	-7.69879	3.06301e-13	1.71716e-11	19.5896
AL583785.1	2.11294	-1.08637	7.69402	3.1571e-13	1.75935e-11	19.5707
LMO1	-3.59433	-2.35287	-7.69209	3.196e-13	1.77922e-11	19.5611
PCP4	-4.71848	-1.42593	-7.68339	3.37723e-13	1.86878e-11	19.5055
LINC01615	2.59621	0.00964144	7.68147	3.41843e-13	1.88589e-11	19.4965
CCL5	2.1926	4.16548	7.6961	3.1158e-13	1.73985e-11	19.4478
TIMM8AP1	2.25164	-2.8866	7.67456	3.57132e-13	1.95651e-11	19.4388
SLC8A2	-2.49563	-1.83429	-7.66806	3.72134e-13	2.0266e-11	19.4142
LIPC	2.86236	-0.341005	7.66493	3.79586e-13	2.0631e-11	19.3953
DPYSL5	-3.42631	-1.2549	-7.66338	3.83323e-13	2.07931e-11	19.3843
TRBV9	2.09706	-3.57949	7.65222	4.11357e-13	2.20961e-11	19.3058
MARCO	3.79214	1.04412	7.64644	4.26651e-13	2.27843e-11	19.2775
MAPK4	-3.72602	-0.349901	-7.63797	4.50095e-13	2.39665e-11	19.2178
AC016705.2	-3.08363	-0.937226	-7.63478	4.59255e-13	2.44306e-11	19.2075
SLAMF7	2.28796	1.74512	7.62524	4.87731e-13	2.58207e-11	19.1234
AC125611.4	-2.14843	-3.38487	-7.61791	5.10801e-13	2.69384e-11	19.0988
CLEC12A	2.07275	-0.479845	7.60473	5.55046e-13	2.89987e-11	19.028
CCL13	3.0651	0.563986	7.6047	5.55136e-13	2.89987e-11	19.0247
LILRA4	2.02447	-2.80347	7.60056	5.69794e-13	2.968e-11	18.9889
GZMK	2.55333	0.711179	7.59565	5.87661e-13	3.05528e-11	18.9663
TRAT1	2.26821	-1.98662	7.5923	6.00196e-13	3.11675e-11	18.9442
REEP2	-2.0133	2.53878	-7.60654	5.48754e-13	2.8752e-11	18.9287
SOAT2	2.05314	-2.93805	7.56494	7.12783e-13	3.64386e-11	18.7735
AIM2	2.85683	0.402635	7.56089	7.31121e-13	3.7292e-11	18.7588
RIPPLY3	-2.48748	-1.80741	-7.5462	8.01704e-13	4.05701e-11	18.6727
RIMS2	-3.28757	-0.157151	-7.54866	7.89426e-13	4.00223e-11	18.6701
OPN4	2.17374	-3.0855	7.54389	8.13362e-13	4.10845e-11	18.6474
S100A4	2.18231	6.56731	7.58824	6.15717e-13	3.18611e-11	18.5964
ECM1	2.157	5.81902	7.57672	6.61943e-13	3.39657e-11	18.5894
AP001107.3	2.58833	-2.67453	7.5222	9.31667e-13	4.64635e-11	18.5183
WNT2	3.774	-0.730711	7.52025	9.43123e-13	4.68228e-11	18.5151
TNFRSF13B	2.05459	-4.09426	7.50958	1.00821e-12	4.9785e-11	18.4495
EEF1A2	-3.015	1.66066	-7.52195	9.33125e-13	4.64941e-11	18.4484
ADAMTS14	2.23558	3.27881	7.51436	9.78524e-13	4.85366e-11	18.3798
AC004585.1	2.19873	-2.0151	7.48849	1.15005e-12	5.58867e-11	18.3182
ICOS	2.29453	-1.60348	7.48166	1.20013e-12	5.82687e-11	18.2798
PLAC9P1	2.88817	-3.32558	7.46644	1.31954e-12	6.35064e-11	18.189
AL445183.2	2.20583	-3.44274	7.46351	1.34383e-12	6.45061e-11	18.167
AC016396.2	2.40235	-3.23494	7.43861	1.56898e-12	7.3707e-11	18.0178
PTGES3L	-2.54383	-0.753112	-7.43712	1.58354e-12	7.42646e-11	18.0076
DIRAS1	-2.62079	2.5434	-7.45352	1.43003e-12	6.81096e-11	17.9878
SBSPON	-2.88547	3.04588	-7.45314	1.43338e-12	6.81501e-11	17.9525
AL390726.5	-2.36237	-4.59039	-7.40247	1.9633e-12	9.03809e-11	17.808
DCX	-3.88414	-1.26083	-7.39961	1.99831e-12	9.19155e-11	17.784
POSTN	2.98347	8.02035	7.46212	1.35552e-12	6.4955e-11	17.708
TUNAR	-2.45717	-4.59291	-7.3818	2.23118e-12	1.01776e-10	17.6844
TNFSF9	2.32604	1.0721	7.3671	2.44346e-12	1.10726e-10	17.576
FBN3	-3.03265	-2.41546	-7.35503	2.63255e-12	1.18321e-10	17.525
SIGLEC14	2.12683	0.591458	7.35147	2.69103e-12	1.2085e-10	17.4913
AC005358.2	-2.45446	-4.39451	-7.34725	2.76195e-12	1.23833e-10	17.4779
FAM201A	-2.58618	-3.66115	-7.3099	3.47597e-12	1.52009e-10	17.2551
PIFO	-2.2765	0.412773	-7.29575	3.79158e-12	1.65286e-10	17.1362
COL4A5	-2.80223	3.13561	-7.31665	3.33459e-12	1.46525e-10	17.1215
OMD	2.74108	0.866624	7.28289	4.10299e-12	1.7735e-10	17.081
PTGES3L-AARSD1	-2.37413	-3.44653	-7.27814	4.22421e-12	1.81843e-10	17.0671
RALYL	-2.33272	-4.43209	-7.27695	4.25518e-12	1.82605e-10	17.0618
KLHDC7B	2.35386	1.45744	7.28	4.17644e-12	1.80068e-10	17.0453
CCL26	2.47032	-0.820912	7.26783	4.49969e-12	1.92049e-10	17.008
STK33	-2.53814	-0.10822	-7.26771	4.50315e-12	1.92049e-10	16.9824
PHYHIPL	-2.10328	-1.03902	-7.23617	5.46124e-12	2.28862e-10	16.8146
TTPA	-2.08326	-3.5595	-7.23273	5.57728e-12	2.33162e-10	16.7991
CTLA4	2.05025	-0.62942	7.23044	5.65599e-12	2.35736e-10	16.7864
PGM5-AS1	-3.0593	-1.79831	-7.22953	5.68749e-12	2.36691e-10	16.7797
CLEC3B	2.48884	4.10402	7.24608	5.14044e-12	2.16875e-10	16.7163
IL6	2.22101	0.507259	7.20279	6.69448e-12	2.74449e-10	16.6108
TRGC2	2.02755	-1.33371	7.1872	7.36119e-12	2.99772e-10	16.5342
PROM1	-3.17682	-0.811807	-7.18414	7.49915e-12	3.0494e-10	16.4999
PDPN	3.25498	4.12966	7.18895	7.28331e-12	2.9704e-10	16.3915
CCKBR	-2.64363	-3.51528	-7.12747	1.0576e-11	4.17115e-10	16.1852
TNIP3	2.12602	-2.19008	7.1175	1.12334e-11	4.40832e-10	16.1264
C1orf226	-2.00034	1.76165	-7.1313	1.03337e-11	4.08144e-10	16.1057
PLA2G2A	4.79412	1.37841	7.11602	1.13346e-11	4.44488e-10	16.0999
MTUS2	-2.24137	0.350058	-7.11483	1.14164e-11	4.47377e-10	16.0681
LINC01426	2.13525	0.273147	7.09575	1.28104e-11	4.94611e-10	15.9866
IKZF3	2.06335	1.75244	7.08557	1.36211e-11	5.2116e-10	15.8832
AL035425.1	-2.35767	-4.72549	-7.07268	1.47217e-11	5.59771e-10	15.8643
WNT10B	2.96001	-0.0324616	7.06819	1.51246e-11	5.74297e-10	15.8338
CD8B	2.25137	-0.106295	7.05827	1.60547e-11	6.07519e-10	15.775
CLEC4G	2.84905	-0.566119	7.05702	1.61759e-11	6.11684e-10	15.7736
SPEG	-2.27146	4.96836	-7.08202	1.3916e-11	5.3097e-10	15.5851
TRBV5-1	2.07568	-3.24886	7.02185	1.99785e-11	7.41724e-10	15.5726
FCER2	2.27585	-2.15756	7.01131	2.12815e-11	7.86387e-10	15.5128
AL121987.1	2.33685	-3.96678	6.99059	2.40893e-11	8.79514e-10	15.385
SHROOM3	-2.132	2.63979	-7.01219	2.1169e-11	7.8328e-10	15.3544
ADH1C	3.32028	-0.786041	6.98213	2.53381e-11	9.19015e-10	15.343
2020-09-03	-2.08666	2.09838	-6.99919	2.28817e-11	8.39879e-10	15.3122
FNDC1	2.72623	4.70715	6.99433	2.35568e-11	8.61786e-10	15.1928
KBTBD12	-2.63815	-1.59987	-6.95437	2.99015e-11	1.06627e-09	15.1775
CAP2	-2.32198	2.90161	-6.96875	2.7445e-11	9.88272e-10	15.0824
FCN1	2.13429	1.79496	6.94544	3.15344e-11	1.11726e-09	15.0672
PLA2G2D	3.14096	-1.30446	6.91501	3.77865e-11	1.3101e-09	14.9605
LONRF2	-3.08753	2.08436	-6.93749	3.30628e-11	1.16466e-09	14.9469
TIMD4	2.55941	-1.27111	6.89779	4.18484e-11	1.43736e-09	14.862
AL512274.1	2.22018	-2.29344	6.89567	4.23787e-11	1.45376e-09	14.8515
SMTNL2	2.03101	-0.577308	6.89699	4.20482e-11	1.44332e-09	14.8514
PDGFRA	2.52464	5.50887	6.92066	3.65391e-11	1.27086e-09	14.6958
KCNG3	-2.0126	-2.88974	-6.85217	5.48082e-11	1.83778e-09	14.6042
ADCY5	-2.51825	2.66094	-6.87977	4.65614e-11	1.58441e-09	14.5813
CXCL13	2.99508	-0.0444589	6.84721	5.64329e-11	1.8888e-09	14.5635
TNXB	2.74355	5.17444	6.86807	4.98955e-11	1.69055e-09	14.4252
BDKRB1	2.06121	0.908534	6.82598	6.39548e-11	2.10978e-09	14.4145
ROS1	2.93474	-2.89005	6.80764	7.12367e-11	2.3263e-09	14.353
PON3	2.02055	-1.81984	6.79915	7.48767e-11	2.43219e-09	14.3046
ADAMTS5	2.1251	4.89715	6.83725	5.98472e-11	1.99098e-09	14.2524
RBFOX3	-2.86753	-1.0173	-6.79029	7.88766e-11	2.54859e-09	14.2301
ZDHHC8P1	-2.47052	-2.69378	-6.78187	8.28642e-11	2.66336e-09	14.2057
UBD	2.50314	-1.58993	6.77135	8.81342e-11	2.82248e-09	14.1475
RPL7P3	-2.1314	-4.77667	-6.76074	9.37797e-11	2.97941e-09	14.0832
GABBR2	-3.36005	-0.641252	-6.76562	9.11391e-11	2.91064e-09	14.0784
ELAVL3	-2.47529	-2.52241	-6.75548	9.67067e-11	3.05653e-09	14.0563
LINC02511	2.4572	-2.62184	6.74864	1.00653e-10	3.16492e-09	14.0219
AC005180.1	-3.08477	-1.94164	-6.73632	1.08159e-10	3.36823e-09	13.9406
CADM3	3.42927	1.64699	6.73934	1.0627e-10	3.31502e-09	13.913
DRD2	-2.66464	-0.861603	-6.7337	1.09826e-10	3.41435e-09	13.9083
IL7R	2.02785	2.39925	6.74205	1.046e-10	3.27033e-09	13.872
CXCL11	2.20948	0.650073	6.72211	1.17504e-10	3.62641e-09	13.8356
DPP6	-3.07306	-1.68545	-6.71399	1.23195e-10	3.78298e-09	13.8116
MIR133A1HG	-2.42663	-3.38449	-6.69266	1.39462e-10	4.23525e-09	13.708
SCARA5	4.0618	2.46389	6.70333	1.31077e-10	4.00268e-09	13.6857
IGKV3D-20	2.23464	-4.06261	6.67561	1.53976e-10	4.61492e-09	13.6072
CXCL1	2.65408	-0.485867	6.67583	1.53781e-10	4.61409e-09	13.6029
CSDC2	-2.72011	1.22335	-6.6923	1.39751e-10	4.2417e-09	13.5955
TSHZ2	2.00187	3.28753	6.70143	1.32534e-10	4.03598e-09	13.5894
FAM180B	2.87862	-1.66622	6.67135	1.5782e-10	4.71218e-09	13.5886
CELF3	-2.09012	-3.22203	-6.66659	1.62237e-10	4.82313e-09	13.5633
SERTM2	-4.77021	-0.687434	-6.67306	1.56264e-10	4.67586e-09	13.5495
AKR1C2	2.2259	1.23331	6.66876	1.60209e-10	4.77316e-09	13.5163
PI16	4.00451	0.139249	6.63642	1.9319e-10	5.66382e-09	13.3784
FRMD6-AS2	-2.98415	-3.39268	-6.62679	2.04228e-10	5.9494e-09	13.3401
LMO7DN	2.10461	-3.15105	6.62535	2.05936e-10	5.99599e-09	13.3362
AC126773.2	-3.00935	-1.56413	-6.6243	2.07192e-10	6.023e-09	13.3088
EGFL6	2.46636	1.33465	6.61958	2.12913e-10	6.17908e-09	13.2397
CPZ	2.89116	-1.12348	6.60248	2.3496e-10	6.74827e-09	13.203
AF001548.3	-2.38354	-4.39631	-6.60009	2.38215e-10	6.82967e-09	13.1904
HMCN1	2.06108	3.75629	6.62491	2.06459e-10	6.00805e-09	13.1271
METTL24	-2.6165	-1.94996	-6.57685	2.72271e-10	7.68755e-09	13.0546
TRBV7-9	2.06086	-3.05974	6.57014	2.82964e-10	7.96902e-09	13.032
LINC02446	2.12702	-3.30781	6.56025	2.99473e-10	8.40816e-09	12.9773
AC011767.1	-2.02726	-4.19669	-6.55651	3.05971e-10	8.56874e-09	12.9553
SORBS1	-2.26787	4.89956	-6.6195	2.1301e-10	6.17908e-09	12.9223
PRKG2	2.36551	-1.6186	6.54841	3.20494e-10	8.93909e-09	12.9085
ITGB1BP2	-2.04031	-0.0700882	-6.5564	3.0617e-10	8.56995e-09	12.8986
TNNT3	3.22451	1.68156	6.55433	3.09813e-10	8.66312e-09	12.8728
TDO2	2.24844	1.81891	6.54338	3.29866e-10	9.18187e-09	12.7912
MXRA5Y	2.77674	-0.693302	6.50932	4.00719e-10	1.0933e-08	12.6848
ZIM2-AS1	-2.1717	-2.46912	-6.5015	4.19003e-10	1.13676e-08	12.6487
LINC01929	2.38812	-1.70578	6.50079	4.20697e-10	1.13835e-08	12.6482
RIC3	-2.32057	-0.866772	-6.5025	4.16619e-10	1.13163e-08	12.6243
AC004637.1	-2.39104	-3.22143	-6.49271	4.40513e-10	1.18542e-08	12.6048
ALPK2	2.62171	1.03819	6.49815	4.27076e-10	1.15321e-08	12.5802
FMO1	2.36212	0.452599	6.46844	5.05705e-10	1.34768e-08	12.434
SLC7A3	-3.196	-1.99353	-6.45248	5.53634e-10	1.46337e-08	12.3692
AP001434.1	2.02913	-4.04522	6.43213	6.21272e-10	1.62048e-08	12.2724
LINC01121	2.33543	-1.37702	6.42005	6.65189e-10	1.72592e-08	12.2059
PLXNB3	-2.25821	1.55958	-6.43751	6.02641e-10	1.57776e-08	12.1619
IGFBPL1	-2.93087	-1.75512	-6.41295	6.92412e-10	1.78812e-08	12.1517
HS6ST3	-2.76769	-1.8376	-6.39906	7.48882e-10	1.92045e-08	12.079
NPTX1	-2.38757	-0.489535	-6.39428	7.6932e-10	1.96553e-08	12.0212
CCN5	2.88553	3.46138	6.41647	6.78797e-10	1.75626e-08	12.0097
FCRL3	2.20503	-1.60943	6.37046	8.79701e-10	2.21872e-08	11.9401
CDH3	-2.51281	2.53538	-6.39534	7.64744e-10	1.95657e-08	11.8652
XK	-2.26935	-1.07009	-6.34369	1.02232e-09	2.5343e-08	11.7654
OR2I1P	2.40375	-2.10213	6.33388	1.08004e-09	2.67258e-08	11.7475
AC108718.1	-2.24154	-4.38018	-6.32649	1.12568e-09	2.77182e-08	11.7028
WFDC2	-2.69226	1.0224	-6.32009	1.1667e-09	2.86512e-08	11.5491
CILP	2.42116	4.03207	6.3376	1.05779e-09	2.61871e-08	11.5276
EPYC	2.66202	-1.93608	6.29135	1.36973e-09	3.2961e-08	11.519
NRXN1	-2.66615	-1.52894	-6.26876	1.55323e-09	3.70046e-08	11.3715
TMEM179	-2.78491	0.275435	-6.2749	1.50106e-09	3.58704e-08	11.3421
LINC01018	-2.76279	-1.51953	-6.2473	1.74976e-09	4.1223e-08	11.2561
CXADR	-2.07263	0.588863	-6.25882	1.64146e-09	3.89214e-08	11.2465
TCEAL2	-3.35651	0.119021	-6.25622	1.66525e-09	3.94346e-08	11.2444
SPATA20P1	2.18478	-3.49971	6.23922	1.82993e-09	4.29463e-08	11.2441
IGKV1-8	2.14429	-4.20705	6.22706	1.95741e-09	4.55307e-08	11.162
EMILIN3	-2.62327	0.761657	-6.23412	1.88241e-09	4.40093e-08	11.1007
LRRN4CL	2.22576	2.98622	6.2442	1.78015e-09	4.18316e-08	11.0902
IL1RL1	2.01314	-0.353102	6.21421	2.10158e-09	4.85355e-08	11.0826
AL357873.1	2.0891	-4.2387	6.21147	2.13364e-09	4.91935e-08	11.0675
XCR1	2.1416	-1.16646	6.19614	2.32202e-09	5.32027e-08	11.0041
NNAT	-2.18178	-1.41339	-6.19845	2.29263e-09	5.25728e-08	10.9985
AP000802.1	-2.12735	-1.58034	-6.19343	2.35698e-09	5.38243e-08	10.9762
PIANP	-2.1048	0.154941	-6.18964	2.40674e-09	5.48925e-08	10.8974
C12orf54	-2.33093	-2.35783	-6.16066	2.82288e-09	6.33431e-08	10.8172
KCNH2	-2.81765	2.70532	-6.18955	2.408e-09	5.48983e-08	10.7354
FBXL22	-2.11685	1.5416	-6.16851	2.70362e-09	6.09565e-08	10.7097
XKR5	-2.01881	-0.979626	-6.13244	3.29532e-09	7.25735e-08	10.6385
ABCA8	2.41526	3.0173	6.15512	2.91005e-09	6.50249e-08	10.6159
CHD5	-2.17597	-0.673126	-6.12984	3.34251e-09	7.35246e-08	10.6135
CCL11	2.40283	-2.35729	6.11508	3.62362e-09	7.9139e-08	10.5914
KRT223P	2.01342	-4.30838	6.11838	3.55876e-09	7.77842e-08	10.5745
AC027306.1	-2.15757	-4.22057	-6.11107	3.70384e-09	8.05394e-08	10.5669
SFRP4	2.87008	4.80729	6.15841	2.85788e-09	6.40411e-08	10.5125
MME	2.65596	3.96632	6.13642	3.22426e-09	7.12079e-08	10.4551
LRRC15	3.53731	2.10604	6.10399	3.84996e-09	8.33547e-08	10.4232
LINC00968	2.34524	-1.57794	6.06429	4.77897e-09	1.00735e-07	10.3196
RBM24	-2.70562	1.49473	-6.08743	4.21358e-09	9.01637e-08	10.2778
AC055874.1	-2.09879	-4.73941	-6.05721	4.96619e-09	1.04362e-07	10.2673
CHL1	3.16565	0.0139173	6.05525	5.0195e-09	1.05362e-07	10.2439
EBF2	2.04926	3.02733	6.06508	4.75837e-09	1.0034e-07	10.1305
LINC01133	3.37764	1.05912	6.03672	5.54996e-09	1.14896e-07	10.1156
EPPK1	-2.29675	-0.69839	-6.0335	5.64741e-09	1.166e-07	10.1088
JCHAIN	2.78603	1.6635	6.04214	5.38922e-09	1.12054e-07	10.1072
TREM1	2.0488	-0.0404247	6.02386	5.94996e-09	1.22089e-07	10.0744
MZB1	2.33554	-0.564486	6.00602	6.55195e-09	1.33162e-07	9.99833
LAMA2	2.20326	4.62191	6.06077	4.87116e-09	1.02443e-07	9.99066
MOG	-2.52797	-3.82422	-5.97574	7.71253e-09	1.54582e-07	9.86542
SFRP2	2.63726	5.25367	6.04367	5.34483e-09	1.11257e-07	9.85939
ITGA8	-2.39964	3.86827	-6.03574	5.5793e-09	1.15353e-07	9.82996
FCRL5	2.2386	-3.15666	5.95831	8.4697e-09	1.68531e-07	9.78235
NWD1	-2.0253	-2.65621	-5.95859	8.45716e-09	1.68342e-07	9.77341
CA9	-2.3866	0.84562	-5.98091	7.50097e-09	1.50781e-07	9.76218
PRG4	3.06387	1.44963	5.97082	7.91925e-09	1.58322e-07	9.7519
FDCSP	2.33623	-3.54593	5.95152	8.78407e-09	1.73719e-07	9.74268
ANKRD22	2.04489	-0.422097	5.95288	8.72009e-09	1.72826e-07	9.7189
C1QL4	-2.48359	-0.434911	-5.9589	8.44306e-09	1.68122e-07	9.71001
IGHV3-11	2.60746	-2.77892	5.91486	1.06876e-08	2.06324e-07	9.55936
ASTN1	-2.46148	0.416798	-5.93582	9.55449e-09	1.87207e-07	9.55163
CHRM2	-2.65164	-3.02781	-5.91445	1.07106e-08	2.06697e-07	9.54786
AC005180.2	-2.72946	-1.15223	-5.90455	1.12917e-08	2.1613e-07	9.45476
KCNJ4	-2.29989	-3.30217	-5.88079	1.28142e-08	2.41701e-07	9.38147
ITGBL1	2.60357	1.19819	5.87324	1.33392e-08	2.50744e-07	9.25477
VEGFD	2.78716	0.725542	5.86799	1.37164e-08	2.57045e-07	9.2518
ABCA10	2.12124	0.239404	5.84954	1.51261e-08	2.80692e-07	9.16941
IGLV7-43	2.10486	-3.97427	5.8318	1.66143e-08	3.05121e-07	9.12401
IGHM	3.18802	2.63019	5.85436	1.47448e-08	2.74171e-07	9.08827
FABP4	2.44731	2.73226	5.83839	1.60456e-08	2.95861e-07	8.98428
SYT10	-2.27546	-4.48615	-5.77181	2.27867e-08	4.05884e-07	8.82531
PCYT1B	-2.28	0.316255	-5.77879	2.19673e-08	3.9256e-07	8.75675
LINC00944	2.14919	-0.929913	5.72559	2.90197e-08	5.03233e-07	8.58197
AL160412.1	-2.10962	-4.58997	-5.71364	3.08845e-08	5.30889e-07	8.53328
DKK1	2.90884	1.03141	5.70012	3.31353e-08	5.64945e-07	8.39254
ACKR1	2.28421	2.05493	5.69154	3.46462e-08	5.86762e-07	8.28192
MSX2	2.20807	1.31016	5.68157	3.6486e-08	6.15079e-07	8.27433
CDH1	-2.21582	0.345645	-5.67434	3.78802e-08	6.34695e-07	8.23179
IGLV2-14	2.84502	-0.862399	5.65339	4.22181e-08	6.97194e-07	8.22511
MFAP5	2.81185	5.37439	5.72239	2.95072e-08	5.10562e-07	8.1959
IGKV1-6	2.41856	-3.1084	5.63877	4.55296e-08	7.43848e-07	8.17837
PGM5	-2.00177	4.72191	-5.7211	2.97064e-08	5.13524e-07	8.13372
SLC27A6	-2.00012	-1.3188	-5.61251	5.21241e-08	8.40612e-07	8.00196
CD70	2.10681	0.831745	5.61034	5.2707e-08	8.4877e-07	7.94505
DEFB1	2.34853	-2.8007	5.55595	6.96406e-08	1.09145e-06	7.7755
PTX3	2.04739	3.81058	5.60195	5.503e-08	8.8411e-07	7.70305
BEX1	-2.20505	0.0710915	-5.54433	7.38942e-08	1.15287e-06	7.60466
HAND2-AS1	-2.66789	0.441315	-5.54442	7.38585e-08	1.15264e-06	7.57986
IGHV4-34	2.39461	-2.27744	5.50923	8.83301e-08	1.35129e-06	7.54627
CCL19	2.34793	-0.389701	5.515	8.57827e-08	1.31671e-06	7.53198
IGKV3-15	2.57588	-1.73596	5.50552	9.00099e-08	1.37317e-06	7.52088
IGLL5	2.877	-0.548473	5.50892	8.84686e-08	1.35303e-06	7.51075
LINC00922	2.28361	-2.06614	5.48968	9.75278e-08	1.47357e-06	7.4495
CYP19A1	2.18756	-1.4191	5.48274	1.01012e-07	1.52175e-06	7.40384
B4GALNT4	-2.37266	1.2459	-5.51708	8.48798e-08	1.30612e-06	7.39827
IGHG3	3.08255	2.30706	5.50679	8.94308e-08	1.36509e-06	7.36981
IGHA2	2.53427	0.417675	5.4778	1.03567e-07	1.555e-06	7.3229
MMP9	2.39207	4.91625	5.53883	7.59951e-08	1.18202e-06	7.30625
IGLV2-8	2.43073	-2.65222	5.45673	1.15177e-07	1.7079e-06	7.29662
ASB5	-2.92463	-1.8981	-5.46012	1.13226e-07	1.6835e-06	7.2701
AL035425.3	-2.3988	-4.03642	-5.44462	1.22418e-07	1.80168e-06	7.22972
FGF16	2.59324	-2.40188	5.44139	1.24422e-07	1.82922e-06	7.2212
MYOCD	-3.3346	0.888372	-5.44744	1.20696e-07	1.7792e-06	7.07498
IGLC2	2.85377	1.16067	5.43203	1.3041e-07	1.90505e-06	7.07104
IGHV3-53	2.14858	-3.57387	5.39304	1.58532e-07	2.26067e-06	6.98958
IGKV3-11	2.9129	-0.07163	5.39973	1.53318e-07	2.19828e-06	6.97085
IL17B	-2.10143	0.122539	-5.40494	1.49376e-07	2.15185e-06	6.92766
IGHV4-31	2.21566	-3.26678	5.36719	1.80338e-07	2.52583e-06	6.87084
PCDH10	-2.49762	0.883348	-5.40116	1.52222e-07	2.18541e-06	6.85921
IGHV3-21	2.43259	-2.56296	5.35019	1.96234e-07	2.71942e-06	6.79017
CA3	-2.50831	0.155474	-5.37499	1.73463e-07	2.4451e-06	6.77825
SORCS3	-2.40911	-2.2927	-5.34921	1.97193e-07	2.73065e-06	6.75838
AL132642.1	-2.06598	-3.96303	-5.33271	2.14005e-07	2.93101e-06	6.70472
VIPR2	-2.10201	-0.896545	-5.34001	2.06404e-07	2.83892e-06	6.66903
IGLV2-11	2.54696	-2.02606	5.31638	2.32006e-07	3.15091e-06	6.62537
CPB1	2.18069	-1.68426	5.30887	2.40785e-07	3.25888e-06	6.58346
IGLV1-40	2.7703	-0.964535	5.31097	2.38297e-07	3.22998e-06	6.57763
PTCHD1	-2.39173	-0.148208	-5.32717	2.19952e-07	3.00425e-06	6.56874
IGLV3-1	2.54138	-2.34619	5.30234	2.48669e-07	3.35158e-06	6.56343
IGKC	2.95522	4.09271	5.34912	1.97285e-07	2.73124e-06	6.4726
SSTR1	-2.05421	-1.33856	-5.28696	2.68242e-07	3.5786e-06	6.43743
CCL18	2.42109	0.109734	5.27372	2.86282e-07	3.79353e-06	6.3634
HOXC13-AS	-2.04192	-3.61979	-5.24333	3.32266e-07	4.32102e-06	6.28784
IGHV1-46	2.45545	-2.37211	5.23761	3.41694e-07	4.43597e-06	6.26247
SH3GL2	-2.01797	-0.742767	-5.24382	3.31467e-07	4.31338e-06	6.21071
UNC5D	-2.66033	-2.23327	-5.2288	3.56712e-07	4.60922e-06	6.18936
NPAS4	-2.1468	-1.72013	-5.22851	3.57219e-07	4.61468e-06	6.17775
IGKV1-27	2.15828	-3.45491	5.21263	3.85985e-07	4.93992e-06	6.14741
IGHA1	2.59381	3.49685	5.26508	2.98693e-07	3.93431e-06	6.11101
ZIC2	-2.26995	-2.38966	-5.20889	3.9306e-07	5.01881e-06	6.10633
IGLV1-44	2.6071	-1.66805	5.18778	4.35534e-07	5.4911e-06	6.02127
IGHV3-33	2.3847	-2.60811	5.18113	4.49816e-07	5.64886e-06	6.00398
IGLV3-9	2.07847	-3.87139	5.18152	4.48957e-07	5.64096e-06	5.98788
IGHV3-23	2.63154	-0.798682	5.18335	4.44999e-07	5.59634e-06	5.97793
PPP1R1A	-2.0811	-0.666763	-5.19076	4.29281e-07	5.42477e-06	5.95994
IGLV4-69	2.25742	-3.14611	5.14009	5.4852e-07	6.72453e-06	5.81704
IGLV3-25	2.59374	-1.81274	5.13973	5.49475e-07	6.73336e-06	5.80373
AC012085.2	-2.55279	-2.0061	-5.14552	5.34347e-07	6.57138e-06	5.79976
IGKV1-16	2.1954	-3.19368	5.12786	5.81792e-07	7.09307e-06	5.7614
PLIN4	-2.13333	2.50565	-5.15308	5.15209e-07	6.36302e-06	5.57217
IGHG2	2.82951	2.43883	5.13103	5.72978e-07	6.99181e-06	5.57189
IGHV1-24	2.39475	-2.84333	5.08316	7.20839e-07	8.5424e-06	5.5581
SGCG	2.3685	-0.192299	5.09432	6.83375e-07	8.17053e-06	5.54629
OGDHL	-2.06076	-1.4572	-5.08818	7.03774e-07	8.37441e-06	5.52392
SERPINB2	2.40806	-2.96858	5.07289	7.57087e-07	8.93102e-06	5.51127
PI3	2.18485	-2.41935	5.07178	7.61123e-07	8.96767e-06	5.5049
IGLV2-23	2.69356	-1.35182	5.05716	8.16056e-07	9.53329e-06	5.41852
IGLC3	2.77277	0.585194	5.06442	7.8829e-07	9.2462e-06	5.38003
MYLK	-2.10073	7.51741	-5.21698	3.77881e-07	4.84983e-06	5.35814
IGLV3-10	2.33567	-3.03328	5.0377	8.95141e-07	1.03236e-05	5.35339
IGKV1-5	2.63132	-0.523608	5.04142	8.79456e-07	1.0164e-05	5.32134
HAND2	-2.22371	2.53472	-5.09298	6.87781e-07	8.2125e-06	5.29056
JPH2	-2.28162	3.6977	-5.10491	6.4957e-07	7.80704e-06	5.24348
IGHV4-59	2.36835	-2.12751	5.01371	1.00292e-06	1.14112e-05	5.23951
AL157895.1	2.04373	-1.36366	5.00441	1.04798e-06	1.18601e-05	5.17914
IGHGP	2.56086	-0.450616	5.00802	1.03026e-06	1.16802e-05	5.16787
SIX2	2.02248	2.79654	5.04471	8.6583e-07	1.00381e-05	5.12929
IGLV6-57	2.36925	-2.26165	4.98695	1.13793e-06	1.27783e-05	5.12212
MAOB	-2.08494	3.08775	-5.05259	8.33997e-07	9.71609e-06	5.06082
IGHV3-30	2.36252	-2.05617	4.97141	1.22426e-06	1.36062e-05	5.04966
HOXC12	-2.68146	-1.82296	-4.97952	1.17845e-06	1.31635e-05	5.04041
SUPT20HL2	-2.04888	-4.17233	-4.96916	1.2373e-06	1.37318e-05	5.03938
IGKV4-1	2.72395	-0.358521	4.97596	1.19835e-06	1.33474e-05	5.02221
IGLV1-47	2.38248	-1.95241	4.95974	1.29323e-06	1.42719e-05	4.99587
IGHV1-18	2.54253	-1.75779	4.94277	1.4003e-06	1.53002e-05	4.91671
PCSK1N	-2.11606	0.276121	-4.96724	1.24848e-06	1.38391e-05	4.88775
LEFTY2	-2.27374	-0.681523	-4.9502	1.35242e-06	1.48418e-05	4.86431
IGHV3-49	2.10407	-3.18297	4.92663	1.50997e-06	1.63653e-05	4.86095
SLPI	2.20964	-0.160531	4.92485	1.52261e-06	1.64926e-05	4.78195
IGKV1-17	2.09526	-3.12565	4.90711	1.65384e-06	1.77672e-05	4.7756
CHRNA1	2.27177	-1.18247	4.90503	1.66992e-06	1.7919e-05	4.73343
COMP	2.92847	1.42542	4.91307	1.60859e-06	1.73353e-05	4.65647
AP003548.1	-2.09874	-2.2637	-4.88394	1.84176e-06	1.95663e-05	4.64025
SPON1	2.11194	3.12718	4.9293	1.49132e-06	1.61887e-05	4.58542
PTPRZ1	2.28165	-1.46573	4.85337	2.12158e-06	2.21777e-05	4.51562
IGHV1-2	2.19088	-2.62299	4.8054	2.64512e-06	2.68353e-05	4.33054
AC053503.4	-2.02655	-3.54439	-4.80542	2.64493e-06	2.68353e-05	4.32503
IGHG4	2.66527	0.955444	4.81594	2.52031e-06	2.57255e-05	4.25193
IGHD	2.12008	-2.62578	4.78458	2.90939e-06	2.91617e-05	4.24103
IGKV1-9	2.2192	-2.69467	4.77885	2.98649e-06	2.97686e-05	4.21655
IGHV5-51	2.36723	-1.43552	4.78089	2.95878e-06	2.9554e-05	4.20084
IGHV3-74	2.05125	-2.00386	4.77354	3.05957e-06	3.03959e-05	4.18315
PRIMA1	-2.20353	-0.0584349	-4.76819	3.13511e-06	3.1051e-05	4.0309
IGLV3-19	2.51111	-1.7059	4.7368	3.61547e-06	3.51698e-05	4.01951
KIF1A	-2.40139	-0.323911	-4.75791	3.28519e-06	3.23864e-05	3.99958
IGHG1	2.71922	5.15372	4.82928	2.37057e-06	2.43824e-05	3.97946
IGHV3-15	2.24238	-2.03666	4.72152	3.87435e-06	3.73907e-05	3.96157
GRIN2A	-2.00556	0.694915	-4.75855	3.27565e-06	3.23093e-05	3.94206
IGKV3-20	2.53142	0.0185406	4.72431	3.82586e-06	3.69616e-05	3.90335
CAPN6	-2.65676	2.5006	-4.78109	2.95601e-06	2.95322e-05	3.89104
IGHV4-39	2.36895	-1.41369	4.65793	5.15668e-06	4.79994e-05	3.67603
ADH1B	2.67982	0.569705	4.60847	6.42755e-06	5.83588e-05	3.38729
IGHV1-69D	2.1918	-2.98088	4.57708	7.38518e-06	6.60623e-05	3.36573
FENDRR	-2.31957	0.148933	-4.56896	7.65446e-06	6.81389e-05	3.16834
VIT	2.48255	0.261305	4.54588	8.47234e-06	7.46233e-05	3.13926
OSTN	-2.1736	-3.51539	-4.49634	1.05209e-05	9.01433e-05	3.02361
LUZP2	2.12114	-1.21205	4.45154	1.27768e-05	0.000106828	2.81356
LMO3	-2.13492	1.1491	-4.49551	1.05592e-05	9.04147e-05	2.79366
VGLL2	2.28875	-2.27882	4.43366	1.38007e-05	0.000114537	2.7721
MYH11	-2.84062	6.51068	-4.59266	6.89388e-06	6.2142e-05	2.67129
CCL21	2.27169	0.311109	4.40088	1.58869e-05	0.000129576	2.5395
IGLV3-21	2.3717	-1.04379	4.35622	1.92198e-05	0.000153119	2.42515
ASB2	-2.02041	2.66139	-4.42684	1.42119e-05	0.000117542	2.38679
CNN1	-2.13983	5.7265	-4.46495	1.20567e-05	0.000101657	2.23555
CHRDL2	-2.36016	2.14422	-4.37775	1.75371e-05	0.000141288	2.22815
PRL	-2.07456	-3.19817	-4.17459	4.10512e-05	0.000297082	1.74588
WIF1	-2.27132	-2.58817	-4.1241	5.04663e-05	0.000354999	1.53444
HSPB3	-2.23011	-1.04009	-4.10217	5.51683e-05	0.000383517	1.38044
RPE65	-2.08928	-1.55662	-4.04558	6.93049e-05	0.000466992	1.19672
IRX1	2.01833	-2.75582	3.987	8.75344e-05	0.000569005	1.05579
MYOC	-2.32133	-0.311789	-4.02057	7.65937e-05	0.000507595	1.02707
XIST	-2.37547	0.220901	-3.93909	0.000105746	0.000671838	0.687466
ZFY	2.22329	-1.94827	3.67702	0.000287989	0.0016091	-0.0633383
PRKY	2.1598	-1.71979	3.64727	0.000321569	0.00177156	-0.172824
RPS4Y1	2.94669	1.26661	3.57989	0.000411737	0.00219112	-0.555207
EIF1AY	2.29044	-1.39746	3.50748	0.000534841	0.00275234	-0.652642
DDX3Y	2.38442	-0.249726	3.27725	0.00119455	0.00548491	-1.44508
KDM5D	2.25633	-0.628384	3.21805	0.0014585	0.00649902	-1.60725
MMP13	2.12078	-1.1505	3.13839	0.0018994	0.00815098	-1.82139
