# Supplementary material for: Identification of Tumor Microenvironment-Related Prognostic Genes in Sarcoma
Source: Front Genet. 2021 Feb 1;12:620705. doi: 10.3389/fgene.2021.620705 (PMC7882740; doi:10.3389/fgene.2021.620705)
Supplement: Supplementary Table 4 — The functional analysis of overlapped DEGs with GO BP items. [file Table_4.XLSX]

## Sheet: up_test_BP
ID	Description	GeneRatio	BgRatio	pvalue	p.adjust	qvalue	geneID	Count
GO:0002460	adaptive immune response based on somatic recombination of immune receptors built from immunoglobulin superfamily domains	88/411	361/18670	3.72918e-67	1.57334e-63	1.23299e-63	WAS/CD4/SASH3/FCER1G/LILRB1/IL18/HAVCR2/BATF/IL12RB1/C1QC/C1QA/C1QB/TNFSF13B/TLR8/TNFRSF1B/PTPRC/EBI3/SLAMF6/SLA2/PRF1/IL27/TRBC2/LY9/TRBC1/CR1/C2/FCGR2B/IL10/IL7R/CD40LG/IL6/CXCL13/C3/TRDC/IGLL5/IGHM/C4BPB/IGLC3/IGHV3-74/IGKC/IGLV2-14/FCER2/IGLV1-40/CCL19/IGHV3-30/IGHV3-11/IGKV4-1/IGHA1/IGHG3/IGKV1-5/IGLV1-47/IGHV5-51/IGLV3-1/IGLC2/IGKV1-16/IGHA2/IGHG2/IGLV2-8/IGLV1-44/IGHV3-21/IGLV6-57/IGLV3-25…	88
GO:0002449	lymphocyte mediated immunity	86/411	352/18670	1.14455e-65	2.41442e-62	1.89211e-62	WAS/VAV1/SASH3/FCER1G/LILRB1/IL18/HAVCR2/BATF/IL12RB1/C1QC/C1QA/C1QB/TLR8/TNFRSF1B/PTPRC/SLAMF6/SLA2/PRF1/TRBC2/CD96/SLAMF7/CRTAM/SH2D1A/TRBC1/CR1/C2/FCGR2B/IL10/IL7R/CD40LG/IL6/C3/TRDC/IGLL5/IGHM/C4BPB/IGLC3/IGHV3-74/IGKC/IGLV2-14/FCER2/IGLV1-40/IGHV3-30/IGHV3-11/IGKV4-1/IGHA1/IGHG3/IGKV1-5/IGLV1-47/IGHV5-51/IGLV3-1/IGLC2/IGKV1-16/IGHA2/IGHG2/IGLV2-8/IGLV1-44/IGHV3-21/IGLV6-57/IGLV3-25/IGLV7-43/…	86
GO:0002455	humoral immune response mediated by circulating immunoglobulin	62/411	150/18670	2.90015e-63	4.07857e-60	3.19627e-60	C1QC/C1QA/C1QB/PTPRC/TRBC2/TRBC1/CR1/C2/FCGR2B/C3/TRDC/IGLL5/IGHM/C4BPB/IGLC3/IGHV3-74/IGKC/IGLV2-14/FCER2/IGLV1-40/IGHV3-30/IGHV3-11/IGKV4-1/IGHA1/IGHG3/IGKV1-5/IGLV1-47/IGHV5-51/IGLV3-1/IGLC2/IGKV1-16/IGHA2/IGHG2/IGLV2-8/IGLV1-44/IGHV3-21/IGLV6-57/IGLV3-25/IGLV7-43/IGLV2-23/IGHV3-15/IGHG1/IGKV1-17/IGHV3-33/IGHV1-18/IGHV4-31/IGLV2-11/IGHG4/IGHV4-34/IGHV3-53/IGHV3-23/IGLV3-19/IGHV4-39/IGHV1-69D/I…	62
GO:0006959	humoral immune response	84/411	356/18670	9.77654e-63	1.03118e-59	8.08108e-60	RNASE6/C1QC/C1QA/C1QB/C3AR1/PTPRC/EBI3/VSIG4/TRBC2/SH2D1A/TRBC1/LYZ/S100A9/CR1/C2/C5AR2/FCGR2B/FCN1/CXCL10/CXCL9/CCL13/IL6/CXCL13/CXCL11/C3/TRDC/CFD/IGLL5/IGHM/C4BPB/JCHAIN/IGLC3/IGHV3-74/IGKC/IGLV2-14/FCER2/IGLV1-40/IGHV3-30/IGHV3-11/IGKV4-1/IGHA1/CXCL1/IGHG3/IGKV1-5/IGLV1-47/IGHV5-51/IGLV3-1/IGLC2/IGKV1-16/IGHA2/IGHG2/IGLV2-8/IGLV1-44/IGHV3-21/IGLV6-57/IGLV3-25/IGLV7-43/IGLV2-23/IGHV3-15/IGHG1/…	84
GO:0006958	complement activation, classical pathway	59/411	137/18670	1.68069e-61	1.41816e-58	1.11138e-58	C1QC/C1QA/C1QB/TRBC2/TRBC1/CR1/C2/C3/TRDC/IGLL5/IGHM/C4BPB/IGLC3/IGHV3-74/IGKC/IGLV2-14/IGLV1-40/IGHV3-30/IGHV3-11/IGKV4-1/IGHA1/IGHG3/IGKV1-5/IGLV1-47/IGHV5-51/IGLV3-1/IGLC2/IGKV1-16/IGHA2/IGHG2/IGLV2-8/IGLV1-44/IGHV3-21/IGLV6-57/IGLV3-25/IGLV7-43/IGLV2-23/IGHV3-15/IGHG1/IGKV1-17/IGHV3-33/IGHV1-18/IGHV4-31/IGLV2-11/IGHG4/IGHV4-34/IGHV3-53/IGHV3-23/IGLV3-19/IGHV4-39/IGHV1-69D/IGKV3D-20/IGHV1-24/I…	59
GO:0006956	complement activation	64/411	175/18670	3.43316e-61	2.41408e-58	1.89185e-58	C1QC/C1QA/C1QB/C3AR1/VSIG4/TRBC2/TRBC1/CR1/C2/C5AR2/FCN1/C3/TRDC/CFD/IGLL5/IGHM/C4BPB/IGLC3/IGHV3-74/IGKC/IGLV2-14/IGLV1-40/IGHV3-30/IGHV3-11/IGKV4-1/IGHA1/IGHG3/IGKV1-5/IGLV1-47/IGHV5-51/IGLV3-1/IGLC2/IGKV1-16/IGHA2/IGHG2/IGLV2-8/IGLV1-44/IGHV3-21/IGLV6-57/IGLV3-25/IGLV7-43/IGLV2-23/IGHV3-15/IGHG1/IGKV1-17/IGHV3-33/IGHV1-18/IGHV4-31/IGLV2-11/IGHG4/IGHV4-34/IGHV3-53/IGHV3-23/IGLV3-19/IGHV4-39/IGH…	64
GO:0019724	B cell mediated immunity	69/411	221/18670	1.62727e-60	9.8078e-58	7.68611e-58	FCER1G/BATF/C1QC/C1QA/C1QB/TLR8/PTPRC/SLA2/TRBC2/TRBC1/CR1/C2/FCGR2B/IL10/CD40LG/C3/TRDC/IGLL5/IGHM/C4BPB/IGLC3/IGHV3-74/IGKC/IGLV2-14/FCER2/IGLV1-40/IGHV3-30/IGHV3-11/IGKV4-1/IGHA1/IGHG3/IGKV1-5/IGLV1-47/IGHV5-51/IGLV3-1/IGLC2/IGKV1-16/IGHA2/IGHG2/IGLV2-8/IGLV1-44/IGHV3-21/IGLV6-57/IGLV3-25/IGLV7-43/IGLV2-23/IGHV3-15/IGHG1/IGKV1-17/IGHV3-33/IGHV1-18/IGHV4-31/IGLV2-11/IGHG4/IGHV4-34/IGHV3-53/IGHV…	69
GO:0016064	immunoglobulin mediated immune response	67/411	218/18670	3.20825e-58	1.69195e-55	1.32594e-55	FCER1G/BATF/C1QC/C1QA/C1QB/TLR8/PTPRC/TRBC2/TRBC1/CR1/C2/FCGR2B/IL10/CD40LG/C3/TRDC/IGLL5/IGHM/C4BPB/IGLC3/IGHV3-74/IGKC/IGLV2-14/FCER2/IGLV1-40/IGHV3-30/IGHV3-11/IGKV4-1/IGHA1/IGHG3/IGKV1-5/IGLV1-47/IGHV5-51/IGLV3-1/IGLC2/IGKV1-16/IGHA2/IGHG2/IGLV2-8/IGLV1-44/IGHV3-21/IGLV6-57/IGLV3-25/IGLV7-43/IGLV2-23/IGHV3-15/IGHG1/IGKV1-17/IGHV3-33/IGHV1-18/IGHV4-31/IGLV2-11/IGHG4/IGHV4-34/IGHV3-53/IGHV3-23/…	67
GO:0002429	immune response-activating cell surface receptor signaling pathway	89/411	473/18670	1.62033e-57	6.83616e-55	5.35731e-55	WAS/CD4/VAV1/HCK/FCER1G/LILRB4/CD300A/FYB1/C3AR1/FCGR1A/PTPRC/SLA2/FCGR3A/CD3D/LCK/TRBC2/FPR3/FPR1/MNDA/CD3E/CLEC4E/UBASH3A/CD38/CD3G/THEMIS/TRBC1/FPR2/TRBV7-9/TRAT1/PTPN22/CLEC10A/CR1/C5AR2/ITK/FCGR2B/CTLA4/FCRL3/FCN1/CD209/TRDC/IGLL5/IGHM/IGLC3/IGHV3-74/IGKC/IGLV2-14/IGLV1-40/IGHV3-30/IGHV3-11/IGKV4-1/IGHA1/IGHG3/IGKV1-5/IGLV1-47/IGHV5-51/IGLV3-1/IGLC2/IGKV1-16/IGHA2/IGHG2/IGLV2-8/IGLV1-44/IGHV…	89
GO:0002757	immune response-activating signal transduction	89/411	473/18670	1.62033e-57	6.83616e-55	5.35731e-55	WAS/CD4/VAV1/HCK/FCER1G/LILRB4/CD300A/FYB1/C3AR1/FCGR1A/PTPRC/SLA2/FCGR3A/CD3D/LCK/TRBC2/FPR3/FPR1/MNDA/CD3E/CLEC4E/UBASH3A/CD38/CD3G/THEMIS/TRBC1/FPR2/TRBV7-9/TRAT1/PTPN22/CLEC10A/CR1/C5AR2/ITK/FCGR2B/CTLA4/FCRL3/FCN1/CD209/TRDC/IGLL5/IGHM/IGLC3/IGHV3-74/IGKC/IGLV2-14/IGLV1-40/IGHV3-30/IGHV3-11/IGKV4-1/IGHA1/IGHG3/IGKV1-5/IGLV1-47/IGHV5-51/IGLV3-1/IGLC2/IGKV1-16/IGHA2/IGHG2/IGLV2-8/IGLV1-44/IGHV…	89
GO:0006909	phagocytosis	80/411	369/18670	1.43283e-56	5.49557e-54	4.30673e-54	WAS/ITGB2/VAV1/HCK/BIN2/FCER1G/AIF1/TYROBP/NCF4/ITGAM/CD300A/CD14/IRF8/IL2RG/FCGR1A/PTPRC/FCGR3A/TRBC2/SLAMF1/SIRPG/CD3G/TRBC1/FPR2/C2/FCGR2B/FCN1/MARCO/C3/TRDC/IGLL5/IGHM/C4BPB/IGLC3/IGHV3-74/IGKC/IGLV2-14/IGLV1-40/IGHV3-30/IGHV3-11/IGKV4-1/IGHA1/IGHG3/IGKV1-5/IGLV1-47/IGHV5-51/IGLV3-1/IGLC2/IGKV1-16/IGHA2/IGHG2/IGLV2-8/IGLV1-44/IGHV3-21/IGLV6-57/IGLV3-25/IGLV7-43/IGLV2-23/IGHV3-15/IGHG1/IGKV1-1…	80
GO:0051249	regulation of lymphocyte activation	88/411	485/18670	1.91314e-55	6.72629e-53	5.27121e-53	CD4/VAV1/SASH3/LST1/AIF1/LILRB4/TYROBP/LILRB1/IL18/HLA-DMB/HAVCR2/LILRB2/TNFAIP8L2/CD86/IL12RB1/CD300A/SAMSN1/TNFSF13B/TNFRSF1B/PTPRC/EBI3/SLAMF8/SLA2/VSIG4/CCL5/IL2RA/LCK/IL27/TNFSF8/TRBC2/TNFSF14/CD2/MNDA/CD3E/SIRPG/TIGIT/CD38/IKZF3/VNN1/TRBC1/ICOS/PTPN22/CR1/PLA2G2D/FCGR2B/IL10/CTLA4/FCRL3/MZB1/IL7R/CD40LG/CD209/IL6/TNFRSF13B/TRDC/IGLL5/IGHM/IGLC3/IGHV3-74/IGKC/CCL19/IGHV3-30/IGHV3-11/IGHA1/IG…	88
GO:0002697	regulation of immune effector process	81/411	462/18670	1.09391e-49	3.55016e-47	2.78217e-47	WAS/ITGB2/VAV1/SASH3/FCER1G/PTAFR/TYROBP/LILRB1/IL18/HLA-DMB/HAVCR2/CD86/IL12RB1/ITGAM/C1QC/CD300A/C1QA/C1QB/C3AR1/CD84/TNFRSF1B/PTPRC/SLAMF6/SLAMF8/VSIG4/IL2RA/IL27/CD96/CRTAM/SH2D1A/CR1/C2/C5AR2/FCGR2B/IL10/FCRL3/MZB1/IL7R/CD40LG/IL6/AIM2/C3/C4BPB/IGLC3/IGKC/IGLV2-14/FCER2/IGLV1-40/CCL19/IGHV3-30/IGHV3-11/IGKV4-1/IGHG3/IGKV1-5/IGLV1-47/IGLV3-1/IGLC2/IGKV1-16/IGHG2/IGLV2-8/IGLV1-44/IGLV6-57/IGLV…	81
GO:0002920	regulation of humoral immune response	49/411	134/18670	7.56974e-47	2.2812e-44	1.78771e-44	C1QC/C1QA/C1QB/C3AR1/PTPRC/VSIG4/CR1/C2/C5AR2/FCGR2B/CXCL13/C3/C4BPB/IGLC3/IGKC/IGLV2-14/FCER2/IGLV1-40/IGHV3-30/IGHV3-11/IGKV4-1/IGHG3/IGKV1-5/IGLV1-47/IGLV3-1/IGLC2/IGKV1-16/IGHG2/IGLV2-8/IGLV1-44/IGLV6-57/IGLV3-25/IGLV7-43/IGLV2-23/IGHG1/IGKV1-17/IGHV3-33/IGLV2-11/IGHG4/IGHV4-34/IGHV3-53/IGHV3-23/IGLV3-19/IGHV4-39/IGKV3D-20/IGKV3-20/IGKV3-15/IGHV4-59/IGLV3-21	49
GO:0002696	positive regulation of leukocyte activation	71/411	380/18670	2.18722e-45	6.15191e-43	4.82109e-43	ITGB2/CD4/VAV1/SASH3/FCER1G/AIF1/PTAFR/LILRB4/TYROBP/LILRB1/IL18/HLA-DMB/HAVCR2/LILRB2/CD86/IL12RB1/ITGAM/TNFSF13B/PTPRC/EBI3/CCL5/IL2RA/LCK/TRBC2/TNFSF14/CD2/CD3E/SIRPG/CD38/VNN1/TRBC1/ICOS/IL10/CTLA4/FCRL3/IL7R/CD40LG/CD209/IL6/TRDC/IGLL5/IGHM/IGLC3/IGHV3-74/IGKC/CCL19/IGHV3-30/IGHV3-11/IGHA1/IGHG3/IGHV5-51/IGLC2/IGHA2/IGHG2/IGHV3-21/IGHV3-15/IGHG1/IGHV3-33/IGHV1-18/IGHV4-31/IGHG4/IGHV4-34/IGHV…	71
GO:0050867	positive regulation of cell activation	72/411	394/18670	2.43823e-45	6.42932e-43	5.03848e-43	ITGB2/CD4/VAV1/SASH3/FCER1G/AIF1/PTAFR/LILRB4/TYROBP/LILRB1/IL18/HLA-DMB/HAVCR2/LILRB2/CD86/IL12RB1/ITGAM/TNFSF13B/PTPRC/EBI3/CCL5/IL2RA/LCK/TRBC2/TNFSF14/CD2/CD3E/SIRPG/CD38/VNN1/TRBC1/ICOS/LILRA5/IL10/CTLA4/FCRL3/IL7R/CD40LG/CD209/IL6/TRDC/IGLL5/IGHM/IGLC3/IGHV3-74/IGKC/CCL19/IGHV3-30/IGHV3-11/IGHA1/IGHG3/IGHV5-51/IGLC2/IGHA2/IGHG2/IGHV3-21/IGHV3-15/IGHG1/IGHV3-33/IGHV1-18/IGHV4-31/IGHG4/IGHV4-…	72
GO:0030449	regulation of complement activation	45/411	115/18670	1.19485e-44	2.96533e-42	2.32385e-42	C1QC/C1QA/C1QB/C3AR1/VSIG4/CR1/C2/C5AR2/C3/C4BPB/IGLC3/IGKC/IGLV2-14/IGLV1-40/IGHV3-30/IGHV3-11/IGKV4-1/IGHG3/IGKV1-5/IGLV1-47/IGLV3-1/IGLC2/IGKV1-16/IGHG2/IGLV2-8/IGLV1-44/IGLV6-57/IGLV3-25/IGLV7-43/IGLV2-23/IGHG1/IGKV1-17/IGHV3-33/IGLV2-11/IGHG4/IGHV4-34/IGHV3-53/IGHV3-23/IGLV3-19/IGHV4-39/IGKV3D-20/IGKV3-20/IGKV3-15/IGHV4-59/IGLV3-21	45
GO:0050900	leukocyte migration	78/411	499/18670	5.57792e-44	1.3074e-41	1.02458e-41	ITGB2/VAV1/HCK/SELPLG/FCER1G/AIF1/PTAFR/ITGAM/CD300A/CSF3R/DOK2/C3AR1/CD84/CCR1/SLAMF8/CCL4/CCL5/LCK/CCR5/TNFSF14/CD2/SELL/SIRPG/CXCR3/XCL2/FPR2/CD200R1/CCL8/S100A9/C5AR2/IL10/CCL23/CXCL10/CXCL9/CCL13/IL6/CXCL13/CXCL11/IGHM/JCHAIN/IGLC3/IGKC/CCL18/IGLV2-14/IGLV1-40/CCL19/IGHV3-30/IGHV3-11/IGKV4-1/IGHA1/CXCL1/IGKV1-5/IGLV1-47/IGLV3-1/IGLC2/IGKV1-16/IGHA2/IGLV2-8/IGLV1-44/IGLV6-57/IGLV3-25/IGLV7-43…	78
GO:0051251	positive regulation of lymphocyte activation	65/411	334/18670	1.13922e-42	2.52967e-40	1.98244e-40	CD4/VAV1/SASH3/AIF1/LILRB4/TYROBP/LILRB1/IL18/HLA-DMB/HAVCR2/LILRB2/CD86/IL12RB1/TNFSF13B/PTPRC/EBI3/CCL5/IL2RA/LCK/TRBC2/TNFSF14/CD3E/SIRPG/CD38/VNN1/TRBC1/ICOS/CTLA4/FCRL3/IL7R/CD40LG/CD209/IL6/TRDC/IGLL5/IGHM/IGLC3/IGHV3-74/IGKC/CCL19/IGHV3-30/IGHV3-11/IGHA1/IGHG3/IGHV5-51/IGLC2/IGHA2/IGHG2/IGHV3-21/IGHV3-15/IGHG1/IGHV3-33/IGHV1-18/IGHV4-31/IGHG4/IGHV4-34/IGHV3-53/IGHV3-23/IGHV4-39/IGHV1-69D/I…	65
GO:0050864	regulation of B cell activation	50/411	184/18670	1.81493e-40	3.82859e-38	3.00036e-38	SASH3/TYROBP/CD300A/SAMSN1/TNFSF13B/PTPRC/SLAMF8/SLA2/TRBC2/MNDA/CD38/IKZF3/TRBC1/FCGR2B/IL10/CTLA4/FCRL3/MZB1/IL6/TNFRSF13B/TRDC/IGLL5/IGHM/IGLC3/IGHV3-74/IGKC/IGHV3-30/IGHV3-11/IGHA1/IGHG3/IGHV5-51/IGLC2/IGHA2/IGHG2/IGHV3-21/IGHV3-15/IGHG1/IGHV3-33/IGHV1-18/IGHV4-31/IGHG4/IGHV4-34/IGHV3-53/IGHV3-23/IGHV4-39/IGHV1-69D/IGHV1-24/IGHD/IGHV3-49/IGHV4-59	50
GO:0038094	Fc-gamma receptor signaling pathway	45/411	142/18670	8.1025e-40	1.62783e-37	1.27569e-37	WAS/VAV1/HCK/FCER1G/FCGR1A/PTPRC/FCGR3A/CLEC4E/CD3G/FCGR2B/IGLC3/IGKC/IGLV2-14/IGLV1-40/IGHV3-30/IGHV3-11/IGKV4-1/IGHG3/IGKV1-5/IGLV1-47/IGLV3-1/IGLC2/IGKV1-16/IGHG2/IGLV2-8/IGLV1-44/IGLV6-57/IGLV3-25/IGLV7-43/IGLV2-23/IGHG1/IGKV1-17/IGHV3-33/IGLV2-11/IGHG4/IGHV4-34/IGHV3-53/IGHV3-23/IGLV3-19/IGHV4-39/IGKV3D-20/IGKV3-20/IGKV3-15/IGHV4-59/IGLV3-21	45
GO:0006911	phagocytosis, engulfment	42/411	118/18670	1.18289e-39	2.26846e-37	1.77773e-37	ITGB2/BIN2/FCER1G/AIF1/ITGAM/CD300A/FCGR1A/TRBC2/TRBC1/FCGR2B/MARCO/C3/TRDC/IGLL5/IGHM/IGLC3/IGHV3-74/IGKC/IGHV3-30/IGHV3-11/IGHA1/IGHG3/IGHV5-51/IGLC2/IGHA2/IGHG2/IGHV3-21/IGHV3-15/IGHG1/IGHV3-33/IGHV1-18/IGHV4-31/IGHG4/IGHV4-34/IGHV3-53/IGHV3-23/IGHV4-39/IGHV1-69D/IGHV1-24/IGHD/IGHV3-49/IGHV4-59	42
GO:0099024	plasma membrane invagination	42/411	127/18670	4.26804e-38	7.82907e-36	6.13543e-36	ITGB2/BIN2/FCER1G/AIF1/ITGAM/CD300A/FCGR1A/TRBC2/TRBC1/FCGR2B/MARCO/C3/TRDC/IGLL5/IGHM/IGLC3/IGHV3-74/IGKC/IGHV3-30/IGHV3-11/IGHA1/IGHG3/IGHV5-51/IGLC2/IGHA2/IGHG2/IGHV3-21/IGHV3-15/IGHG1/IGHV3-33/IGHV1-18/IGHV4-31/IGHG4/IGHV4-34/IGHV3-53/IGHV3-23/IGHV4-39/IGHV1-69D/IGHV1-24/IGHD/IGHV3-49/IGHV4-59	42
GO:0002431	Fc receptor mediated stimulatory signaling pathway	44/411	145/18670	5.19331e-38	9.1294e-36	7.15447e-36	WAS/VAV1/HCK/FCER1G/FCGR1A/PTPRC/FCGR3A/CD3G/FCGR2B/IGLC3/IGKC/IGLV2-14/IGLV1-40/IGHV3-30/IGHV3-11/IGKV4-1/IGHG3/IGKV1-5/IGLV1-47/IGLV3-1/IGLC2/IGKV1-16/IGHG2/IGLV2-8/IGLV1-44/IGLV6-57/IGLV3-25/IGLV7-43/IGLV2-23/IGHG1/IGKV1-17/IGHV3-33/IGLV2-11/IGHG4/IGHV4-34/IGHV3-53/IGHV3-23/IGLV3-19/IGHV4-39/IGKV3D-20/IGKV3-20/IGKV3-15/IGHV4-59/IGLV3-21	44
GO:0050853	B cell receptor signaling pathway	42/411	129/18670	9.05689e-38	1.52844e-35	1.1978e-35	CD300A/PTPRC/LCK/TRBC2/MNDA/CD38/TRBC1/PTPN22/ITK/FCGR2B/CTLA4/FCRL3/TRDC/IGLL5/IGHM/IGLC3/IGHV3-74/IGKC/IGHV3-30/IGHV3-11/IGHA1/IGHG3/IGHV5-51/IGLC2/IGHA2/IGHG2/IGHV3-21/IGHV3-15/IGHG1/IGHV3-33/IGHV1-18/IGHV4-31/IGHG4/IGHV4-34/IGHV3-53/IGHV3-23/IGHV4-39/IGHV1-69D/IGHV1-24/IGHD/IGHV3-49/IGHV4-59	42
GO:0002433	immune response-regulating cell surface receptor signaling pathway involved in phagocytosis	43/411	139/18670	1.44251e-37	2.25405e-35	1.76644e-35	WAS/VAV1/HCK/FCGR1A/PTPRC/FCGR3A/CD3G/FCGR2B/IGLC3/IGKC/IGLV2-14/IGLV1-40/IGHV3-30/IGHV3-11/IGKV4-1/IGHG3/IGKV1-5/IGLV1-47/IGLV3-1/IGLC2/IGKV1-16/IGHG2/IGLV2-8/IGLV1-44/IGLV6-57/IGLV3-25/IGLV7-43/IGLV2-23/IGHG1/IGKV1-17/IGHV3-33/IGLV2-11/IGHG4/IGHV4-34/IGHV3-53/IGHV3-23/IGLV3-19/IGHV4-39/IGKV3D-20/IGKV3-20/IGKV3-15/IGHV4-59/IGLV3-21	43
GO:0038096	Fc-gamma receptor signaling pathway involved in phagocytosis	43/411	139/18670	1.44251e-37	2.25405e-35	1.76644e-35	WAS/VAV1/HCK/FCGR1A/PTPRC/FCGR3A/CD3G/FCGR2B/IGLC3/IGKC/IGLV2-14/IGLV1-40/IGHV3-30/IGHV3-11/IGKV4-1/IGHG3/IGKV1-5/IGLV1-47/IGLV3-1/IGLC2/IGKV1-16/IGHG2/IGLV2-8/IGLV1-44/IGLV6-57/IGLV3-25/IGLV7-43/IGLV2-23/IGHG1/IGKV1-17/IGHV3-33/IGLV2-11/IGHG4/IGHV4-34/IGHV3-53/IGHV3-23/IGLV3-19/IGHV4-39/IGKV3D-20/IGKV3-20/IGKV3-15/IGHV4-59/IGLV3-21	43
GO:0010324	membrane invagination	42/411	135/18670	7.93467e-37	1.19558e-34	9.36948e-35	ITGB2/BIN2/FCER1G/AIF1/ITGAM/CD300A/FCGR1A/TRBC2/TRBC1/FCGR2B/MARCO/C3/TRDC/IGLL5/IGHM/IGLC3/IGHV3-74/IGKC/IGHV3-30/IGHV3-11/IGHA1/IGHG3/IGHV5-51/IGLC2/IGHA2/IGHG2/IGHV3-21/IGHV3-15/IGHG1/IGHV3-33/IGHV1-18/IGHV4-31/IGHG4/IGHV4-34/IGHV3-53/IGHV3-23/IGHV4-39/IGHV1-69D/IGHV1-24/IGHD/IGHV3-49/IGHV4-59	42
GO:0042113	B cell activation	55/411	310/18670	6.82125e-34	9.92375e-32	7.77697e-32	SASH3/TYROBP/BATF/CD300A/SAMSN1/TNFSF13B/PTPRC/SLAMF8/SLA2/CD180/TRBC2/MNDA/CD38/IKZF3/TRBC1/FCGR2B/IL10/CTLA4/FCRL3/MZB1/IL7R/CD40LG/IL6/TNFRSF13B/TRDC/IGLL5/IGHM/IGLC3/IGHV3-74/IGKC/IGHV3-30/IGHV3-11/IGHA1/IGHG3/IGHV5-51/IGLC2/IGHA2/IGHG2/IGHV3-21/IGHV3-15/IGHG1/IGHV3-33/IGHV1-18/IGHV4-31/IGHG4/IGHV4-34/IGHV3-53/IGHV3-23/IGHV4-39/IGHV1-69D/IGHV1-24/IGHD/IGHV3-49/IGHV4-59/CD70	55
GO:0038093	Fc receptor signaling pathway	49/411	241/18670	3.72503e-33	5.23863e-31	4.10538e-31	WAS/VAV1/HCK/FCER1G/FCGR1B/FCGR1A/PTPRC/FCGR3A/CLEC4E/CD3G/CD200R1/ITK/FCGR2B/LILRA4/IGLC3/IGKC/IGLV2-14/IGLV1-40/IGHV3-30/IGHV3-11/IGKV4-1/IGHG3/IGKV1-5/IGLV1-47/IGLV3-1/IGLC2/IGKV1-16/IGHG2/IGLV2-8/IGLV1-44/IGLV6-57/IGLV3-25/IGLV7-43/IGLV2-23/IGHG1/IGKV1-17/IGHV3-33/IGLV2-11/IGHG4/IGHV4-34/IGHV3-53/IGHV3-23/IGLV3-19/IGHV4-39/IGKV3D-20/IGKV3-20/IGKV3-15/IGHV4-59/IGLV3-21	49
GO:0006910	phagocytosis, recognition	33/411	84/18670	4.99307e-33	6.79541e-31	5.32538e-31	TRBC2/TRBC1/FCN1/TRDC/IGLL5/IGHM/IGLC3/IGHV3-74/IGKC/IGHV3-30/IGHV3-11/IGHA1/IGHG3/IGHV5-51/IGLC2/IGHA2/IGHG2/IGHV3-21/IGHV3-15/IGHG1/IGHV3-33/IGHV1-18/IGHV4-31/IGHG4/IGHV4-34/IGHV3-53/IGHV3-23/IGHV4-39/IGHV1-69D/IGHV1-24/IGHD/IGHV3-49/IGHV4-59	33
GO:0050851	antigen receptor-mediated signaling pathway	54/411	316/18670	2.05235e-32	2.7059e-30	2.12054e-30	WAS/CD4/LILRB4/CD300A/FYB1/PTPRC/SLA2/CD3D/LCK/TRBC2/MNDA/CD3E/UBASH3A/CD38/CD3G/THEMIS/TRBC1/TRBV7-9/TRAT1/PTPN22/ITK/FCGR2B/CTLA4/FCRL3/TRDC/IGLL5/IGHM/IGLC3/IGHV3-74/IGKC/IGHV3-30/IGHV3-11/IGHA1/IGHG3/IGHV5-51/IGLC2/IGHA2/IGHG2/IGHV3-21/IGHV3-15/IGHG1/IGHV3-33/IGHV1-18/IGHV4-31/IGHG4/IGHV4-34/IGHV3-53/IGHV3-23/IGHV4-39/IGHV1-69D/IGHV1-24/IGHD/IGHV3-49/IGHV4-59	54
GO:0050871	positive regulation of B cell activation	38/411	142/18670	1.2026e-30	1.5375e-28	1.2049e-28	SASH3/TNFSF13B/PTPRC/TRBC2/CD38/TRBC1/FCRL3/IL6/TRDC/IGLL5/IGHM/IGLC3/IGHV3-74/IGKC/IGHV3-30/IGHV3-11/IGHA1/IGHG3/IGHV5-51/IGLC2/IGHA2/IGHG2/IGHV3-21/IGHV3-15/IGHG1/IGHV3-33/IGHV1-18/IGHV4-31/IGHG4/IGHV4-34/IGHV3-53/IGHV3-23/IGHV4-39/IGHV1-69D/IGHV1-24/IGHD/IGHV3-49/IGHV4-59	38
GO:0006898	receptor-mediated endocytosis	52/411	314/18670	1.55397e-30	1.92829e-28	1.51115e-28	ITGB2/FCER1G/LILRB1/ITGAM/CD14/CD163/FCGR1B/FCGR1A/STAB1/FOLR2/FPR2/MRC1/FCGR2B/MARCO/C3/JCHAIN/IGLC3/IGKC/IGLV2-14/IGLV1-40/DKK1/CCL19/IGHV3-30/IGHV3-11/IGKV4-1/IGHA1/IGKV1-5/IGLV1-47/IGLV3-1/IGLC2/IGKV1-16/IGHA2/IGLV2-8/IGLV1-44/IGLV6-57/IGLV3-25/IGLV7-43/IGLV2-23/IGKV1-17/IGHV3-33/IGLV2-11/IGHV4-34/IGHV3-53/IGHV3-23/IGLV3-19/IGHV4-39/IGKV3D-20/IGKV3-20/IGKV3-15/IGHV4-59/IGLV3-21/DRD2	52
GO:0042742	defense response to bacterium	53/411	330/18670	1.98587e-30	2.39383e-28	1.87598e-28	CD4/FCER1G/HAVCR2/RNASE6/IRF8/MPEG1/SLAMF8/TNFSF8/TRBC2/STAB1/CLEC4E/TRBC1/FPR2/LYZ/S100A9/SIGLEC11/IL10/IL6/CXCL13/TRDC/IGLL5/IGHM/JCHAIN/IGLC3/IGHV3-74/IGKC/IGHV3-30/IGHV3-11/IGHA1/IGHG3/IGHV5-51/IGLC2/IGHA2/IGHG2/IGHV3-21/IGHV3-15/IGHG1/IGHV3-33/IGHV1-18/IGHV4-31/IGHG4/IGHV4-34/IGHV3-53/IGHV3-23/IGHV4-39/PLA2G2A/IGHV1-69D/IGHV1-24/IGHD/IGKV3-20/IGHV3-49/IGHV4-59/DEFB1	53
GO:0042110	T cell activation	59/411	464/18670	3.41692e-28	4.00445e-26	3.13818e-26	WAS/CD4/VAV1/SASH3/FCER1G/AIF1/LILRB4/LILRB1/IL18/HLA-DMB/HAVCR2/BATF/LILRB2/TNFAIP8L2/CD86/IL12RB1/CD300A/TNFSF13B/TNFRSF1B/PTPRC/EBI3/SLAMF6/SLA2/VSIG4/CCL5/APBB1IP/CD3D/IL2RA/LCK/IL27/TNFSF8/TNFSF14/CD2/CD3E/CLEC4E/LY9/SIRPG/TIGIT/RHOH/VNN1/CD8B/CD3G/THEMIS/ICOS/PTPN22/CR1/PLA2G2D/ITK/FCGR2B/IL10/CTLA4/IL7R/CD40LG/CD209/IL6/CCL19/CLEC4G/CD70/LMO1	59
GO:0050670	regulation of lymphocyte proliferation	41/411	208/18670	2.68566e-27	3.06238e-25	2.3999e-25	CD4/SASH3/LST1/AIF1/TYROBP/LILRB1/IL18/HLA-DMB/HAVCR2/LILRB2/CD86/IL12RB1/CD300A/TNFSF13B/TNFRSF1B/PTPRC/EBI3/VSIG4/CCL5/IL2RA/IL27/TNFSF8/MNDA/CD3E/CD38/IKZF3/PTPN22/PLA2G2D/FCGR2B/IL10/CTLA4/FCRL3/MZB1/CD40LG/CD209/IL6/TNFRSF13B/CCL19/CLEC4G/CD70/LMO1	41
GO:0032944	regulation of mononuclear cell proliferation	41/411	209/18670	3.27587e-27	3.63708e-25	2.85028e-25	CD4/SASH3/LST1/AIF1/TYROBP/LILRB1/IL18/HLA-DMB/HAVCR2/LILRB2/CD86/IL12RB1/CD300A/TNFSF13B/TNFRSF1B/PTPRC/EBI3/VSIG4/CCL5/IL2RA/IL27/TNFSF8/MNDA/CD3E/CD38/IKZF3/PTPN22/PLA2G2D/FCGR2B/IL10/CTLA4/FCRL3/MZB1/CD40LG/CD209/IL6/TNFRSF13B/CCL19/CLEC4G/CD70/LMO1	41
GO:0070663	regulation of leukocyte proliferation	42/411	222/18670	3.44352e-27	3.72518e-25	2.91932e-25	CD4/SASH3/LST1/AIF1/TYROBP/LILRB1/IL18/HLA-DMB/HAVCR2/LILRB2/CD86/IL12RB1/CD300A/TNFSF13B/TNFRSF1B/PTPRC/EBI3/VSIG4/CCL5/IL2RA/IL27/TNFSF8/MNDA/CD3E/CD38/IKZF3/CCL8/PTPN22/PLA2G2D/FCGR2B/IL10/CTLA4/FCRL3/MZB1/CD40LG/CD209/IL6/TNFRSF13B/CCL19/CLEC4G/CD70/LMO1	42
GO:0002377	immunoglobulin production	39/411	193/18670	1.95526e-26	2.06231e-24	1.61617e-24	SASH3/BATF/TNFSF13B/PTPRC/FCGR2B/IL10/FCRL3/MZB1/IL7R/CD40LG/IL6/IGKV1-6/IGKC/IGLV2-14/IGKV1-8/IGLV1-40/IGKV4-1/IGLV3-10/IGKV1-5/IGLV1-47/IGLV3-1/IGKV1-9/IGKV1-16/IGLV2-8/IGLV1-44/IGLV6-57/IGLV3-25/IGLV7-43/IGLV2-23/IGKV1-17/IGLV2-11/IGLV3-19/IGKV3D-20/IGLV3-9/IGKV3-20/IGKV3-15/IGLV3-21/IGKV1-27/IGLV4-69	39
GO:0070661	leukocyte proliferation	46/411	298/18670	1.00525e-25	1.03442e-23	8.1065e-24	CD4/SASH3/LST1/AIF1/TYROBP/LILRB1/IL18/HLA-DMB/HAVCR2/LILRB2/CD86/CSF1R/IL12RB1/CD300A/TNFSF13B/TNFRSF1B/PTPRC/EBI3/VSIG4/CD180/CCL5/IL2RA/IL27/TNFSF8/TNFSF14/MNDA/CD3E/CD38/IKZF3/CCL8/PTPN22/PLA2G2D/FCGR2B/IL10/CTLA4/FCRL3/MZB1/IL7R/CD40LG/CD209/IL6/TNFRSF13B/CCL19/CLEC4G/CD70/LMO1	46
GO:0046651	lymphocyte proliferation	44/411	272/18670	1.68472e-25	1.69234e-23	1.32624e-23	CD4/SASH3/LST1/AIF1/TYROBP/LILRB1/IL18/HLA-DMB/HAVCR2/LILRB2/CD86/IL12RB1/CD300A/TNFSF13B/TNFRSF1B/PTPRC/EBI3/VSIG4/CD180/CCL5/IL2RA/IL27/TNFSF8/TNFSF14/MNDA/CD3E/CD38/IKZF3/PTPN22/PLA2G2D/FCGR2B/IL10/CTLA4/FCRL3/MZB1/IL7R/CD40LG/CD209/IL6/TNFRSF13B/CCL19/CLEC4G/CD70/LMO1	44
GO:0032943	mononuclear cell proliferation	44/411	274/18670	2.30046e-25	2.25713e-23	1.76885e-23	CD4/SASH3/LST1/AIF1/TYROBP/LILRB1/IL18/HLA-DMB/HAVCR2/LILRB2/CD86/IL12RB1/CD300A/TNFSF13B/TNFRSF1B/PTPRC/EBI3/VSIG4/CD180/CCL5/IL2RA/IL27/TNFSF8/TNFSF14/MNDA/CD3E/CD38/IKZF3/PTPN22/PLA2G2D/FCGR2B/IL10/CTLA4/FCRL3/MZB1/IL7R/CD40LG/CD209/IL6/TNFRSF13B/CCL19/CLEC4G/CD70/LMO1	44
GO:0008037	cell recognition	39/411	215/18670	1.33744e-24	1.28242e-22	1.005e-22	HAVCR2/PRF1/TRBC2/FOLR2/CRTAM/TRBC1/FCN1/CD209/TRDC/IGLL5/IGHM/IGLC3/IGHV3-74/IGKC/CCL19/IGHV3-30/IGHV3-11/IGHA1/IGHG3/IGHV5-51/IGLC2/IGHA2/IGHG2/IGHV3-21/IGHV3-15/IGHG1/IGHV3-33/IGHV1-18/IGHV4-31/IGHG4/IGHV4-34/IGHV3-53/IGHV3-23/IGHV4-39/IGHV1-69D/IGHV1-24/IGHD/IGHV3-49/IGHV4-59	39
GO:0002440	production of molecular mediator of immune response	44/411	286/18670	1.40864e-24	1.32068e-22	1.03498e-22	SASH3/FCER1G/LILRB1/IL18/BATF/TNFSF13B/TNFRSF1B/PTPRC/CD96/FCGR2B/IL10/FCRL3/MZB1/IL7R/CD40LG/IL6/IGKV1-6/IGKC/IGLV2-14/IGKV1-8/IGLV1-40/IGKV4-1/IGLV3-10/IGKV1-5/IGLV1-47/IGLV3-1/IGKV1-9/IGKV1-16/IGLV2-8/IGLV1-44/IGLV6-57/IGLV3-25/IGLV7-43/IGLV2-23/IGKV1-17/IGLV2-11/IGLV3-19/IGKV3D-20/IGLV3-9/IGKV3-20/IGKV3-15/IGLV3-21/IGKV1-27/IGLV4-69	44
GO:0038095	Fc-epsilon receptor signaling pathway	35/411	169/18670	3.32692e-24	3.05136e-22	2.39127e-22	VAV1/FCER1G/ITK/LILRA4/IGLC3/IGKC/IGLV2-14/IGLV1-40/IGHV3-30/IGHV3-11/IGKV4-1/IGKV1-5/IGLV1-47/IGLV3-1/IGLC2/IGKV1-16/IGLV2-8/IGLV1-44/IGLV6-57/IGLV3-25/IGLV7-43/IGLV2-23/IGKV1-17/IGHV3-33/IGLV2-11/IGHV4-34/IGHV3-53/IGHV3-23/IGLV3-19/IGHV4-39/IGKV3D-20/IGKV3-20/IGKV3-15/IGHV4-59/IGLV3-21	35
GO:0050863	regulation of T cell activation	45/411	314/18670	8.36802e-24	7.51163e-22	5.88666e-22	CD4/VAV1/SASH3/AIF1/LILRB4/LILRB1/IL18/HLA-DMB/HAVCR2/LILRB2/TNFAIP8L2/CD86/IL12RB1/CD300A/TNFSF13B/TNFRSF1B/PTPRC/EBI3/VSIG4/CCL5/IL2RA/LCK/IL27/TNFSF8/TNFSF14/CD2/CD3E/SIRPG/TIGIT/VNN1/ICOS/PTPN22/CR1/PLA2G2D/FCGR2B/IL10/CTLA4/IL7R/CD40LG/CD209/IL6/CCL19/CLEC4G/CD70/LMO1	45
GO:0007159	leukocyte cell-cell adhesion	45/411	337/18670	1.6251e-22	1.4284e-20	1.1194e-20	ITGB2/CD4/VAV1/SASH3/SELPLG/FERMT3/AIF1/PTAFR/LILRB4/LILRB1/IL18/HLA-DMB/HAVCR2/LILRB2/TNFAIP8L2/CD86/IL12RB1/CD300A/TNFSF13B/PTPRC/EBI3/VSIG4/CCL5/IL2RA/LCK/TNFSF14/CD3E/SELL/SIRPG/TIGIT/VNN1/ICOS/PTPN22/S100A9/PLA2G2D/FCGR2B/IL10/CTLA4/IL7R/CD40LG/CD209/IL6/CCL19/CLEC4G/CD70	45
GO:1903037	regulation of leukocyte cell-cell adhesion	41/411	304/18670	9.35718e-21	8.05672e-19	6.31384e-19	ITGB2/CD4/VAV1/SASH3/AIF1/PTAFR/LILRB4/LILRB1/IL18/HLA-DMB/HAVCR2/LILRB2/TNFAIP8L2/CD86/IL12RB1/CD300A/TNFSF13B/PTPRC/EBI3/VSIG4/CCL5/IL2RA/LCK/TNFSF14/CD3E/SIRPG/TIGIT/VNN1/ICOS/PTPN22/PLA2G2D/FCGR2B/IL10/CTLA4/IL7R/CD40LG/CD209/IL6/CCL19/CLEC4G/CD70	41
GO:0042129	regulation of T cell proliferation	30/411	156/18670	6.29858e-20	5.31474e-18	4.16502e-18	CD4/SASH3/AIF1/LILRB1/IL18/HLA-DMB/HAVCR2/LILRB2/CD86/IL12RB1/TNFSF13B/TNFRSF1B/PTPRC/EBI3/VSIG4/CCL5/IL2RA/IL27/TNFSF8/CD3E/PLA2G2D/IL10/CTLA4/CD40LG/CD209/IL6/CCL19/CLEC4G/CD70/LMO1	30
GO:0042098	T cell proliferation	31/411	184/18670	8.55836e-19	7.07995e-17	5.54836e-17	CD4/SASH3/AIF1/LILRB1/IL18/HLA-DMB/HAVCR2/LILRB2/CD86/IL12RB1/TNFSF13B/TNFRSF1B/PTPRC/EBI3/VSIG4/CCL5/IL2RA/IL27/TNFSF8/TNFSF14/CD3E/PLA2G2D/IL10/CTLA4/CD40LG/CD209/IL6/CCL19/CLEC4G/CD70/LMO1	31
GO:0001819	positive regulation of cytokine production	47/411	464/18670	1.89998e-18	1.54154e-16	1.20806e-16	CD4/SASH3/FCER1G/AIF1/PTAFR/TYROBP/LILRB1/IL18/HAVCR2/CYBB/LILRB2/CD86/CSF1R/IL12RB1/CD14/IRF8/TLR8/C3AR1/PTPRC/EBI3/SLAMF6/IL27/LTB/CD2/MNDA/CD3E/CLEC4E/LY9/PYHIN1/TIGIT/TLR7/CRTAM/LILRA5/PTPN22/GBP5/IL10/OSM/FCN1/CD40LG/TNFRSF8/IL6/AIM2/C3/CCL19/IGHD/LUM/DRD2	47
GO:0022407	regulation of cell-cell adhesion	43/411	402/18670	7.84225e-18	6.24273e-16	4.89225e-16	ITGB2/CD4/VAV1/SASH3/FERMT3/AIF1/PTAFR/LILRB4/LILRB1/IL18/HLA-DMB/HAVCR2/LILRB2/TNFAIP8L2/CD86/IL12RB1/CD300A/TNFSF13B/PTPRC/EBI3/VSIG4/CCL5/IL2RA/LCK/TNFSF14/CD3E/SIRPG/TIGIT/VNN1/ICOS/PTPN22/PLA2G2D/FCGR2B/IL10/CTLA4/IL7R/CD40LG/CD209/IL6/CXCL13/CCL19/CLEC4G/CD70	43
GO:0030098	lymphocyte differentiation	40/411	353/18670	1.55704e-17	1.20792e-15	9.46616e-16	CD4/VAV1/SASH3/SPI1/FCER1G/LILRB4/IL18/BATF/LILRB2/CD86/IL12RB1/PTPRC/SLAMF6/SLAMF8/CD3D/IL2RA/LCK/IL27/TNFSF8/CD2/CD3E/CLEC4E/LY9/RHOH/IKZF3/VNN1/CD3G/THEMIS/PTPN22/CR1/PLA2G2D/ITK/FCGR2B/IL10/CTLA4/FCRL3/IL7R/CD40LG/IL6/CCL19	40
GO:1903039	positive regulation of leukocyte cell-cell adhesion	32/411	218/18670	1.57468e-17	1.20792e-15	9.46616e-16	ITGB2/CD4/VAV1/SASH3/AIF1/PTAFR/LILRB4/LILRB1/IL18/HLA-DMB/HAVCR2/LILRB2/CD86/IL12RB1/TNFSF13B/PTPRC/EBI3/CCL5/IL2RA/LCK/TNFSF14/CD3E/SIRPG/VNN1/ICOS/CTLA4/IL7R/CD40LG/CD209/IL6/CCL19/CD70	32
GO:0022409	positive regulation of cell-cell adhesion	34/411	255/18670	3.12539e-17	2.35465e-15	1.84528e-15	ITGB2/CD4/VAV1/SASH3/AIF1/PTAFR/LILRB4/LILRB1/IL18/HLA-DMB/HAVCR2/LILRB2/CD86/IL12RB1/TNFSF13B/PTPRC/EBI3/CCL5/IL2RA/LCK/TNFSF14/CD3E/SIRPG/VNN1/ICOS/IL10/CTLA4/IL7R/CD40LG/CD209/IL6/CXCL13/CCL19/CD70	34
GO:0030217	T cell differentiation	33/411	240/18670	3.63942e-17	2.69381e-15	2.11106e-15	CD4/VAV1/SASH3/FCER1G/LILRB4/IL18/BATF/LILRB2/CD86/IL12RB1/PTPRC/SLAMF6/CD3D/IL2RA/LCK/IL27/TNFSF8/CD2/CD3E/CLEC4E/LY9/RHOH/VNN1/CD3G/THEMIS/PTPN22/CR1/PLA2G2D/ITK/CTLA4/IL7R/IL6/CCL19	33
GO:0050870	positive regulation of T cell activation	30/411	202/18670	1.19203e-16	8.67098e-15	6.79521e-15	CD4/VAV1/SASH3/AIF1/LILRB4/LILRB1/IL18/HLA-DMB/HAVCR2/LILRB2/CD86/IL12RB1/TNFSF13B/PTPRC/EBI3/CCL5/IL2RA/LCK/TNFSF14/CD3E/SIRPG/VNN1/ICOS/CTLA4/IL7R/CD40LG/CD209/IL6/CCL19/CD70	30
GO:0002703	regulation of leukocyte mediated immunity	29/411	205/18670	1.46773e-15	1.04955e-13	8.22506e-14	WAS/ITGB2/VAV1/SASH3/FCER1G/PTAFR/TYROBP/LILRB1/IL18/HAVCR2/IL12RB1/ITGAM/CD300A/CD84/TNFRSF1B/PTPRC/SLAMF6/CD96/CRTAM/SH2D1A/CR1/FCGR2B/IL10/IL7R/IL6/C3/C4BPB/FCER2/CLEC4G	29
GO:0030595	leukocyte chemotaxis	30/411	224/18670	2.1511e-15	1.51258e-13	1.18537e-13	ITGB2/VAV1/FCER1G/AIF1/CSF3R/C3AR1/CCR1/SLAMF8/CCL4/CCL5/CCR5/TNFSF14/CXCR3/XCL2/FPR2/CCL8/S100A9/C5AR2/IL10/CCL23/CXCL10/CXCL9/CCL13/IL6/CXCL13/CXCL11/CCL18/CCL19/CXCL1/CCL26	30
GO:0042119	neutrophil activation	44/411	498/18670	3.93497e-15	2.72158e-13	2.13283e-13	ITGB2/CD53/BIN2/FCER1G/PTAFR/TYROBP/LAIR1/IL18/CTSS/CYBB/LILRB2/ITGAM/CD300A/CD14/CD33/C3AR1/HK3/TNFRSF1B/PTPRC/SIGLEC9/CCL5/SERPINA1/FPR1/GPR84/MNDA/SELL/CLEC12A/VNN1/CD68/FPR2/LYZ/S100A9/RNASE2/CR1/FCGR2B/FCN1/FCAR/C3/SIGLEC14/CFD/CXCL1/ANPEP/PTX3/TNFAIP6	44
GO:0030593	neutrophil chemotaxis	21/411	104/18670	9.06037e-15	6.16543e-13	4.83168e-13	ITGB2/VAV1/FCER1G/CSF3R/C3AR1/CCL4/CCL5/XCL2/CCL8/S100A9/C5AR2/CCL23/CXCL10/CXCL9/CCL13/CXCL13/CXCL11/CCL18/CCL19/CXCL1/CCL26	21
GO:1990266	neutrophil migration	22/411	118/18670	1.19965e-14	8.03383e-13	6.29589e-13	ITGB2/VAV1/FCER1G/CSF3R/C3AR1/SLAMF8/CCL4/CCL5/XCL2/CCL8/S100A9/C5AR2/CCL23/CXCL10/CXCL9/CCL13/CXCL13/CXCL11/CCL18/CCL19/CXCL1/CCL26	22
GO:0042102	positive regulation of T cell proliferation	20/411	95/18670	1.70101e-14	1.12134e-12	8.78763e-13	CD4/SASH3/AIF1/IL18/HLA-DMB/HAVCR2/LILRB2/CD86/IL12RB1/TNFSF13B/PTPRC/EBI3/CCL5/IL2RA/CD3E/CD40LG/CD209/IL6/CCL19/CD70	20
GO:0097529	myeloid leukocyte migration	28/411	210/18670	2.12828e-14	1.38142e-12	1.08258e-12	ITGB2/VAV1/FCER1G/AIF1/CD300A/CSF3R/C3AR1/CCR1/SLAMF8/CCL4/CCL5/XCL2/FPR2/CD200R1/CCL8/S100A9/C5AR2/CCL23/CXCL10/CXCL9/CCL13/IL6/CXCL13/CXCL11/CCL18/CCL19/CXCL1/CCL26	28
GO:0045785	positive regulation of cell adhesion	38/411	403/18670	4.25596e-14	2.72059e-12	2.13205e-12	ITGB2/CD4/VAV1/SASH3/AIF1/PTAFR/LILRB4/LILRB1/IL18/HLA-DMB/HAVCR2/LILRB2/CD86/IL12RB1/TNFSF13B/PTPRC/EBI3/CCL5/APBB1IP/IL2RA/LCK/TNFSF14/CD3E/SIRPG/VNN1/ICOS/IL10/CTLA4/IL7R/CD40LG/CD209/IL6/CXCL13/CCL19/CD70/FBLN2/EMILIN3/MYOC	38
GO:0097530	granulocyte migration	23/411	141/18670	5.99366e-14	3.77422e-12	2.95775e-12	ITGB2/VAV1/FCER1G/CD300A/CSF3R/C3AR1/SLAMF8/CCL4/CCL5/XCL2/CCL8/S100A9/C5AR2/CCL23/CXCL10/CXCL9/CCL13/CXCL13/CXCL11/CCL18/CCL19/CXCL1/CCL26	23
GO:0002446	neutrophil mediated immunity	42/411	499/18670	9.09945e-14	5.64567e-12	4.42436e-12	ITGB2/CD53/BIN2/FCER1G/PTAFR/TYROBP/LAIR1/CTSS/CYBB/LILRB2/ITGAM/CD300A/CD14/CD33/C3AR1/HK3/TNFRSF1B/PTPRC/SIGLEC9/SERPINA1/FPR1/GPR84/MNDA/SELL/CLEC12A/VNN1/CD68/FPR2/LYZ/S100A9/RNASE2/CR1/FCN1/FCAR/IL6/C3/SIGLEC14/CFD/CXCL1/ANPEP/PTX3/TNFAIP6	42
GO:0050671	positive regulation of lymphocyte proliferation	22/411	130/18670	9.73232e-14	5.95082e-12	4.6635e-12	CD4/SASH3/AIF1/IL18/HLA-DMB/HAVCR2/LILRB2/CD86/IL12RB1/TNFSF13B/PTPRC/EBI3/CCL5/IL2RA/CD3E/CD38/FCRL3/CD40LG/CD209/IL6/CCL19/CD70	22
GO:0002683	negative regulation of immune system process	39/411	435/18670	9.9027e-14	5.9685e-12	4.67735e-12	FCER1G/LST1/LILRB4/TYROBP/LILRB1/HAVCR2/LILRB2/TNFAIP8L2/CD86/C1QC/CD300A/SAMSN1/CD84/PTPRC/SLAMF8/SLA2/VSIG4/CST7/IL2RA/CD96/MNDA/UBASH3A/TIGIT/MILR1/CD68/CD200R1/PTPN22/CR1/PLA2G2D/C5AR2/FCGR2B/IL10/CTLA4/FCRL3/IL7R/TNFRSF13B/C4BPB/CLEC4G/DRD2	39
GO:0002695	negative regulation of leukocyte activation	25/411	175/18670	1.10301e-13	6.55439e-12	5.1365e-12	LST1/TYROBP/LILRB1/HAVCR2/LILRB2/TNFAIP8L2/CD86/CD300A/SAMSN1/CD84/PTPRC/SLA2/VSIG4/CST7/IL2RA/MNDA/TIGIT/MILR1/PTPN22/PLA2G2D/FCGR2B/IL10/CTLA4/TNFRSF13B/CLEC4G	25
GO:0032946	positive regulation of mononuclear cell proliferation	22/411	131/18670	1.1463e-13	6.71702e-12	5.26394e-12	CD4/SASH3/AIF1/IL18/HLA-DMB/HAVCR2/LILRB2/CD86/IL12RB1/TNFSF13B/PTPRC/EBI3/CCL5/IL2RA/CD3E/CD38/FCRL3/CD40LG/CD209/IL6/CCL19/CD70	22
GO:0043312	neutrophil degranulation	41/411	485/18670	1.58401e-13	9.15469e-12	7.17428e-12	ITGB2/CD53/BIN2/FCER1G/PTAFR/TYROBP/LAIR1/CTSS/CYBB/LILRB2/ITGAM/CD300A/CD14/CD33/C3AR1/HK3/TNFRSF1B/PTPRC/SIGLEC9/SERPINA1/FPR1/GPR84/MNDA/SELL/CLEC12A/VNN1/CD68/FPR2/LYZ/S100A9/RNASE2/CR1/FCN1/FCAR/C3/SIGLEC14/CFD/CXCL1/ANPEP/PTX3/TNFAIP6	41
GO:0002283	neutrophil activation involved in immune response	41/411	488/18670	1.94262e-13	1.10755e-11	8.6796e-12	ITGB2/CD53/BIN2/FCER1G/PTAFR/TYROBP/LAIR1/CTSS/CYBB/LILRB2/ITGAM/CD300A/CD14/CD33/C3AR1/HK3/TNFRSF1B/PTPRC/SIGLEC9/SERPINA1/FPR1/GPR84/MNDA/SELL/CLEC12A/VNN1/CD68/FPR2/LYZ/S100A9/RNASE2/CR1/FCN1/FCAR/C3/SIGLEC14/CFD/CXCL1/ANPEP/PTX3/TNFAIP6	41
GO:0002706	regulation of lymphocyte mediated immunity	23/411	149/18670	2.02115e-13	1.13696e-11	8.91008e-12	WAS/VAV1/SASH3/FCER1G/LILRB1/IL18/HAVCR2/IL12RB1/TNFRSF1B/PTPRC/SLAMF6/CD96/CRTAM/SH2D1A/CR1/FCGR2B/IL10/IL7R/IL6/C3/C4BPB/FCER2/CLEC4G	23
GO:0060326	cell chemotaxis	32/411	304/18670	2.36866e-13	1.31492e-11	1.03047e-11	ITGB2/VAV1/BIN2/FCER1G/AIF1/CSF3R/C3AR1/CCR1/SLAMF8/CCL4/CCL5/CCR5/TNFSF14/CXCR3/XCL2/FPR2/CCL8/S100A9/C5AR2/IL10/CCL23/CXCL10/CXCL9/CCL13/XCR1/IL6/CXCL13/CXCL11/CCL18/CCL19/CXCL1/CCL26	32
GO:0071621	granulocyte chemotaxis	21/411	123/18670	2.98886e-13	1.63766e-11	1.28339e-11	ITGB2/VAV1/FCER1G/CSF3R/C3AR1/CCL4/CCL5/XCL2/CCL8/S100A9/C5AR2/CCL23/CXCL10/CXCL9/CCL13/CXCL13/CXCL11/CCL18/CCL19/CXCL1/CCL26	21
GO:0070665	positive regulation of leukocyte proliferation	22/411	139/18670	4.02683e-13	2.1781e-11	1.70692e-11	CD4/SASH3/AIF1/IL18/HLA-DMB/HAVCR2/LILRB2/CD86/IL12RB1/TNFSF13B/PTPRC/EBI3/CCL5/IL2RA/CD3E/CD38/FCRL3/CD40LG/CD209/IL6/CCL19/CD70	22
GO:0070098	chemokine-mediated signaling pathway	18/411	88/18670	6.00988e-13	3.20958e-11	2.51526e-11	CCR1/CCL4/CCL5/CCR5/CXCR3/XCL2/CCL8/CCL23/CXCL10/CXCL9/CCL13/XCR1/CXCL13/CXCL11/CCL18/CCL19/CXCL1/CCL26	18
GO:0070664	negative regulation of leukocyte proliferation	17/411	78/18670	8.85519e-13	4.67e-11	3.65976e-11	LST1/TYROBP/LILRB1/HAVCR2/LILRB2/CD86/CD300A/VSIG4/IL2RA/MNDA/CCL8/PLA2G2D/FCGR2B/IL10/CTLA4/TNFRSF13B/CLEC4G	17
GO:0002819	regulation of adaptive immune response	23/411	160/18670	9.4828e-13	4.93925e-11	3.87076e-11	WAS/CD4/SASH3/FCER1G/LILRB1/IL18/HAVCR2/IL12RB1/SAMSN1/TNFSF13B/TNFRSF1B/PTPRC/IL27/CR1/FCGR2B/IL10/IL7R/IL6/C3/C4BPB/FCER2/CCL19/CLEC4G	23
GO:0002822	regulation of adaptive immune response based on somatic recombination of immune receptors built from immunoglobulin superfamily domains	22/411	145/18670	9.7596e-13	5.02144e-11	3.93516e-11	WAS/CD4/SASH3/FCER1G/LILRB1/IL18/HAVCR2/IL12RB1/TNFSF13B/TNFRSF1B/PTPRC/IL27/CR1/FCGR2B/IL10/IL7R/IL6/C3/C4BPB/FCER2/CCL19/CLEC4G	22
GO:0071219	cellular response to molecule of bacterial origin	26/411	212/18670	1.33713e-12	6.79679e-11	5.32646e-11	HCK/PTAFR/LILRB1/IL18/HAVCR2/LILRB2/CD86/CD14/LY86/IRF8/TNFRSF1B/CD180/CCL5/CCR5/CD68/PTPN22/MRC1/FCGR2B/TNIP3/IL10/CXCL10/CXCL9/IL6/CXCL13/CXCL11/CXCL1	26
GO:0050866	negative regulation of cell activation	25/411	199/18670	2.11992e-12	1.06476e-10	8.34421e-11	LST1/TYROBP/LILRB1/HAVCR2/LILRB2/TNFAIP8L2/CD86/CD300A/SAMSN1/CD84/PTPRC/SLA2/VSIG4/CST7/IL2RA/MNDA/TIGIT/MILR1/PTPN22/PLA2G2D/FCGR2B/IL10/CTLA4/TNFRSF13B/CLEC4G	25
GO:0042100	B cell proliferation	18/411	95/18670	2.39828e-12	1.19039e-10	9.32879e-11	SASH3/TYROBP/CD300A/TNFSF13B/PTPRC/CD180/MNDA/CD38/IKZF3/FCGR2B/IL10/CTLA4/FCRL3/MZB1/IL7R/CD40LG/TNFRSF13B/CD70	18
GO:0071216	cellular response to biotic stimulus	27/411	236/18670	2.60967e-12	1.28025e-10	1.0033e-10	HCK/PTAFR/LILRB1/IL18/HAVCR2/LILRB2/CD86/CD14/LY86/IRF8/TNFRSF1B/CD180/CCL5/CCR5/CD68/PTPN22/MRC1/FCGR2B/TNIP3/IL10/CXCL10/CXCL9/IL6/CXCL13/CXCL11/CXCL1/IGFBPL1	27
GO:1990868	response to chemokine	18/411	97/18670	3.48114e-12	1.66897e-10	1.30793e-10	CCR1/CCL4/CCL5/CCR5/CXCR3/XCL2/CCL8/CCL23/CXCL10/CXCL9/CCL13/XCR1/CXCL13/CXCL11/CCL18/CCL19/CXCL1/CCL26	18
GO:1990869	cellular response to chemokine	18/411	97/18670	3.48114e-12	1.66897e-10	1.30793e-10	CCR1/CCL4/CCL5/CCR5/CXCR3/XCL2/CCL8/CCL23/CXCL10/CXCL9/CCL13/XCR1/CXCL13/CXCL11/CCL18/CCL19/CXCL1/CCL26	18
GO:0032945	negative regulation of mononuclear cell proliferation	16/411	73/18670	3.81482e-12	1.7883e-10	1.40144e-10	LST1/TYROBP/LILRB1/HAVCR2/LILRB2/CD86/CD300A/VSIG4/IL2RA/MNDA/PLA2G2D/FCGR2B/IL10/CTLA4/TNFRSF13B/CLEC4G	16
GO:0050672	negative regulation of lymphocyte proliferation	16/411	73/18670	3.81482e-12	1.7883e-10	1.40144e-10	LST1/TYROBP/LILRB1/HAVCR2/LILRB2/CD86/CD300A/VSIG4/IL2RA/MNDA/PLA2G2D/FCGR2B/IL10/CTLA4/TNFRSF13B/CLEC4G	16
GO:0071222	cellular response to lipopolysaccharide	25/411	205/18670	4.14148e-12	1.9201e-10	1.50473e-10	HCK/PTAFR/LILRB1/IL18/HAVCR2/LILRB2/CD86/CD14/LY86/IRF8/TNFRSF1B/CD180/CCL5/CCR5/CD68/PTPN22/MRC1/TNIP3/IL10/CXCL10/CXCL9/IL6/CXCL13/CXCL11/CXCL1	25
GO:0002548	monocyte chemotaxis	15/411	65/18670	8.1514e-12	3.73813e-10	2.92947e-10	AIF1/CCR1/SLAMF8/CCL4/CCL5/XCL2/FPR2/CCL8/CCL23/CXCL10/CCL13/IL6/CCL18/CCL19/CCL26	15
GO:0051250	negative regulation of lymphocyte activation	21/411	146/18670	9.28395e-12	4.21172e-10	3.30061e-10	LST1/TYROBP/LILRB1/HAVCR2/LILRB2/TNFAIP8L2/CD86/CD300A/SAMSN1/SLA2/VSIG4/IL2RA/MNDA/TIGIT/PTPN22/PLA2G2D/FCGR2B/IL10/CTLA4/TNFRSF13B/CLEC4G	21
GO:0002237	response to molecule of bacterial origin	31/411	343/18670	3.06966e-11	1.37775e-09	1.07971e-09	HCK/IL10RA/PTAFR/LILRB1/IL18/HAVCR2/LILRB2/CD86/CSF2RB/CD14/LY86/IRF8/TNFRSF1B/CD180/CCL5/CCR5/CD96/CD68/PTPN22/MRC1/FCGR2B/TNIP3/IL10/CXCL10/CXCL9/IL6/CXCL13/CXCL11/CXCL1/PTGES/DCN	31
GO:0030888	regulation of B cell proliferation	14/411	61/18670	4.42601e-11	1.96561e-09	1.5404e-09	SASH3/TYROBP/CD300A/TNFSF13B/PTPRC/MNDA/CD38/IKZF3/FCGR2B/IL10/CTLA4/FCRL3/MZB1/TNFRSF13B	14
GO:0032609	interferon-gamma production	18/411	113/18670	5.0662e-11	2.22649e-09	1.74484e-09	SASH3/LILRB1/IL18/HAVCR2/IL12RB1/CD14/IRF8/TLR8/EBI3/SLAMF6/IL27/CD96/CD2/CD3E/TLR7/PTPN22/ITK/IL10	18
GO:0032496	response to lipopolysaccharide	30/411	330/18670	5.59037e-11	2.43152e-09	1.90552e-09	HCK/IL10RA/PTAFR/LILRB1/IL18/HAVCR2/LILRB2/CD86/CSF2RB/CD14/LY86/IRF8/TNFRSF1B/CD180/CCL5/CCR5/CD96/CD68/PTPN22/MRC1/TNIP3/IL10/CXCL10/CXCL9/IL6/CXCL13/CXCL11/CXCL1/PTGES/DCN	30
GO:0032649	regulation of interferon-gamma production	17/411	101/18670	7.10569e-11	3.05907e-09	2.39731e-09	SASH3/LILRB1/IL18/HAVCR2/IL12RB1/CD14/IRF8/TLR8/EBI3/SLAMF6/IL27/CD96/CD2/CD3E/TLR7/PTPN22/IL10	17
GO:0070374	positive regulation of ERK1 and ERK2 cascade	24/411	215/18670	7.39069e-11	3.14963e-09	2.46828e-09	CD4/HAVCR2/CSF1R/SCIMP/CCR1/PTPRC/CCL4/CCL5/SLAMF1/XCL2/FPR2/CCL8/PTPN22/C5AR2/CCL23/MARCO/CCL13/CALCR/CCL18/CCL19/CCL26/PLA2G2A/DRD2/HAND2	24
GO:0048247	lymphocyte chemotaxis	14/411	64/18670	8.86008e-11	3.73807e-09	2.92942e-09	CCL4/CCL5/TNFSF14/CXCR3/XCL2/CCL8/CCL23/CXCL10/CCL13/CXCL13/CXCL11/CCL18/CCL19/CCL26	14
GO:0071674	mononuclear cell migration	16/411	90/18670	1.10384e-10	4.57823e-09	3.58784e-09	AIF1/C3AR1/CCR1/SLAMF8/CCL4/CCL5/XCL2/FPR2/CCL8/CCL23/CXCL10/CCL13/IL6/CCL18/CCL19/CCL26	16
GO:0032729	positive regulation of interferon-gamma production	14/411	65/18670	1.10685e-10	4.57823e-09	3.58784e-09	SASH3/IL18/HAVCR2/IL12RB1/CD14/IRF8/TLR8/EBI3/SLAMF6/IL27/CD2/CD3E/TLR7/PTPN22	14
GO:0042108	positive regulation of cytokine biosynthetic process	14/411	67/18670	1.70626e-10	6.98903e-09	5.47712e-09	CD4/PTAFR/TYROBP/CYBB/CD86/TLR8/PTPRC/EBI3/IL27/LTB/CD3E/TLR7/TNFRSF8/IL6	14
GO:0042116	macrophage activation	16/411	95/18670	2.5666e-10	1.0412e-08	8.1596e-09	ITGB2/AIF1/TYROBP/HAVCR2/ITGAM/C1QA/TLR8/PTPRC/VSIG4/CST7/TLR7/FPR2/FCGR2B/IL10/SUCNR1/IL6	16
GO:0045730	respiratory burst	11/411	37/18670	2.63306e-10	1.05799e-08	8.29118e-09	HCK/NCF1/NCF1C/NCF4/NCF1B/CYBB/SLAMF8/CD52/JCHAIN/IGHA1/IGHA2	11
GO:0002831	regulation of response to biotic stimulus	32/411	400/18670	3.3999e-10	1.35322e-08	1.06048e-08	VAV1/HCK/FCER1G/LILRB1/HAVCR2/IL12RB1/LY86/TLR8/SLAMF6/SLAMF8/VSIG4/CD180/CCL5/IL2RA/IL27/CD96/MNDA/CLEC4E/PYHIN1/CRTAM/SH2D1A/FPR2/PTPN22/GBP5/CLEC10A/SIGLEC11/CR1/FCGR2B/FCN1/CD209/AIM2/DRD2	32
GO:1902105	regulation of leukocyte differentiation	26/411	272/18670	3.74106e-10	1.4751e-08	1.15599e-08	CD4/SASH3/LILRB4/TYROBP/LILRB1/IL18/LILRB2/CD86/IL12RB1/C1QC/EVI2B/HCLS1/CCR1/PTPRC/SLAMF8/IL2RA/IL27/CD2/IKZF3/VNN1/CR1/FCGR2B/CTLA4/FCRL3/IL7R/CCL19	26
GO:1903555	regulation of tumor necrosis factor superfamily cytokine production	20/411	163/18670	5.39083e-10	2.10592e-08	1.65035e-08	SASH3/FCER1G/PTAFR/TYROBP/LILRB1/HAVCR2/CYBB/CD86/CD14/CD33/PTPRC/CD2/SLAMF1/LILRA5/PTPN22/C5AR2/IL10/LILRA4/TNFRSF8/CCL19	20
GO:0002699	positive regulation of immune effector process	23/411	219/18670	6.26508e-10	2.42499e-08	1.9004e-08	ITGB2/VAV1/SASH3/FCER1G/PTAFR/TYROBP/LILRB1/IL18/HLA-DMB/CD86/IL12RB1/ITGAM/CD300A/CD84/PTPRC/SLAMF6/CRTAM/SH2D1A/MZB1/IL6/C3/FCER2/CCL19	23
GO:0070372	regulation of ERK1 and ERK2 cascade	27/411	300/18670	6.57053e-10	2.5201e-08	1.97493e-08	CD4/HAVCR2/CSF1R/SCIMP/CCR1/PTPRC/CCL4/CCL5/SLAMF1/XCL2/FPR2/CCL8/PTPN22/C5AR2/CCL23/MARCO/CCL13/CALCR/CCL18/CCL19/CCL26/PLA2G2A/ROS1/C1QL4/DRD2/HAND2/LMO3	27
GO:0150076	neuroinflammatory response	14/411	75/18670	8.32939e-10	3.16592e-08	2.48105e-08	ITGB2/AIF1/TYROBP/IL18/ITGAM/C1QA/TLR8/TNFRSF1B/PTPRC/CST7/TLR7/FPR2/CD200R1/IL6	14
GO:0071706	tumor necrosis factor superfamily cytokine production	20/411	168/18670	9.26133e-10	3.48871e-08	2.73401e-08	SASH3/FCER1G/PTAFR/TYROBP/LILRB1/HAVCR2/CYBB/CD86/CD14/CD33/PTPRC/CD2/SLAMF1/LILRA5/PTPN22/C5AR2/IL10/LILRA4/TNFRSF8/CCL19	20
GO:0006968	cellular defense response	12/411	52/18670	1.0288e-09	3.84116e-08	3.01021e-08	NCF1/TYROBP/LILRB2/CD300C/PRF1/CCR5/MNDA/SH2D1A/TRAT1/ITK/CXCL9/LSP1	12
GO:0002286	T cell activation involved in immune response	16/411	106/18670	1.375e-09	5.08871e-08	3.98789e-08	FCER1G/LILRB1/IL18/HLA-DMB/HAVCR2/BATF/CD86/IL12RB1/SLAMF6/APBB1IP/IL27/CLEC4E/LY9/FCGR2B/IL6/CCL19	16
GO:0046631	alpha-beta T cell activation	18/411	138/18670	1.46621e-09	5.37907e-08	4.21543e-08	SASH3/LILRB1/IL18/BATF/CD86/IL12RB1/CD300A/PTPRC/EBI3/SLAMF6/IL27/TNFSF8/CD3E/LY9/PLA2G2D/ITK/IL6/CCL19	18
GO:0019730	antimicrobial humoral response	17/411	122/18670	1.49546e-09	5.43908e-08	4.26246e-08	RNASE6/LYZ/S100A9/CXCL10/CXCL9/CCL13/CXCL13/CXCL11/IGHM/JCHAIN/IGHA1/CXCL1/IGHA2/PLA2G2A/IGKV3-20/PI3/DEFB1	17
GO:0050707	regulation of cytokine secretion	22/411	210/18670	1.55788e-09	5.61767e-08	4.40242e-08	AIF1/LILRB1/HAVCR2/CSF1R/CD14/TLR8/TNFRSF1B/CD2/CLEC4E/CRTAM/CD200R1/LILRA5/PTPN22/C5AR2/FCGR2B/IL10/OSM/FCN1/AIM2/CCL19/IGHD/DRD2	22
GO:0042089	cytokine biosynthetic process	17/411	123/18670	1.70075e-09	6.0809e-08	4.76543e-08	CD4/PTAFR/TYROBP/LILRB1/IL18/CYBB/CD86/TLR8/PTPRC/EBI3/IL27/LTB/CD3E/TLR7/IL10/TNFRSF8/IL6	17
GO:0042107	cytokine metabolic process	17/411	124/18670	1.93173e-09	6.8487e-08	5.36714e-08	CD4/PTAFR/TYROBP/LILRB1/IL18/CYBB/CD86/TLR8/PTPRC/EBI3/IL27/LTB/CD3E/TLR7/IL10/TNFRSF8/IL6	17
GO:0043368	positive T cell selection	10/411	34/18670	1.96084e-09	6.89399e-08	5.40264e-08	BATF/IL12RB1/PTPRC/SLAMF6/CD3D/CD3E/LY9/CD3G/THEMIS/IL6	10
GO:0070371	ERK1 and ERK2 cascade	27/411	317/18670	2.20754e-09	7.69721e-08	6.03209e-08	CD4/HAVCR2/CSF1R/SCIMP/CCR1/PTPRC/CCL4/CCL5/SLAMF1/XCL2/FPR2/CCL8/PTPN22/C5AR2/CCL23/MARCO/CCL13/CALCR/CCL18/CCL19/CCL26/PLA2G2A/ROS1/C1QL4/DRD2/HAND2/LMO3	27
GO:0007204	positive regulation of cytosolic calcium ion concentration	27/411	319/18670	2.5312e-09	8.7534e-08	6.8598e-08	CD4/GNA15/GPR65/C3AR1/CCR1/PTPRC/S1PR4/CD52/LCK/CCR5/FPR3/FPR1/CD38/CXCR3/FPR2/C5AR2/CXCL10/P2RY10/CXCL9/XCR1/CXCL13/CALCR/CXCL11/CCL19/ADCY5/CCKBR/DRD2	27
GO:0032680	regulation of tumor necrosis factor production	19/411	160/18670	2.55387e-09	8.75839e-08	6.86371e-08	SASH3/FCER1G/PTAFR/TYROBP/LILRB1/HAVCR2/CYBB/CD14/CD33/PTPRC/CD2/SLAMF1/LILRA5/PTPN22/C5AR2/IL10/LILRA4/TNFRSF8/CCL19	19
GO:0006874	cellular calcium ion homeostasis	33/411	458/18670	2.57416e-09	8.75839e-08	6.86371e-08	CD4/GNA15/GPR65/C3AR1/CCR1/PTPRC/S1PR4/CD52/CCL5/LCK/CCR5/FPR3/FPR1/CD38/CXCR3/FPR2/CCL8/C5AR2/CCL23/CXCL10/P2RY10/CXCL9/CCL13/XCR1/CXCL13/CALCR/CXCL11/CCL19/SLC8A2/XK/ADCY5/CCKBR/DRD2	33
GO:0072676	lymphocyte migration	16/411	111/18670	2.75099e-09	9.28514e-08	7.27651e-08	AIF1/CCL4/CCL5/TNFSF14/CXCR3/XCL2/CD200R1/CCL8/CCL23/CXCL10/CCL13/CXCL13/CXCL11/CCL18/CCL19/CCL26	16
GO:0034341	response to interferon-gamma	21/411	199/18670	3.22982e-09	1.08148e-07	8.47524e-08	WAS/HCK/AIF1/PTAFR/IL12RB1/IRF8/FCGR1B/FCGR1A/CCL4/CCL5/KYNU/XCL2/UBD/CCL8/GBP5/MRC1/CCL23/CCL13/CCL18/CCL19/CCL26	21
GO:0002285	lymphocyte activation involved in immune response	20/411	181/18670	3.45454e-09	1.14761e-07	8.99354e-08	FCER1G/LILRB1/IL18/HLA-DMB/HAVCR2/BATF/CD86/IL12RB1/PTPRC/SLAMF6/CD180/APBB1IP/IL27/CLEC4E/LY9/FCGR2B/IL10/CD40LG/IL6/CCL19	20
GO:0032640	tumor necrosis factor production	19/411	163/18670	3.49537e-09	1.15211e-07	9.02876e-08	SASH3/FCER1G/PTAFR/TYROBP/LILRB1/HAVCR2/CYBB/CD14/CD33/PTPRC/CD2/SLAMF1/LILRA5/PTPN22/C5AR2/IL10/LILRA4/TNFRSF8/CCL19	19
GO:0050663	cytokine secretion	23/411	240/18670	3.75435e-09	1.22788e-07	9.62253e-08	AIF1/LILRB1/HAVCR2/CSF1R/CD14/TLR8/TNFRSF1B/CD2/CLEC4E/CRTAM/CD200R1/LILRA5/PTPN22/GBP5/C5AR2/FCGR2B/IL10/OSM/FCN1/AIM2/CCL19/IGHD/DRD2	23
GO:0042035	regulation of cytokine biosynthetic process	16/411	114/18670	4.0951e-09	1.32902e-07	1.04152e-07	CD4/PTAFR/TYROBP/LILRB1/CYBB/CD86/TLR8/PTPRC/EBI3/IL27/LTB/CD3E/TLR7/IL10/TNFRSF8/IL6	16
GO:0045088	regulation of innate immune response	26/411	305/18670	4.33038e-09	1.39465e-07	1.09295e-07	VAV1/HCK/FCER1G/LILRB1/HAVCR2/TLR8/SLAMF6/SLAMF8/VSIG4/CCL5/CD96/MNDA/CLEC4E/PYHIN1/CRTAM/SH2D1A/FPR2/PTPN22/GBP5/CLEC10A/CR1/FCGR2B/FCN1/CD209/AIM2/DRD2	26
GO:0045058	T cell selection	11/411	47/18670	4.40089e-09	1.40662e-07	1.10233e-07	CD4/BATF/IL12RB1/PTPRC/SLAMF6/CD3D/CD3E/LY9/CD3G/THEMIS/IL6	11
GO:0072503	cellular divalent inorganic cation homeostasis	34/411	493/18670	4.46652e-09	1.41686e-07	1.11035e-07	CD4/GNA15/GPR65/C3AR1/CCR1/PTPRC/S1PR4/CD52/CCL5/LCK/CCR5/FPR3/FPR1/CD38/CXCR3/FPR2/CCL8/S100A9/C5AR2/CCL23/CXCL10/P2RY10/CXCL9/CCL13/XCR1/CXCL13/CALCR/CXCL11/CCL19/SLC8A2/XK/ADCY5/CCKBR/DRD2	34
GO:0055074	calcium ion homeostasis	33/411	471/18670	5.15934e-09	1.62442e-07	1.27302e-07	CD4/GNA15/GPR65/C3AR1/CCR1/PTPRC/S1PR4/CD52/CCL5/LCK/CCR5/FPR3/FPR1/CD38/CXCR3/FPR2/CCL8/C5AR2/CCL23/CXCL10/P2RY10/CXCL9/CCL13/XCR1/CXCL13/CALCR/CXCL11/CCL19/SLC8A2/XK/ADCY5/CCKBR/DRD2	33
GO:0001774	microglial cell activation	11/411	48/18670	5.59746e-09	1.73645e-07	1.36081e-07	ITGB2/AIF1/TYROBP/ITGAM/C1QA/TLR8/PTPRC/CST7/TLR7/FPR2/IL6	11
GO:0002269	leukocyte activation involved in inflammatory response	11/411	48/18670	5.59746e-09	1.73645e-07	1.36081e-07	ITGB2/AIF1/TYROBP/ITGAM/C1QA/TLR8/PTPRC/CST7/TLR7/FPR2/IL6	11
GO:0050777	negative regulation of immune response	18/411	150/18670	5.68957e-09	1.75214e-07	1.3731e-07	LILRB1/HAVCR2/CD300A/SAMSN1/CD84/PTPRC/SLAMF8/VSIG4/IL2RA/CD96/CR1/FCGR2B/IL10/CTLA4/IL7R/C4BPB/CLEC4G/DRD2	18
GO:0001906	cell killing	19/411	168/18670	5.80399e-09	1.77442e-07	1.39057e-07	VAV1/TYROBP/LILRB1/IL18/HAVCR2/IL12RB1/ITGAM/PTPRC/SLAMF6/PRF1/SLAMF7/CRTAM/SH2D1A/LYZ/FCGR2B/IL7R/CCL13/C3/FCER2	19
GO:0002704	negative regulation of leukocyte mediated immunity	11/411	49/18670	7.07646e-09	2.14788e-07	1.68324e-07	LILRB1/HAVCR2/CD300A/CD84/PTPRC/CD96/CR1/FCGR2B/IL7R/C4BPB/CLEC4G	11
GO:0002698	negative regulation of immune effector process	16/411	120/18670	8.73949e-09	2.63371e-07	2.06397e-07	LILRB1/HAVCR2/CD300A/CD84/PTPRC/SLAMF8/VSIG4/IL2RA/CD96/CR1/FCGR2B/IL10/FCRL3/IL7R/C4BPB/CLEC4G	16
GO:0050869	negative regulation of B cell activation	9/411	30/18670	1.05702e-08	3.16282e-07	2.47861e-07	TYROBP/CD300A/SAMSN1/SLA2/MNDA/FCGR2B/IL10/CTLA4/TNFRSF13B	9
GO:0050715	positive regulation of cytokine secretion	17/411	139/18670	1.13303e-08	3.36637e-07	2.63813e-07	AIF1/HAVCR2/CSF1R/CD14/TLR8/CD2/CLEC4E/CRTAM/LILRA5/PTPN22/IL10/OSM/FCN1/AIM2/CCL19/IGHD/DRD2	17
GO:0001909	leukocyte mediated cytotoxicity	15/411	107/18670	1.27696e-08	3.76748e-07	2.95247e-07	VAV1/TYROBP/LILRB1/IL18/HAVCR2/IL12RB1/ITGAM/PTPRC/SLAMF6/PRF1/SLAMF7/CRTAM/SH2D1A/FCGR2B/IL7R	15
GO:0071346	cellular response to interferon-gamma	19/411	180/18670	1.81889e-08	5.3291e-07	4.17627e-07	WAS/HCK/AIF1/PTAFR/IL12RB1/IRF8/FCGR1B/FCGR1A/CCL4/CCL5/XCL2/CCL8/GBP5/MRC1/CCL23/CCL13/CCL18/CCL19/CCL26	19
GO:0030889	negative regulation of B cell proliferation	7/411	16/18670	2.29521e-08	6.67828e-07	5.23359e-07	TYROBP/CD300A/MNDA/FCGR2B/IL10/CTLA4/TNFRSF13B	7
GO:0050868	negative regulation of T cell activation	15/411	112/18670	2.40489e-08	6.94946e-07	5.44611e-07	LILRB1/HAVCR2/LILRB2/TNFAIP8L2/CD86/CD300A/VSIG4/IL2RA/TIGIT/PTPN22/PLA2G2D/FCGR2B/IL10/CTLA4/CLEC4G	15
GO:0051480	regulation of cytosolic calcium ion concentration	27/411	357/18670	2.77779e-08	7.97243e-07	6.24778e-07	CD4/GNA15/GPR65/C3AR1/CCR1/PTPRC/S1PR4/CD52/LCK/CCR5/FPR3/FPR1/CD38/CXCR3/FPR2/C5AR2/CXCL10/P2RY10/CXCL9/XCR1/CXCL13/CALCR/CXCL11/CCL19/ADCY5/CCKBR/DRD2	27
GO:0031341	regulation of cell killing	14/411	98/18670	3.06066e-08	8.72495e-07	6.8375e-07	VAV1/TYROBP/LILRB1/HAVCR2/IL12RB1/ITGAM/PTPRC/SLAMF6/PRF1/CRTAM/SH2D1A/FCGR2B/IL7R/FCER2	14
GO:0031349	positive regulation of defense response	28/411	384/18670	3.34355e-08	9.46741e-07	7.41936e-07	VAV1/HCK/FCER1G/IL18/HAVCR2/TLR8/SLAMF6/CCL5/MNDA/CLEC4E/PYHIN1/TLR7/CRTAM/SH2D1A/FPR2/LILRA5/S100A9/GBP5/CLEC10A/OSM/FCN1/CD209/SUCNR1/IL6/AIM2/C3/CCL18/PLA2G2A	28
GO:0045619	regulation of lymphocyte differentiation	18/411	169/18670	3.75979e-08	1.0575e-06	8.28736e-07	SASH3/LILRB4/IL18/LILRB2/CD86/IL12RB1/PTPRC/SLAMF8/IL2RA/IL27/CD2/IKZF3/VNN1/CR1/CTLA4/FCRL3/IL7R/CCL19	18
GO:0098883	synapse pruning	6/411	11/18670	4.61864e-08	1.28486e-06	1.00691e-06	ITGAM/C1QC/C1QA/C1QB/C3/DKK1	6
GO:0061900	glial cell activation	11/411	58/18670	4.62903e-08	1.28486e-06	1.00691e-06	ITGB2/AIF1/TYROBP/ITGAM/C1QA/TLR8/PTPRC/CST7/TLR7/FPR2/IL6	11
GO:0002705	positive regulation of leukocyte mediated immunity	16/411	136/18670	5.33885e-08	1.4722e-06	1.15372e-06	ITGB2/VAV1/SASH3/FCER1G/PTAFR/TYROBP/IL18/IL12RB1/ITGAM/PTPRC/SLAMF6/CRTAM/SH2D1A/IL6/C3/FCER2	16
GO:1903557	positive regulation of tumor necrosis factor superfamily cytokine production	13/411	88/18670	6.35055e-08	1.7398e-06	1.36344e-06	SASH3/FCER1G/PTAFR/TYROBP/HAVCR2/CYBB/CD86/CD14/PTPRC/CD2/LILRA5/TNFRSF8/CCL19	13
GO:0002685	regulation of leukocyte migration	19/411	196/18670	7.22191e-08	1.96576e-06	1.54051e-06	AIF1/PTAFR/CD300A/C3AR1/CCR1/SLAMF8/CCL4/CCL5/TNFSF14/CXCR3/XCL2/FPR2/CD200R1/CCL8/C5AR2/CXCL10/IL6/CXCL13/CCL19	19
GO:0002707	negative regulation of lymphocyte mediated immunity	9/411	38/18670	1.03037e-07	2.78663e-06	2.1838e-06	LILRB1/HAVCR2/PTPRC/CD96/CR1/FCGR2B/IL7R/C4BPB/CLEC4G	9
GO:0010818	T cell chemotaxis	8/411	28/18670	1.08877e-07	2.9258e-06	2.29287e-06	CCL5/TNFSF14/CXCR3/XCL2/CXCL10/CXCL13/CXCL11/CCL26	8
GO:1902107	positive regulation of leukocyte differentiation	16/411	144/18670	1.19662e-07	3.19529e-06	2.50406e-06	CD4/SASH3/LILRB4/TYROBP/IL18/LILRB2/CD86/IL12RB1/EVI2B/HCLS1/CCR1/PTPRC/IL2RA/VNN1/IL7R/CCL19	16
GO:0001910	regulation of leukocyte mediated cytotoxicity	12/411	78/18670	1.29206e-07	3.42844e-06	2.68677e-06	VAV1/TYROBP/LILRB1/HAVCR2/IL12RB1/ITGAM/PTPRC/SLAMF6/CRTAM/SH2D1A/FCGR2B/IL7R	12
GO:1903038	negative regulation of leukocyte cell-cell adhesion	15/411	129/18670	1.63044e-07	4.29928e-06	3.36923e-06	LILRB1/HAVCR2/LILRB2/TNFAIP8L2/CD86/CD300A/VSIG4/IL2RA/TIGIT/PTPN22/PLA2G2D/FCGR2B/IL10/CTLA4/CLEC4G	15
GO:0002430	complement receptor mediated signaling pathway	6/411	13/18670	1.6524e-07	4.3301e-06	3.39338e-06	C3AR1/FPR3/FPR1/FPR2/CR1/C5AR2	6
GO:0002688	regulation of leukocyte chemotaxis	14/411	114/18670	2.13074e-07	5.54912e-06	4.3487e-06	AIF1/C3AR1/CCR1/SLAMF8/CCL4/CCL5/TNFSF14/XCL2/FPR2/C5AR2/CXCL10/IL6/CXCL13/CCL19	14
GO:0050708	regulation of protein secretion	30/411	472/18670	2.23069e-07	5.77378e-06	4.52476e-06	AIF1/LILRB1/HAVCR2/CSF1R/CD14/CD33/TLR8/TNFRSF1B/CCL5/CD2/CLEC4E/CD38/CRTAM/CD200R1/LILRA5/PTPN22/C5AR2/FCGR2B/IL10/OSM/FCN1/CD40LG/IL6/AIM2/CCL19/IGHD/STXBP5L/ADCY5/NNAT/DRD2	30
GO:0032655	regulation of interleukin-12 production	10/411	54/18670	2.41581e-07	6.21481e-06	4.87038e-06	LILRB1/IRF8/TLR8/LTB/SLAMF1/TIGIT/LILRA5/IL10/CD40LG/CCL19	10
GO:1903706	regulation of hemopoiesis	30/411	475/18670	2.55464e-07	6.50225e-06	5.09564e-06	CD4/SASH3/SPI1/LILRB4/TYROBP/LILRB1/IL18/LILRB2/CD86/IL12RB1/C1QC/EVI2B/CSF3R/HCLS1/CCR1/PTPRC/SLAMF8/IL2RA/IL27/CD2/IKZF3/VNN1/CR1/FCGR2B/OSM/CTLA4/FCRL3/IL7R/CCL19/LMO1	30
GO:0002292	T cell differentiation involved in immune response	11/411	68/18670	2.55836e-07	6.50225e-06	5.09564e-06	FCER1G/IL18/BATF/CD86/IL12RB1/SLAMF6/IL27/CLEC4E/LY9/IL6/CCL19	11
GO:0050727	regulation of inflammatory response	26/411	374/18670	2.65766e-07	6.71417e-06	5.26171e-06	HCK/FCER1G/IL18/PIK3AP1/TNFAIP8L2/TNFRSF1B/PTPRC/SLAMF8/CCL5/CST7/IL2RA/TLR7/FPR2/CD200R1/LILRA5/S100A9/GBP5/FCGR2B/IL10/OSM/SUCNR1/IL6/C3/CCL18/PLA2G2A/TNFAIP6	26
GO:0046632	alpha-beta T cell differentiation	13/411	101/18670	3.33262e-07	8.36924e-06	6.55874e-06	SASH3/IL18/BATF/CD86/IL12RB1/SLAMF6/IL27/TNFSF8/LY9/PLA2G2D/ITK/IL6/CCL19	13
GO:0031295	T cell costimulation	10/411	56/18670	3.45625e-07	8.5646e-06	6.71184e-06	VAV1/CD86/TNFSF13B/LCK/TNFSF14/CD3E/ICOS/CTLA4/CD40LG/CCL19	10
GO:0032615	interleukin-12 production	10/411	56/18670	3.45625e-07	8.5646e-06	6.71184e-06	LILRB1/IRF8/TLR8/LTB/SLAMF1/TIGIT/LILRA5/IL10/CD40LG/CCL19	10
GO:0002709	regulation of T cell mediated immunity	11/411	70/18670	3.47131e-07	8.5646e-06	6.71184e-06	WAS/SASH3/LILRB1/IL18/IL12RB1/TNFRSF1B/PTPRC/FCGR2B/IL7R/IL6/CLEC4G	11
GO:0032760	positive regulation of tumor necrosis factor production	12/411	86/18670	3.88176e-07	9.52159e-06	7.46181e-06	SASH3/FCER1G/PTAFR/TYROBP/HAVCR2/CYBB/CD14/PTPRC/CD2/LILRA5/TNFRSF8/CCL19	12
GO:0031294	lymphocyte costimulation	10/411	57/18670	4.11022e-07	1.00237e-05	7.8553e-06	VAV1/CD86/TNFSF13B/LCK/TNFSF14/CD3E/ICOS/CTLA4/CD40LG/CCL19	10
GO:0045580	regulation of T cell differentiation	15/411	139/18670	4.35761e-07	1.0566e-05	8.28025e-06	SASH3/LILRB4/IL18/LILRB2/CD86/IL12RB1/PTPRC/IL2RA/IL27/CD2/VNN1/CR1/CTLA4/IL7R/CCL19	15
GO:0002690	positive regulation of leukocyte chemotaxis	12/411	87/18670	4.4145e-07	1.06427e-05	8.34042e-06	AIF1/C3AR1/CCR1/CCL4/CCL5/TNFSF14/XCL2/FPR2/CXCL10/IL6/CXCL13/CCL19	12
GO:0150146	cell junction disassembly	6/411	15/18670	4.64234e-07	1.11284e-05	8.72105e-06	ITGAM/C1QC/C1QA/C1QB/C3/DKK1	6
GO:0002820	negative regulation of adaptive immune response	9/411	45/18670	4.88742e-07	1.16497e-05	9.12958e-06	LILRB1/HAVCR2/SAMSN1/PTPRC/CR1/FCGR2B/IL7R/C4BPB/CLEC4G	9
GO:0050714	positive regulation of protein secretion	21/411	268/18670	5.56559e-07	1.31458e-05	1.0302e-05	AIF1/HAVCR2/CSF1R/CD14/CD33/TLR8/CD2/CLEC4E/CD38/CRTAM/LILRA5/PTPN22/IL10/OSM/FCN1/IL6/AIM2/CCL19/IGHD/NNAT/DRD2	21
GO:0032635	interleukin-6 production	16/411	161/18670	5.5774e-07	1.31458e-05	1.0302e-05	FCER1G/AIF1/PTAFR/TYROBP/IL18/HAVCR2/LILRB2/TLR8/SLAMF1/TLR7/CD200R1/LILRA5/PTPN22/C5AR2/IL10/IL6	16
GO:0050852	T cell receptor signaling pathway	18/411	202/18670	5.62341e-07	1.31807e-05	1.03293e-05	WAS/CD4/LILRB4/CD300A/FYB1/PTPRC/CD3D/LCK/CD3E/UBASH3A/CD3G/THEMIS/TRBC1/TRBV7-9/TRAT1/PTPN22/ITK/CTLA4	18
GO:0042130	negative regulation of T cell proliferation	10/411	59/18670	5.75012e-07	1.34032e-05	1.05037e-05	LILRB1/HAVCR2/LILRB2/CD86/VSIG4/IL2RA/PLA2G2D/IL10/CTLA4/CLEC4G	10
GO:0002456	T cell mediated immunity	13/411	106/18670	5.88335e-07	1.36384e-05	1.0688e-05	WAS/SASH3/LILRB1/IL18/IL12RB1/TNFRSF1B/PTPRC/PRF1/FCGR2B/IL7R/IL6/CLEC4G/CD70	13
GO:0043367	CD4-positive, alpha-beta T cell differentiation	11/411	74/18670	6.19679e-07	1.42865e-05	1.11959e-05	SASH3/IL18/BATF/CD86/IL12RB1/SLAMF6/IL27/LY9/PLA2G2D/IL6/CCL19	11
GO:0002833	positive regulation of response to biotic stimulus	20/411	249/18670	7.02435e-07	1.61064e-05	1.26221e-05	VAV1/HCK/FCER1G/HAVCR2/LY86/TLR8/SLAMF6/CD180/CCL5/MNDA/CLEC4E/PYHIN1/CRTAM/SH2D1A/FPR2/GBP5/CLEC10A/FCN1/CD209/AIM2	20
GO:0032695	negative regulation of interleukin-12 production	6/411	16/18670	7.29003e-07	1.66252e-05	1.30287e-05	LILRB1/TLR8/SLAMF1/TIGIT/LILRA5/IL10	6
GO:0002791	regulation of peptide secretion	30/411	500/18670	7.53688e-07	1.70957e-05	1.33975e-05	AIF1/LILRB1/HAVCR2/CSF1R/CD14/CD33/TLR8/TNFRSF1B/CCL5/CD2/CLEC4E/CD38/CRTAM/CD200R1/LILRA5/PTPN22/C5AR2/FCGR2B/IL10/OSM/FCN1/CD40LG/IL6/AIM2/CCL19/IGHD/STXBP5L/ADCY5/NNAT/DRD2	30
GO:0072677	eosinophil migration	7/411	25/18670	8.12433e-07	1.83297e-05	1.43645e-05	CD300A/CCL4/CCL5/CCL8/CCL23/CCL13/CCL26	7
GO:0002687	positive regulation of leukocyte migration	14/411	128/18670	8.96468e-07	2.01181e-05	1.5766e-05	AIF1/PTAFR/C3AR1/CCR1/CCL4/CCL5/TNFSF14/XCL2/FPR2/CCL8/CXCL10/IL6/CXCL13/CCL19	14
GO:0032675	regulation of interleukin-6 production	15/411	152/18670	1.37692e-06	3.07366e-05	2.40874e-05	FCER1G/AIF1/PTAFR/TYROBP/HAVCR2/LILRB2/TLR8/SLAMF1/TLR7/CD200R1/LILRA5/PTPN22/C5AR2/IL10/IL6	15
GO:0072678	T cell migration	10/411	65/18670	1.45662e-06	3.23446e-05	2.53476e-05	AIF1/CCL5/TNFSF14/CXCR3/XCL2/CD200R1/CXCL10/CXCL13/CXCL11/CCL26	10
GO:0032612	interleukin-1 production	13/411	115/18670	1.51047e-06	3.33649e-05	2.61472e-05	TYROBP/HAVCR2/CD33/TLR8/MNDA/PYHIN1/LILRA5/GBP5/IL10/SUCNR1/AIM2/CCL19/IGHD	13
GO:0050764	regulation of phagocytosis	12/411	98/18670	1.62608e-06	3.55863e-05	2.7888e-05	HCK/FCER1G/CD300A/IL2RG/PTPRC/SIRPG/FPR2/C2/FCGR2B/C3/C4BPB/PTX3	12
GO:0042095	interferon-gamma biosynthetic process	6/411	18/18670	1.62791e-06	3.55863e-05	2.7888e-05	LILRB1/IL18/TLR8/EBI3/IL27/TLR7	6
GO:0050921	positive regulation of chemotaxis	14/411	135/18670	1.70952e-06	3.71776e-05	2.91351e-05	AIF1/C3AR1/CCR1/CCL4/CCL5/TNFSF14/XCL2/FPR2/CXCL10/SUCNR1/IL6/CXCL13/CCL19/CCL26	14
GO:0034612	response to tumor necrosis factor	22/411	312/18670	1.76761e-06	3.82439e-05	2.99707e-05	CD14/TNFSF13B/TNFRSF1B/CCL4/CCL5/TNFSF8/TNFSF14/LTB/XCL2/UBD/CCL8/CCL23/CD40LG/CCL13/TNFRSF8/AIM2/TNFRSF13B/TNFRSF9/CCL18/CCL19/CCL26/CD70	22
GO:0002793	positive regulation of peptide secretion	21/411	288/18670	1.7856e-06	3.8436e-05	3.01212e-05	AIF1/HAVCR2/CSF1R/CD14/CD33/TLR8/CD2/CLEC4E/CD38/CRTAM/LILRA5/PTPN22/IL10/OSM/FCN1/IL6/AIM2/CCL19/IGHD/NNAT/DRD2	21
GO:0002221	pattern recognition receptor signaling pathway	17/411	197/18670	1.80902e-06	3.87424e-05	3.03614e-05	ITGB2/CTSS/HAVCR2/PIK3AP1/ITGAM/CD300A/CD14/TLR8/CLEC4E/TLR7/PTPN22/S100A9/TNIP3/FCRL3/LILRA4/FCN1/MARCO	17
GO:0001773	myeloid dendritic cell activation	7/411	28/18670	1.89014e-06	4.02752e-05	3.15626e-05	SPI1/HAVCR2/BATF/CD2/SLAMF1/UBD/IL10	7
GO:0045582	positive regulation of T cell differentiation	11/411	83/18670	2.00419e-06	4.24909e-05	3.3299e-05	SASH3/LILRB4/IL18/LILRB2/CD86/IL12RB1/PTPRC/IL2RA/VNN1/IL7R/CCL19	11
GO:0002923	regulation of humoral immune response mediated by circulating immunoglobulin	5/411	11/18670	2.09001e-06	4.38694e-05	3.43792e-05	PTPRC/CR1/FCGR2B/C4BPB/FCER2	5
GO:1902563	regulation of neutrophil activation	5/411	11/18670	2.09001e-06	4.38694e-05	3.43792e-05	ITGB2/PTAFR/ITGAM/CD300A/FCGR2B	5
GO:0002823	negative regulation of adaptive immune response based on somatic recombination of immune receptors built from immunoglobulin superfamily domains	8/411	40/18670	2.13757e-06	4.46457e-05	3.49876e-05	LILRB1/HAVCR2/PTPRC/CR1/FCGR2B/IL7R/C4BPB/CLEC4G	8
GO:0031343	positive regulation of cell killing	10/411	68/18670	2.23084e-06	4.63641e-05	3.63343e-05	VAV1/TYROBP/IL12RB1/ITGAM/PTPRC/SLAMF6/PRF1/CRTAM/SH2D1A/FCER2	10
GO:0002708	positive regulation of lymphocyte mediated immunity	12/411	105/18670	3.40149e-06	7.03474e-05	5.51293e-05	VAV1/SASH3/FCER1G/IL18/IL12RB1/PTPRC/SLAMF6/CRTAM/SH2D1A/IL6/C3/FCER2	12
GO:0072540	T-helper 17 cell lineage commitment	5/411	12/18670	3.51811e-06	7.23303e-05	5.66833e-05	BATF/IL12RB1/SLAMF6/LY9/IL6	5
GO:1903708	positive regulation of hemopoiesis	16/411	185/18670	3.53165e-06	7.23303e-05	5.66833e-05	CD4/SASH3/LILRB4/TYROBP/IL18/LILRB2/CD86/IL12RB1/EVI2B/HCLS1/CCR1/PTPRC/IL2RA/VNN1/IL7R/CCL19	16
GO:1903532	positive regulation of secretion by cell	25/411	403/18670	3.57305e-06	7.28246e-05	5.70706e-05	ITGB2/FCER1G/AIF1/PTAFR/HAVCR2/CSF1R/ITGAM/CD14/CD33/TLR8/CD2/CLEC4E/CD38/CRTAM/LILRA5/PTPN22/IL10/OSM/FCN1/IL6/AIM2/CCL19/IGHD/NNAT/DRD2	25
GO:0002886	regulation of myeloid leukocyte mediated immunity	9/411	57/18670	3.92923e-06	7.96992e-05	6.24581e-05	ITGB2/FCER1G/PTAFR/TYROBP/ITGAM/CD300A/CD84/FCGR2B/C3	9
GO:0002224	toll-like receptor signaling pathway	14/411	146/18670	4.34079e-06	8.76258e-05	6.867e-05	ITGB2/CTSS/HAVCR2/PIK3AP1/ITGAM/CD300A/CD14/TLR8/TLR7/PTPN22/S100A9/TNIP3/FCRL3/LILRA4	14
GO:0048245	eosinophil chemotaxis	6/411	21/18670	4.49909e-06	9.03888e-05	7.08352e-05	CCL4/CCL5/CCL8/CCL23/CCL13/CCL26	6
GO:0042093	T-helper cell differentiation	9/411	58/18670	4.56148e-06	9.1208e-05	7.14772e-05	IL18/BATF/CD86/IL12RB1/SLAMF6/IL27/LY9/IL6/CCL19	9
GO:0032677	regulation of interleukin-8 production	10/411	74/18670	4.90142e-06	9.7543e-05	7.64418e-05	CD14/CD33/TLR8/PTPRC/CD2/TLR7/PTPN22/C5AR2/IL10/FCN1	10
GO:0032732	positive regulation of interleukin-1 production	9/411	59/18670	5.27905e-06	0.000104565	8.19446e-05	TYROBP/HAVCR2/TLR8/MNDA/PYHIN1/LILRA5/AIM2/CCL19/IGHD	9
GO:0045089	positive regulation of innate immune response	17/411	214/18670	5.56837e-06	0.000109703	8.59713e-05	VAV1/HCK/FCER1G/TLR8/SLAMF6/CCL5/MNDA/CLEC4E/PYHIN1/CRTAM/SH2D1A/FPR2/GBP5/CLEC10A/FCN1/CD209/AIM2	17
GO:0035710	CD4-positive, alpha-beta T cell activation	11/411	92/18670	5.59046e-06	0.000109703	8.59713e-05	SASH3/IL18/BATF/CD86/IL12RB1/SLAMF6/IL27/LY9/PLA2G2D/IL6/CCL19	11
GO:0002294	CD4-positive, alpha-beta T cell differentiation involved in immune response	9/411	60/18670	6.09124e-06	0.000118977	9.32387e-05	IL18/BATF/CD86/IL12RB1/SLAMF6/IL27/LY9/IL6/CCL19	9
GO:0032633	interleukin-4 production	7/411	33/18670	6.20154e-06	0.000120317	9.42891e-05	SASH3/FCER1G/HAVCR2/CD86/CD3E/ITK/CD40LG	7
GO:0046634	regulation of alpha-beta T cell activation	11/411	93/18670	6.2169e-06	0.000120317	9.42891e-05	SASH3/LILRB1/IL18/CD86/IL12RB1/CD300A/PTPRC/EBI3/IL27/CD3E/CCL19	11
GO:0031348	negative regulation of defense response	18/411	239/18670	6.25115e-06	0.000120427	9.43757e-05	LILRB1/HAVCR2/TNFAIP8L2/TNFRSF1B/PTPRC/SLAMF8/VSIG4/CST7/IL2RA/CD96/FPR2/CD200R1/SIGLEC11/CR1/FCGR2B/IL10/TNFAIP6/DRD2	18
GO:0045621	positive regulation of lymphocyte differentiation	11/411	94/18670	6.9037e-06	0.000132394	0.000103754	SASH3/LILRB4/IL18/LILRB2/CD86/IL12RB1/PTPRC/IL2RA/VNN1/IL7R/CCL19	11
GO:0002287	alpha-beta T cell activation involved in immune response	9/411	61/18670	7.00814e-06	0.000133186	0.000104374	IL18/BATF/CD86/IL12RB1/SLAMF6/IL27/LY9/IL6/CCL19	9
GO:0002293	alpha-beta T cell differentiation involved in immune response	9/411	61/18670	7.00814e-06	0.000133186	0.000104374	IL18/BATF/CD86/IL12RB1/SLAMF6/IL27/LY9/IL6/CCL19	9
GO:0071356	cellular response to tumor necrosis factor	20/411	291/18670	7.65038e-06	0.00014413	0.000112951	TNFSF13B/TNFRSF1B/CCL4/CCL5/TNFSF8/TNFSF14/LTB/XCL2/CCL8/CCL23/CD40LG/CCL13/TNFRSF8/AIM2/TNFRSF13B/TNFRSF9/CCL18/CCL19/CCL26/CD70	20
GO:0001915	negative regulation of T cell mediated cytotoxicity	4/411	7/18670	7.68649e-06	0.00014413	0.000112951	LILRB1/PTPRC/FCGR2B/IL7R	4
GO:0034154	toll-like receptor 7 signaling pathway	4/411	7/18670	7.68649e-06	0.00014413	0.000112951	HAVCR2/PIK3AP1/TLR7/LILRA4	4
GO:0032623	interleukin-2 production	9/411	62/18670	8.04064e-06	0.000149856	0.000117438	CD4/SASH3/FCER1G/IL18/HAVCR2/CD86/PTPRC/VSIG4/CD3E	9
GO:0032753	positive regulation of interleukin-4 production	6/411	23/18670	8.06288e-06	0.000149856	0.000117438	SASH3/FCER1G/HAVCR2/CD86/CD3E/CD40LG	6
GO:0032102	negative regulation of response to external stimulus	24/411	400/18670	9.80933e-06	0.00018129	0.000142072	AIF1/LILRB1/HAVCR2/TNFAIP8L2/TNFRSF1B/PTPRC/SLAMF8/VSIG4/CST7/IL2RA/CD96/FPR2/CD200R1/SIGLEC11/CR1/C5AR2/FCGR2B/IL10/CXCL13/SERPINB2/TNFAIP6/EPPK1/NRXN1/DRD2	24
GO:0001818	negative regulation of cytokine production	20/411	296/18670	9.8401e-06	0.00018129	0.000142072	TYROBP/LILRB1/HAVCR2/CD33/TLR8/CD84/PTPRC/VSIG4/CD96/SLAMF1/TIGIT/CD200R1/LILRA5/PTPN22/C5AR2/FCGR2B/IL10/LILRA4/IL6/CDH3	20
GO:0051047	positive regulation of secretion	25/411	428/18670	1.01643e-05	0.000186448	0.000146114	ITGB2/FCER1G/AIF1/PTAFR/HAVCR2/CSF1R/ITGAM/CD14/CD33/TLR8/CD2/CLEC4E/CD38/CRTAM/LILRA5/PTPN22/IL10/OSM/FCN1/IL6/AIM2/CCL19/IGHD/NNAT/DRD2	25
GO:0002228	natural killer cell mediated immunity	9/411	64/18670	1.05004e-05	0.000190976	0.000149663	VAV1/LILRB1/IL18/HAVCR2/SLAMF6/CD96/SLAMF7/CRTAM/SH2D1A	9
GO:0034162	toll-like receptor 9 signaling pathway	6/411	24/18670	1.05518e-05	0.000190976	0.000149663	HAVCR2/PIK3AP1/TLR8/TLR7/FCRL3/LILRA4	6
GO:0150064	vertebrate eye-specific patterning	3/411	3/18670	1.05922e-05	0.000190976	0.000149663	ITGAM/C1QA/C3	3
GO:2001183	negative regulation of interleukin-12 secretion	3/411	3/18670	1.05922e-05	0.000190976	0.000149663	LILRB1/TLR8/LILRA5	3
GO:0022408	negative regulation of cell-cell adhesion	15/411	180/18670	1.11479e-05	0.00020014	0.000156844	LILRB1/HAVCR2/LILRB2/TNFAIP8L2/CD86/CD300A/VSIG4/IL2RA/TIGIT/PTPN22/PLA2G2D/FCGR2B/IL10/CTLA4/CLEC4G	15
GO:0050854	regulation of antigen receptor-mediated signaling pathway	9/411	65/18670	1.19538e-05	0.0002137	0.000167471	LILRB4/CD300A/PTPRC/LCK/UBASH3A/TRAT1/PTPN22/FCGR2B/FCRL3	9
GO:0032637	interleukin-8 production	10/411	82/18670	1.24825e-05	0.000221254	0.000173391	CD14/CD33/TLR8/PTPRC/CD2/TLR7/PTPN22/C5AR2/IL10/FCN1	10
GO:0002700	regulation of production of molecular mediator of immune response	13/411	139/18670	1.24992e-05	0.000221254	0.000173391	SASH3/FCER1G/LILRB1/IL18/TNFRSF1B/PTPRC/CD96/FCGR2B/IL10/FCRL3/MZB1/CD40LG/IL6	13
GO:0002824	positive regulation of adaptive immune response based on somatic recombination of immune receptors built from immunoglobulin superfamily domains	11/411	100/18670	1.25862e-05	0.000221254	0.000173391	CD4/SASH3/FCER1G/IL18/IL12RB1/TNFSF13B/PTPRC/IL6/C3/FCER2/CCL19	11
GO:0007200	phospholipase C-activating G protein-coupled receptor signaling pathway	11/411	100/18670	1.25862e-05	0.000221254	0.000173391	GNA15/GPR65/C3AR1/FPR3/FPR1/FPR2/C5AR2/P2RY10/CHRM2/CCKBR/DRD2	11
GO:0090025	regulation of monocyte chemotaxis	6/411	25/18670	1.36274e-05	0.000238563	0.000186956	AIF1/CCR1/SLAMF8/CCL5/FPR2/CXCL10	6
GO:2000403	positive regulation of lymphocyte migration	7/411	37/18670	1.3853e-05	0.000241511	0.000189265	AIF1/CCL4/CCL5/TNFSF14/XCL2/CXCL10/CXCL13	7
GO:0002712	regulation of B cell mediated immunity	8/411	51/18670	1.43248e-05	0.000247689	0.000194108	FCER1G/PTPRC/CR1/FCGR2B/IL10/C3/C4BPB/FCER2	8
GO:0002889	regulation of immunoglobulin mediated immune response	8/411	51/18670	1.43248e-05	0.000247689	0.000194108	FCER1G/PTPRC/CR1/FCGR2B/IL10/C3/C4BPB/FCER2	8
GO:0046718	viral entry into host cell	12/411	121/18670	1.48692e-05	0.000256053	0.000200662	CD4/SELPLG/CD86/CCR5/SLAMF1/CR1/MRC1/FCN1/CD209/CLEC4G/ANPEP/PTX3	12
GO:0032653	regulation of interleukin-10 production	8/411	52/18670	1.66073e-05	0.000284822	0.000223207	SASH3/FCER1G/TYROBP/LILRB1/TIGIT/LILRA5/FCGR2B/CD40LG	8
GO:0032652	regulation of interleukin-1 production	11/411	103/18670	1.67102e-05	0.000285427	0.000223681	TYROBP/HAVCR2/CD33/TLR8/MNDA/PYHIN1/LILRA5/IL10/AIM2/CCL19/IGHD	11
GO:0002295	T-helper cell lineage commitment	5/411	16/18670	1.80394e-05	0.000306888	0.0002405	BATF/IL12RB1/SLAMF6/LY9/IL6	5
GO:0071887	leukocyte apoptotic process	11/411	104/18670	1.83232e-05	0.000310465	0.000243303	FCER1G/LILRB1/HCLS1/CCL5/IL2RA/CCR5/CD3G/IL10/IL7R/IL6/CCL19	11
GO:0050766	positive regulation of phagocytosis	9/411	69/18670	1.96111e-05	0.000330957	0.000259362	FCER1G/IL2RG/PTPRC/SIRPG/FPR2/C2/FCGR2B/C3/PTX3	9
GO:0002821	positive regulation of adaptive immune response	11/411	105/18670	2.00694e-05	0.000337342	0.000264366	CD4/SASH3/FCER1G/IL18/IL12RB1/TNFSF13B/PTPRC/IL6/C3/FCER2/CCL19	11
GO:0032673	regulation of interleukin-4 production	6/411	27/18670	2.19436e-05	0.000365929	0.000286769	SASH3/FCER1G/HAVCR2/CD86/CD3E/CD40LG	6
GO:1901623	regulation of lymphocyte chemotaxis	6/411	27/18670	2.19436e-05	0.000365929	0.000286769	CCL4/CCL5/TNFSF14/XCL2/CXCL10/CXCL13	6
GO:0010819	regulation of T cell chemotaxis	5/411	17/18670	2.50951e-05	0.00041197	0.00032285	CCL5/TNFSF14/XCL2/CXCL10/CXCL13	5
GO:0032740	positive regulation of interleukin-17 production	5/411	17/18670	2.50951e-05	0.00041197	0.00032285	IL18/SLAMF6/LY9/OSM/IL6	5
GO:0043373	CD4-positive, alpha-beta T cell lineage commitment	5/411	17/18670	2.50951e-05	0.00041197	0.00032285	BATF/IL12RB1/SLAMF6/LY9/IL6	5
GO:0045072	regulation of interferon-gamma biosynthetic process	5/411	17/18670	2.50951e-05	0.00041197	0.00032285	LILRB1/TLR8/EBI3/IL27/TLR7	5
GO:0032613	interleukin-10 production	8/411	55/18670	2.53664e-05	0.000414809	0.000325075	SASH3/FCER1G/TYROBP/LILRB1/TIGIT/LILRA5/FCGR2B/CD40LG	8
GO:0050920	regulation of chemotaxis	16/411	217/18670	2.64605e-05	0.000431031	0.000337787	AIF1/C3AR1/CCR1/SLAMF8/CCL4/CCL5/TNFSF14/XCL2/FPR2/C5AR2/CXCL10/SUCNR1/IL6/CXCL13/CCL19/CCL26	16
GO:0050858	negative regulation of antigen receptor-mediated signaling pathway	6/411	28/18670	2.74127e-05	0.000444824	0.000348597	LILRB4/CD300A/UBASH3A/PTPN22/FCGR2B/FCRL3	6
GO:0001912	positive regulation of leukocyte mediated cytotoxicity	8/411	56/18670	2.90318e-05	0.000469292	0.000367772	VAV1/TYROBP/IL12RB1/ITGAM/PTPRC/SLAMF6/CRTAM/SH2D1A	8
GO:0006801	superoxide metabolic process	9/411	73/18670	3.10902e-05	0.000498744	0.000390852	ITGB2/NCF1/TYROBP/NCF1C/NCF4/NCF1B/CYBB/ITGAM/FPR2	9
GO:0061844	antimicrobial humoral immune response mediated by antimicrobial peptide	9/411	73/18670	3.10902e-05	0.000498744	0.000390852	RNASE6/S100A9/CXCL10/CXCL9/CCL13/CXCL13/CXCL11/CXCL1/DEFB1	9
GO:0097028	dendritic cell differentiation	7/411	42/18670	3.30185e-05	0.000527671	0.000413521	SPI1/LILRB1/BATF/LILRB2/UBD/FCGR2B/CCL19	7
GO:0001911	negative regulation of leukocyte mediated cytotoxicity	5/411	18/18670	3.4121e-05	0.000541189	0.000424115	LILRB1/HAVCR2/PTPRC/FCGR2B/IL7R	5
GO:0090026	positive regulation of monocyte chemotaxis	5/411	18/18670	3.4121e-05	0.000541189	0.000424115	AIF1/CCR1/CCL5/FPR2/CXCL10	5
GO:1904894	positive regulation of receptor signaling pathway via STAT	10/411	92/18670	3.46128e-05	0.000546934	0.000428617	IL10RA/IL18/CSF1R/CD300A/HCLS1/CCL5/IL10/OSM/IL7R/IL6	10
GO:0031663	lipopolysaccharide-mediated signaling pathway	8/411	58/18670	3.77012e-05	0.000593513	0.00046512	HCK/PTAFR/IL18/CD14/LY86/CD180/CCL5/PTPN22	8
GO:0044409	entry into host	12/411	134/18670	4.14207e-05	0.000637042	0.000499233	CD4/SELPLG/CD86/CCR5/SLAMF1/CR1/MRC1/FCN1/CD209/CLEC4G/ANPEP/PTX3	12
GO:0001794	type IIa hypersensitivity	3/411	4/18670	4.16742e-05	0.000637042	0.000499233	FCER1G/FCGR2B/C3	3
GO:0001796	regulation of type IIa hypersensitivity	3/411	4/18670	4.16742e-05	0.000637042	0.000499233	FCER1G/FCGR2B/C3	3
GO:0002445	type II hypersensitivity	3/411	4/18670	4.16742e-05	0.000637042	0.000499233	FCER1G/FCGR2B/C3	3
GO:0002892	regulation of type II hypersensitivity	3/411	4/18670	4.16742e-05	0.000637042	0.000499233	FCER1G/FCGR2B/C3	3
GO:0043315	positive regulation of neutrophil degranulation	3/411	4/18670	4.16742e-05	0.000637042	0.000499233	ITGB2/PTAFR/ITGAM	3
GO:0150062	complement-mediated synapse pruning	3/411	4/18670	4.16742e-05	0.000637042	0.000499233	ITGAM/C1QA/C3	3
GO:1902565	positive regulation of neutrophil activation	3/411	4/18670	4.16742e-05	0.000637042	0.000499233	ITGB2/PTAFR/ITGAM	3
GO:0002291	T cell activation via T cell receptor contact with antigen bound to MHC molecule on antigen presenting cell	4/411	10/18670	4.37539e-05	0.000664021	0.000520375	LILRB1/HLA-DMB/HAVCR2/APBB1IP	4
GO:0072610	interleukin-12 secretion	4/411	10/18670	4.37539e-05	0.000664021	0.000520375	LILRB1/TLR8/LILRA5/CCL19	4
GO:2000404	regulation of T cell migration	7/411	44/18670	4.51575e-05	0.000680322	0.00053315	AIF1/CCL5/TNFSF14/XCL2/CD200R1/CXCL10/CXCL13	7
GO:0002363	alpha-beta T cell lineage commitment	5/411	19/18670	4.5473e-05	0.000680322	0.00053315	BATF/IL12RB1/SLAMF6/LY9/IL6	5
GO:0002544	chronic inflammatory response	5/411	19/18670	4.5473e-05	0.000680322	0.00053315	CCL5/VNN1/IL10/CXCL13/PTGES	5
GO:0002710	negative regulation of T cell mediated immunity	5/411	19/18670	4.5473e-05	0.000680322	0.00053315	LILRB1/PTPRC/FCGR2B/IL7R/CLEC4G	5
GO:0051222	positive regulation of protein transport	24/411	440/18670	4.60374e-05	0.000686331	0.000537859	ITGB2/AIF1/HAVCR2/CSF1R/ITGAM/CD14/CD33/HCLS1/TLR8/CD2/CLEC4E/CD38/CRTAM/LILRA5/PTPN22/IL10/OSM/FCN1/IL6/AIM2/CCL19/IGHD/NNAT/DRD2	24
GO:0042267	natural killer cell mediated cytotoxicity	8/411	60/18670	4.84325e-05	0.000719496	0.00056385	VAV1/LILRB1/IL18/HAVCR2/SLAMF6/SLAMF7/CRTAM/SH2D1A	8
GO:2000406	positive regulation of T cell migration	6/411	31/18670	5.06641e-05	0.000750006	0.000587759	AIF1/CCL5/TNFSF14/XCL2/CXCL10/CXCL13	6
GO:0002577	regulation of antigen processing and presentation	5/411	20/18670	5.95393e-05	0.000875249	0.000685909	WAS/LILRB2/CD68/FCGR2B/CCL19	5
GO:0043369	CD4-positive or CD8-positive, alpha-beta T cell lineage commitment	5/411	20/18670	5.95393e-05	0.000875249	0.000685909	BATF/IL12RB1/SLAMF6/LY9/IL6	5
GO:0002715	regulation of natural killer cell mediated immunity	7/411	46/18670	6.07321e-05	0.000880511	0.000690032	VAV1/LILRB1/HAVCR2/SLAMF6/CD96/CRTAM/SH2D1A	7
GO:0019731	antibacterial humoral response	7/411	46/18670	6.07321e-05	0.000880511	0.000690032	RNASE6/IGHM/JCHAIN/IGHA1/IGHA2/IGKV3-20/DEFB1	7
GO:0043300	regulation of leukocyte degranulation	7/411	46/18670	6.07321e-05	0.000880511	0.000690032	ITGB2/FCER1G/PTAFR/ITGAM/CD300A/CD84/FCGR2B	7
GO:0071675	regulation of mononuclear cell migration	7/411	46/18670	6.07321e-05	0.000880511	0.000690032	AIF1/C3AR1/CCR1/SLAMF8/CCL5/FPR2/CXCL10	7
GO:0046635	positive regulation of alpha-beta T cell activation	8/411	62/18670	6.15956e-05	0.000889972	0.000697447	SASH3/IL18/CD86/IL12RB1/PTPRC/EBI3/CD3E/CCL19	8
GO:0002517	T cell tolerance induction	4/411	11/18670	6.75619e-05	0.000969536	0.000759799	LILRB2/IL2RA/CD3E/ICOS	4
GO:0033632	regulation of cell-cell adhesion mediated by integrin	4/411	11/18670	6.75619e-05	0.000969536	0.000759799	FERMT3/CCL5/CD3E/CXCL13	4
GO:0002637	regulation of immunoglobulin production	8/411	63/18670	6.92167e-05	0.000986572	0.00077315	SASH3/PTPRC/FCGR2B/IL10/FCRL3/MZB1/CD40LG/IL6	8
GO:2000401	regulation of lymphocyte migration	8/411	63/18670	6.92167e-05	0.000986572	0.00077315	AIF1/CCL4/CCL5/TNFSF14/XCL2/CD200R1/CXCL10/CXCL13	8
GO:2000107	negative regulation of leukocyte apoptotic process	7/411	47/18670	7.00233e-05	0.000994708	0.000779526	FCER1G/LILRB1/HCLS1/CCL5/CCR5/IL7R/CCL19	7
GO:0002888	positive regulation of myeloid leukocyte mediated immunity	6/411	33/18670	7.34299e-05	0.0010396	0.000814707	ITGB2/FCER1G/PTAFR/TYROBP/ITGAM/C3	6
GO:0140131	positive regulation of lymphocyte chemotaxis	5/411	21/18670	7.67394e-05	0.00108282	0.000848577	CCL4/CCL5/TNFSF14/XCL2/CXCL13	5
GO:0032611	interleukin-1 beta production	10/411	101/18670	7.73875e-05	0.00108833	0.000852892	TYROBP/CD33/TLR8/MNDA/PYHIN1/LILRA5/GBP5/SUCNR1/AIM2/CCL19	10
GO:0007162	negative regulation of cell adhesion	18/411	289/18670	7.87142e-05	0.00110331	0.000864631	LILRB1/HAVCR2/LILRB2/TNFAIP8L2/CD86/CD300A/PTPRC/VSIG4/IL2RA/TIGIT/ADAMDEC1/PTPN22/PLA2G2D/FCGR2B/IL10/CTLA4/CLEC4G/MYOC	18
GO:1904951	positive regulation of establishment of protein localization	24/411	456/18670	8.04033e-05	0.00112325	0.00088026	ITGB2/AIF1/HAVCR2/CSF1R/ITGAM/CD14/CD33/HCLS1/TLR8/CD2/CLEC4E/CD38/CRTAM/LILRA5/PTPN22/IL10/OSM/FCN1/IL6/AIM2/CCL19/IGHD/NNAT/DRD2	24
GO:2000106	regulation of leukocyte apoptotic process	9/411	83/18670	8.67507e-05	0.00120792	0.000946618	FCER1G/LILRB1/HCLS1/CCL5/CCR5/CD3G/IL10/IL7R/CCL19	9
GO:0045066	regulatory T cell differentiation	6/411	34/18670	8.7523e-05	0.00121467	0.000951903	LILRB4/LILRB2/IL2RA/CR1/PLA2G2D/CTLA4	6
GO:0031342	negative regulation of cell killing	5/411	22/18670	9.7524e-05	0.00134462	0.00105374	LILRB1/HAVCR2/PTPRC/FCGR2B/IL7R	5
GO:0042094	interleukin-2 biosynthetic process	5/411	22/18670	9.7524e-05	0.00134462	0.00105374	CD4/IL18/CD86/PTPRC/CD3E	5
GO:0002921	negative regulation of humoral immune response	4/411	12/18670	9.95837e-05	0.00136855	0.00107249	VSIG4/CR1/FCGR2B/C4BPB	4
GO:0038156	interleukin-3-mediated signaling pathway	3/411	5/18670	0.00010248	0.00140377	0.0011001	FCER1G/CSF2RB/CSF3R	3
GO:0034142	toll-like receptor 4 signaling pathway	6/411	35/18670	0.000103687	0.00141571	0.00110945	ITGB2/PIK3AP1/ITGAM/CD14/PTPN22/TNIP3	6
GO:0009615	response to virus	19/411	323/18670	0.000106998	0.00145621	0.00114119	LILRB1/RNASE6/IL12RB1/TLR8/PTPRC/CCL4/CCL5/PRF1/IL2RA/IL27/TLR7/CCL8/RNASE2/CXCL10/CXCL9/IL6/AIM2/CCL19/CHRM2	19
GO:0030101	natural killer cell activation	9/411	86/18670	0.000114535	0.00155377	0.00121765	ITGB2/TYROBP/IL18/HAVCR2/PTPRC/CD2/SLAMF7/PTPN22/IL21R	9
GO:0042554	superoxide anion generation	6/411	36/18670	0.000122135	0.00165156	0.00129428	ITGB2/NCF1/TYROBP/CYBB/ITGAM/FPR2	6
GO:0014068	positive regulation of phosphatidylinositol 3-kinase signaling	9/411	87/18670	0.000125307	0.00168905	0.00132366	NCF1/IL18/PIK3AP1/HCST/HCLS1/CCL5/OSM/DCN/MYOC	9
GO:0032731	positive regulation of interleukin-1 beta production	7/411	52/18670	0.000135528	0.001821	0.00142706	TYROBP/TLR8/MNDA/PYHIN1/LILRA5/AIM2/CCL19	7
GO:0002526	acute inflammatory response	10/411	108/18670	0.000136109	0.001823	0.00142863	FCER1G/CD163/SERPINA1/VNN1/FCGR2B/OSM/IL6/C3/TREM1/PTGES	10
GO:0035589	G protein-coupled purinergic nucleotide receptor signaling pathway	4/411	13/18670	0.000141348	0.00186943	0.00146502	PTAFR/P2RY13/GPR34/P2RY10	4
GO:0045059	positive thymic T cell selection	4/411	13/18670	0.000141348	0.00186943	0.00146502	PTPRC/CD3D/CD3E/CD3G	4
GO:0045078	positive regulation of interferon-gamma biosynthetic process	4/411	13/18670	0.000141348	0.00186943	0.00146502	TLR8/EBI3/IL27/TLR7	4
GO:0045086	positive regulation of interleukin-2 biosynthetic process	4/411	13/18670	0.000141348	0.00186943	0.00146502	CD4/CD86/PTPRC/CD3E	4
GO:0032720	negative regulation of tumor necrosis factor production	8/411	70/18670	0.000147573	0.00194565	0.00152476	LILRB1/HAVCR2/CD33/SLAMF1/PTPN22/C5AR2/IL10/LILRA4	8
GO:0050729	positive regulation of inflammatory response	12/411	153/18670	0.000149239	0.00195758	0.0015341	FCER1G/IL18/TLR7/LILRA5/S100A9/GBP5/OSM/SUCNR1/IL6/C3/CCL18/PLA2G2A	12
GO:0046427	positive regulation of receptor signaling pathway via JAK-STAT	9/411	89/18670	0.000149405	0.00195758	0.0015341	IL10RA/IL18/CSF1R/CD300A/HCLS1/CCL5/IL10/OSM/IL6	9
GO:0002407	dendritic cell chemotaxis	5/411	24/18670	0.000151801	0.0019767	0.00154908	CCR1/SLAMF8/CCL5/CCR5/CCL19	5
GO:0071677	positive regulation of mononuclear cell migration	5/411	24/18670	0.000151801	0.0019767	0.00154908	AIF1/CCR1/CCL5/FPR2/CXCL10	5
GO:0018108	peptidyl-tyrosine phosphorylation	20/411	363/18670	0.000171567	0.0022272	0.0017454	ITGB2/CD4/HCK/NCF1/SLA/IL18/CSF1R/CD300A/HCLS1/SAMSN1/FCGR1A/PTPRC/CCL5/LCK/CD3E/LILRA5/ITK/OSM/IL6/ROS1	20
GO:0032663	regulation of interleukin-2 production	7/411	54/18670	0.000172763	0.00223585	0.00175217	CD4/SASH3/HAVCR2/CD86/PTPRC/VSIG4/CD3E	7
GO:0002573	myeloid leukocyte differentiation	14/411	204/18670	0.000178837	0.00230738	0.00180823	CD4/SPI1/FCER1G/LILRB4/TYROBP/LILRB1/BATF/CSF1R/C1QC/EVI2B/HCLS1/CCR1/UBD/CCL19	14
GO:1903556	negative regulation of tumor necrosis factor superfamily cytokine production	8/411	72/18670	0.000180086	0.00231641	0.0018153	LILRB1/HAVCR2/CD33/SLAMF1/PTPN22/C5AR2/IL10/LILRA4	8
GO:0002507	tolerance induction	5/411	25/18670	0.000186345	0.00238198	0.00186669	HAVCR2/LILRB2/IL2RA/CD3E/ICOS	5
GO:2000482	regulation of interleukin-8 secretion	5/411	25/18670	0.000186345	0.00238198	0.00186669	CD14/CD2/PTPN22/C5AR2/FCN1	5
GO:0007187	G protein-coupled receptor signaling pathway, coupled to cyclic nucleotide second messenger	16/411	256/18670	0.000186877	0.00238198	0.00186669	GNA15/GPR65/CCR1/S1PR4/FPR1/FPR2/CXCL10/MARCO/CXCL9/XCR1/CALCR/CXCL11/ADCY5/CHRM2/SSTR1/DRD2	16
GO:0018212	peptidyl-tyrosine modification	20/411	366/18670	0.000191303	0.00243104	0.00190514	ITGB2/CD4/HCK/NCF1/SLA/IL18/CSF1R/CD300A/HCLS1/SAMSN1/FCGR1A/PTPRC/CCL5/LCK/CD3E/LILRA5/ITK/OSM/IL6/ROS1	20
GO:0050856	regulation of T cell receptor signaling pathway	6/411	39/18670	0.000193502	0.00245161	0.00192126	LILRB4/CD300A/LCK/UBASH3A/TRAT1/PTPN22	6
GO:0043030	regulation of macrophage activation	7/411	55/18670	0.000194258	0.00245382	0.00192299	HAVCR2/PTPRC/VSIG4/CST7/FCGR2B/IL10/IL6	7
GO:0002924	negative regulation of humoral immune response mediated by circulating immunoglobulin	3/411	6/18670	0.000201606	0.00249004	0.00195137	CR1/FCGR2B/C4BPB	3
GO:0030885	regulation of myeloid dendritic cell activation	3/411	6/18670	0.000201606	0.00249004	0.00195137	HAVCR2/CD2/IL10	3
GO:0032687	negative regulation of interferon-alpha production	3/411	6/18670	0.000201606	0.00249004	0.00195137	HAVCR2/IL10/LILRA4	3
GO:0033634	positive regulation of cell-cell adhesion mediated by integrin	3/411	6/18670	0.000201606	0.00249004	0.00195137	CCL5/CD3E/CXCL13	3
GO:0045349	interferon-alpha biosynthetic process	3/411	6/18670	0.000201606	0.00249004	0.00195137	TLR8/TLR7/IL10	3
GO:0045354	regulation of interferon-alpha biosynthetic process	3/411	6/18670	0.000201606	0.00249004	0.00195137	TLR8/TLR7/IL10	3
GO:2001188	regulation of T cell activation via T cell receptor contact with antigen bound to MHC molecule on antigen presenting cell	3/411	6/18670	0.000201606	0.00249004	0.00195137	LILRB1/HLA-DMB/HAVCR2	3
GO:0052126	movement in host environment	12/411	158/18670	0.000201847	0.00249004	0.00195137	CD4/SELPLG/CD86/CCR5/SLAMF1/CR1/MRC1/FCN1/CD209/CLEC4G/ANPEP/PTX3	12
GO:0001895	retina homeostasis	8/411	74/18670	0.000218267	0.00267694	0.00209784	LYZ/JCHAIN/IGKC/IGHA1/IGHG3/IGHA2/PROM1/CDH3	8
GO:0050710	negative regulation of cytokine secretion	8/411	74/18670	0.000218267	0.00267694	0.00209784	LILRB1/TLR8/CD200R1/LILRA5/PTPN22/C5AR2/FCGR2B/IL10	8
GO:0002360	T cell lineage commitment	5/411	26/18670	0.000226572	0.00275914	0.00216226	BATF/IL12RB1/SLAMF6/LY9/IL6	5
GO:0072539	T-helper 17 cell differentiation	5/411	26/18670	0.000226572	0.00275914	0.00216226	BATF/IL12RB1/SLAMF6/LY9/IL6	5
GO:1903305	regulation of regulated secretory pathway	12/411	160/18670	0.000226931	0.00275914	0.00216226	ITGB2/FCER1G/PTAFR/ITGAM/CD300A/CD84/FCGR2B/STXBP5L/CHRM2/RIMS2/GRIK5/DRD2	12
GO:0002832	negative regulation of response to biotic stimulus	9/411	95/18670	0.000246005	0.00298246	0.00233728	LILRB1/HAVCR2/SLAMF8/VSIG4/IL2RA/CD96/SIGLEC11/CR1/DRD2	9
GO:0150077	regulation of neuroinflammatory response	6/411	41/18670	0.000256969	0.00310645	0.00243444	IL18/TNFRSF1B/PTPRC/CST7/CD200R1/IL6	6
GO:1903531	negative regulation of secretion by cell	14/411	212/18670	0.000266187	0.00320059	0.00250821	LILRB1/CD300A/TLR8/CD84/TNFRSF1B/CD200R1/LILRA5/PTPN22/C5AR2/FCGR2B/IL10/OSM/STXBP5L/DRD2	14
GO:0032755	positive regulation of interleukin-6 production	9/411	96/18670	0.000266273	0.00320059	0.00250821	FCER1G/AIF1/PTAFR/TYROBP/LILRB2/TLR8/TLR7/LILRA5/IL6	9
GO:0002825	regulation of T-helper 1 type immune response	5/411	27/18670	0.000273079	0.0032638	0.00255775	IL18/HAVCR2/IL12RB1/IL27/CCL19	5
GO:0036336	dendritic cell migration	5/411	27/18670	0.000273079	0.0032638	0.00255775	CCR1/SLAMF8/CCL5/CCR5/CCL19	5
GO:0045824	negative regulation of innate immune response	7/411	59/18670	0.000302858	0.00360948	0.00282865	LILRB1/HAVCR2/SLAMF8/VSIG4/CD96/CR1/DRD2	7
GO:0019932	second-messenger-mediated signaling	22/411	439/18670	0.000313923	0.00373082	0.00292374	CD4/GPR65/CCR1/PTPRC/S1PR4/SLA2/CCL4/CCR5/FPR1/CD3E/CXCR3/FPR2/TRAT1/CXCL10/CXCL9/XCR1/CALCR/CXCL11/DEFB1/ADCY5/RIMS2/DRD2	22
GO:0032647	regulation of interferon-alpha production	5/411	28/18670	0.000326485	0.00386921	0.00303219	HAVCR2/TLR8/TLR7/IL10/LILRA4	5
GO:0042088	T-helper 1 type immune response	6/411	43/18670	0.000335742	0.00396778	0.00310944	IL18/HAVCR2/IL12RB1/EBI3/IL27/CCL19	6
GO:0002643	regulation of tolerance induction	4/411	16/18670	0.000341423	0.00397918	0.00311837	HAVCR2/LILRB2/IL2RA/CD3E	4
GO:0006957	complement activation, alternative pathway	4/411	16/18670	0.000341423	0.00397918	0.00311837	VSIG4/CR1/C3/CFD	4
GO:0010820	positive regulation of T cell chemotaxis	4/411	16/18670	0.000341423	0.00397918	0.00311837	CCL5/TNFSF14/XCL2/CXCL13	4
GO:0033631	cell-cell adhesion mediated by integrin	4/411	16/18670	0.000341423	0.00397918	0.00311837	FERMT3/CCL5/CD3E/CXCL13	4
GO:0043031	negative regulation of macrophage activation	4/411	16/18670	0.000341423	0.00397918	0.00311837	PTPRC/VSIG4/CST7/FCGR2B	4
GO:0034113	heterotypic cell-cell adhesion	7/411	61/18670	0.000372987	0.00433508	0.00339728	ITGB2/LILRB2/PTPRC/LCK/CD2/CD200R1/IL10	7
GO:0042269	regulation of natural killer cell mediated cytotoxicity	6/411	44/18670	0.000381624	0.00442327	0.0034664	VAV1/LILRB1/HAVCR2/SLAMF6/CRTAM/SH2D1A	6
GO:0060142	regulation of syncytium formation by plasma membrane fusion	5/411	29/18670	0.000387434	0.00445391	0.00349041	CD53/TYROBP/TNFSF14/CXCL10/CXCL9	5
GO:0072538	T-helper 17 type immune response	5/411	29/18670	0.000387434	0.00445391	0.00349041	BATF/IL12RB1/SLAMF6/LY9/IL6	5
GO:0072606	interleukin-8 secretion	5/411	29/18670	0.000387434	0.00445391	0.00349041	CD14/CD2/PTPN22/C5AR2/FCN1	5
GO:1904892	regulation of receptor signaling pathway via STAT	11/411	146/18670	0.000394908	0.0045275	0.00354808	IL10RA/IL18/CSF1R/CD300A/HCLS1/PTPRC/CCL5/IL10/OSM/IL7R/IL6	11
GO:0060263	regulation of respiratory burst	4/411	17/18670	0.000438754	0.00501654	0.00393133	SLAMF8/JCHAIN/IGHA1/IGHA2	4
GO:0007229	integrin-mediated signaling pathway	9/411	103/18670	0.000450434	0.00513617	0.00402508	ITGB2/VAV1/HCK/FCER1G/FERMT3/TYROBP/ITGAM/FYB1/ITGA8	9
GO:0032607	interferon-alpha production	5/411	30/18670	0.000456596	0.00516455	0.00404732	HAVCR2/TLR8/TLR7/IL10/LILRA4	5
GO:0032743	positive regulation of interleukin-2 production	5/411	30/18670	0.000456596	0.00516455	0.00404732	CD4/SASH3/CD86/PTPRC/CD3E	5
GO:0043372	positive regulation of CD4-positive, alpha-beta T cell differentiation	5/411	30/18670	0.000456596	0.00516455	0.00404732	SASH3/IL18/CD86/IL12RB1/CCL19	5
GO:0032701	negative regulation of interleukin-18 production	2/411	2/18670	0.00048346	0.00542478	0.00425125	CD84/IL10	2
GO:0045957	negative regulation of complement activation, alternative pathway	2/411	2/18670	0.00048346	0.00542478	0.00425125	VSIG4/CR1	2
GO:0110090	positive regulation of hippocampal neuron apoptotic process	2/411	2/18670	0.00048346	0.00542478	0.00425125	TYROBP/ITGAM	2
GO:0002437	inflammatory response to antigenic stimulus	6/411	46/18670	0.000487992	0.00546111	0.00427972	FCER1G/IL2RA/CD68/FCGR2B/IL10/C3	6
GO:0019882	antigen processing and presentation	14/411	226/18670	0.000507922	0.00566911	0.00444273	WAS/FCER1G/NCF1/HLA-DMB/CTSS/NCF4/CYBB/LILRB2/FCGR1B/FCGR1A/CD68/FCGR2B/CD209/CCL19	14
GO:0002718	regulation of cytokine production involved in immune response	8/411	84/18670	0.000521746	0.00580804	0.0045516	SASH3/FCER1G/LILRB1/IL18/TNFRSF1B/CD96/IL10/IL6	8
GO:0051924	regulation of calcium ion transport	15/411	254/18670	0.00053566	0.00594724	0.00466069	CD4/LILRB1/LILRB2/CD33/CD84/CCR1/CCL4/CCL5/LILRA5/FCRL3/CXCL10/CXCL9/CALCR/CXCL11/DRD2	15
GO:0051897	positive regulation of protein kinase B signaling	12/411	176/18670	0.000541146	0.00595469	0.00466653	VAV1/IL18/PIK3AP1/CD86/HCLS1/LCK/ICOS/TRAT1/OSM/CALCR/CCL19/MYOC	12
GO:0002765	immune response-inhibiting signal transduction	3/411	8/18670	0.000546211	0.00595469	0.00466653	LILRB1/LILRB2/CD33	3
GO:0002883	regulation of hypersensitivity	3/411	8/18670	0.000546211	0.00595469	0.00466653	FCER1G/FCGR2B/C3	3
GO:0043313	regulation of neutrophil degranulation	3/411	8/18670	0.000546211	0.00595469	0.00466653	ITGB2/PTAFR/ITGAM	3
GO:0045916	negative regulation of complement activation	3/411	8/18670	0.000546211	0.00595469	0.00466653	VSIG4/CR1/C4BPB	3
GO:0050859	negative regulation of B cell receptor signaling pathway	3/411	8/18670	0.000546211	0.00595469	0.00466653	CD300A/FCGR2B/FCRL3	3
GO:2001182	regulation of interleukin-12 secretion	3/411	8/18670	0.000546211	0.00595469	0.00466653	LILRB1/TLR8/LILRA5	3
GO:0043370	regulation of CD4-positive, alpha-beta T cell differentiation	6/411	47/18670	0.000549158	0.00597139	0.00467961	SASH3/IL18/CD86/IL12RB1/IL27/CCL19	6
GO:0150079	negative regulation of neuroinflammatory response	4/411	18/18670	0.000554363	0.00601249	0.00471183	TNFRSF1B/PTPRC/CST7/CD200R1	4
GO:0050730	regulation of peptidyl-tyrosine phosphorylation	15/411	256/18670	0.000581066	0.00628594	0.00492612	ITGB2/CD4/NCF1/IL18/CSF1R/CD300A/HCLS1/SAMSN1/FCGR1A/PTPRC/CCL5/CD3E/LILRA5/OSM/IL6	15
GO:0072604	interleukin-6 secretion	6/411	48/18670	0.000616117	0.00664808	0.00520992	AIF1/TLR8/CD200R1/LILRA5/PTPN22/C5AR2	6
GO:0035590	purinergic nucleotide receptor signaling pathway	5/411	32/18670	0.000622336	0.00668101	0.00523573	PTAFR/P2RY13/GPR34/P2RY10/ADCY5	5
GO:0045589	regulation of regulatory T cell differentiation	5/411	32/18670	0.000622336	0.00668101	0.00523573	LILRB4/LILRB2/IL2RA/CR1/CTLA4	5
GO:0006816	calcium ion transport	21/411	434/18670	0.000673184	0.00720854	0.00564913	CD4/LILRB1/LILRB2/CD33/CD84/CCR1/PTPRC/CCL4/CCL5/LCK/CCR5/CCL8/LILRA5/FCRL3/CXCL10/CXCL9/CALCR/CXCL11/CCL19/SLC8A2/DRD2	21
GO:0001913	T cell mediated cytotoxicity	6/411	49/18670	0.000689237	0.00729673	0.00571825	LILRB1/IL12RB1/PTPRC/PRF1/FCGR2B/IL7R	6
GO:0002922	positive regulation of humoral immune response	4/411	19/18670	0.000690068	0.00729673	0.00571825	PTPRC/FCGR2B/C3/FCER2	4
GO:0032930	positive regulation of superoxide anion generation	4/411	19/18670	0.000690068	0.00729673	0.00571825	ITGB2/TYROBP/ITGAM/FPR2	4
GO:0045076	regulation of interleukin-2 biosynthetic process	4/411	19/18670	0.000690068	0.00729673	0.00571825	CD4/CD86/PTPRC/CD3E	4
GO:0046641	positive regulation of alpha-beta T cell proliferation	4/411	19/18670	0.000690068	0.00729673	0.00571825	IL18/PTPRC/EBI3/CD3E	4
GO:0001914	regulation of T cell mediated cytotoxicity	5/411	33/18670	0.000720355	0.00759795	0.00595431	LILRB1/IL12RB1/PTPRC/FCGR2B/IL7R	5
GO:0032602	chemokine production	8/411	89/18670	0.000768528	0.00808584	0.00633665	AIF1/IL18/HAVCR2/CSF1R/TLR7/S100A9/IL10/IL6	8
GO:0002524	hypersensitivity	3/411	9/18670	0.000805958	0.0083959	0.00657964	FCER1G/FCGR2B/C3	3
GO:0002578	negative regulation of antigen processing and presentation	3/411	9/18670	0.000805958	0.0083959	0.00657964	LILRB2/CD68/FCGR2B	3
GO:0002664	regulation of T cell tolerance induction	3/411	9/18670	0.000805958	0.0083959	0.00657964	LILRB2/IL2RA/CD3E	3
GO:0060267	positive regulation of respiratory burst	3/411	9/18670	0.000805958	0.0083959	0.00657964	JCHAIN/IGHA1/IGHA2	3
GO:0032651	regulation of interleukin-1 beta production	8/411	90/18670	0.00082762	0.00855626	0.00670531	TYROBP/CD33/TLR8/MNDA/PYHIN1/LILRA5/AIM2/CCL19	8
GO:0032660	regulation of interleukin-17 production	5/411	34/18670	0.000829465	0.00855626	0.00670531	IL18/SLAMF6/LY9/OSM/IL6	5
GO:0042533	tumor necrosis factor biosynthetic process	5/411	34/18670	0.000829465	0.00855626	0.00670531	TYROBP/LILRB1/CYBB/IL10/TNFRSF8	5
GO:0042534	regulation of tumor necrosis factor biosynthetic process	5/411	34/18670	0.000829465	0.00855626	0.00670531	TYROBP/LILRB1/CYBB/IL10/TNFRSF8	5
GO:0051048	negative regulation of secretion	14/411	238/18670	0.000844508	0.00866904	0.00679369	LILRB1/CD300A/TLR8/CD84/TNFRSF1B/CD200R1/LILRA5/PTPN22/C5AR2/FCGR2B/IL10/OSM/STXBP5L/DRD2	14
GO:0051607	defense response to virus	14/411	238/18670	0.000844508	0.00866904	0.00679369	LILRB1/RNASE6/IL12RB1/TLR8/PTPRC/PRF1/IL2RA/IL27/TLR7/RNASE2/CXCL10/CXCL9/IL6/AIM2	14
GO:0035821	modulation of process of other organism	9/411	113/18670	0.000884158	0.00905403	0.0070954	CD4/CSF1R/MPEG1/CCL4/CCL5/CCL8/S100A9/CD209/PTX3	9
GO:0046425	regulation of receptor signaling pathway via JAK-STAT	10/411	137/18670	0.000918316	0.00938105	0.00735167	IL10RA/IL18/CSF1R/CD300A/HCLS1/PTPRC/CCL5/IL10/OSM/IL6	10
GO:0002701	negative regulation of production of molecular mediator of immune response	5/411	35/18670	0.000950428	0.00963907	0.00755388	LILRB1/CD96/FCGR2B/IL10/FCRL3	5
GO:0042092	type 2 immune response	5/411	35/18670	0.000950428	0.00963907	0.00755388	IL18/BATF/CD86/IL10/IL6	5
GO:0045622	regulation of T-helper cell differentiation	5/411	35/18670	0.000950428	0.00963907	0.00755388	IL18/CD86/IL12RB1/IL27/CCL19	5
GO:0032516	positive regulation of phosphoprotein phosphatase activity	4/411	21/18670	0.0010291	0.0103622	0.00812061	CD300A/CD33/PTPRC/FCRL3	4
GO:0045061	thymic T cell selection	4/411	21/18670	0.0010291	0.0103622	0.00812061	PTPRC/CD3D/CD3E/CD3G	4
GO:1901739	regulation of myoblast fusion	4/411	21/18670	0.0010291	0.0103622	0.00812061	CD53/TNFSF14/CXCL10/CXCL9	4
GO:0032715	negative regulation of interleukin-6 production	6/411	53/18670	0.00105102	0.0105327	0.00825417	HAVCR2/SLAMF1/CD200R1/PTPN22/C5AR2/IL10	6
GO:0045661	regulation of myoblast differentiation	6/411	53/18670	0.00105102	0.0105327	0.00825417	IL18/TNFSF14/CXCL10/CXCL9/RBM24/MYOCD	6
GO:0032733	positive regulation of interleukin-10 production	5/411	36/18670	0.00108402	0.0107865	0.00845312	SASH3/FCER1G/TIGIT/LILRA5/CD40LG	5
GO:0097242	amyloid-beta clearance	5/411	36/18670	0.00108402	0.0107865	0.00845312	ITGB2/ITGAM/MARCO/C3/MYOCD	5
GO:2000516	positive regulation of CD4-positive, alpha-beta T cell activation	5/411	36/18670	0.00108402	0.0107865	0.00845312	SASH3/IL18/CD86/IL12RB1/CCL19	5
GO:0002713	negative regulation of B cell mediated immunity	3/411	10/18670	0.00113262	0.0111909	0.00877	CR1/FCGR2B/C4BPB	3
GO:0002890	negative regulation of immunoglobulin mediated immune response	3/411	10/18670	0.00113262	0.0111909	0.00877	CR1/FCGR2B/C4BPB	3
GO:0032621	interleukin-18 production	3/411	10/18670	0.00113262	0.0111909	0.00877	CD84/GBP5/IL10	3
GO:0050709	negative regulation of protein secretion	10/411	141/18670	0.00114454	0.0112822	0.00884159	LILRB1/TLR8/CD200R1/LILRA5/PTPN22/C5AR2/FCGR2B/IL10/STXBP5L/DRD2	10
GO:0050731	positive regulation of peptidyl-tyrosine phosphorylation	12/411	192/18670	0.00116116	0.0114195	0.00894913	CD4/NCF1/IL18/CSF1R/HCLS1/FCGR1A/PTPRC/CCL5/CD3E/LILRA5/OSM/IL6	12
GO:0033209	tumor necrosis factor-mediated signaling pathway	11/411	167/18670	0.00120878	0.0118601	0.00929443	TNFSF13B/TNFRSF1B/TNFSF8/TNFSF14/LTB/CD40LG/TNFRSF8/AIM2/TNFRSF13B/TNFRSF9/CD70	11
GO:0038083	peptidyl-tyrosine autophosphorylation	5/411	37/18670	0.00123104	0.0120166	0.00941705	HCK/SLA/LCK/ITK/ROS1	5
GO:0003094	glomerular filtration	4/411	22/18670	0.00123612	0.0120166	0.00941705	JCHAIN/IGHA1/IGHA2/IGKV3-20	4
GO:0032928	regulation of superoxide anion generation	4/411	22/18670	0.00123612	0.0120166	0.00941705	ITGB2/TYROBP/ITGAM/FPR2	4
GO:0045624	positive regulation of T-helper cell differentiation	4/411	22/18670	0.00123612	0.0120166	0.00941705	IL18/CD86/IL12RB1/CCL19	4
GO:0007188	adenylate cyclase-modulating G protein-coupled receptor signaling pathway	13/411	221/18670	0.0012796	0.0124106	0.00972586	GNA15/GPR65/S1PR4/FPR1/FPR2/CXCL10/MARCO/CXCL9/CALCR/CXCL11/ADCY5/CHRM2/DRD2	13
GO:0050728	negative regulation of inflammatory response	11/411	169/18670	0.00133075	0.0128477	0.0100684	TNFAIP8L2/TNFRSF1B/PTPRC/SLAMF8/CST7/IL2RA/FPR2/CD200R1/FCGR2B/IL10/TNFAIP6	11
GO:0097696	receptor signaling pathway via STAT	11/411	169/18670	0.00133075	0.0128477	0.0100684	IL10RA/IL18/CSF1R/CD300A/HCLS1/PTPRC/CCL5/IL10/OSM/IL7R/IL6	11
GO:0032620	interleukin-17 production	5/411	38/18670	0.00139229	0.0131943	0.01034	IL18/SLAMF6/LY9/OSM/IL6	5
GO:0050716	positive regulation of interleukin-1 secretion	5/411	38/18670	0.00139229	0.0131943	0.01034	TLR8/LILRA5/AIM2/CCL19/IGHD	5
GO:0001798	positive regulation of type IIa hypersensitivity	2/411	3/18670	0.00142919	0.0131943	0.01034	FCER1G/C3	2
GO:0001810	regulation of type I hypersensitivity	2/411	3/18670	0.00142919	0.0131943	0.01034	FCER1G/FCGR2B	2
GO:0002774	Fc receptor mediated inhibitory signaling pathway	2/411	3/18670	0.00142919	0.0131943	0.01034	LILRB1/LILRB2	2
GO:0002894	positive regulation of type II hypersensitivity	2/411	3/18670	0.00142919	0.0131943	0.01034	FCER1G/C3	2
GO:0007207	phospholipase C-activating G protein-coupled acetylcholine receptor signaling pathway	2/411	3/18670	0.00142919	0.0131943	0.01034	GNA15/CHRM2	2
GO:0016068	type I hypersensitivity	2/411	3/18670	0.00142919	0.0131943	0.01034	FCER1G/FCGR2B	2
GO:0030450	regulation of complement activation, classical pathway	2/411	3/18670	0.00142919	0.0131943	0.01034	CR1/C4BPB	2
GO:0030886	negative regulation of myeloid dendritic cell activation	2/411	3/18670	0.00142919	0.0131943	0.01034	HAVCR2/IL10	2
GO:0045959	negative regulation of complement activation, classical pathway	2/411	3/18670	0.00142919	0.0131943	0.01034	CR1/C4BPB	2
GO:0046013	regulation of T cell homeostatic proliferation	2/411	3/18670	0.00142919	0.0131943	0.01034	IL2RA/LMO1	2
GO:0090634	microglial cell mediated cytotoxicity	2/411	3/18670	0.00142919	0.0131943	0.01034	TYROBP/ITGAM	2
GO:1903615	positive regulation of protein tyrosine phosphatase activity	2/411	3/18670	0.00142919	0.0131943	0.01034	CD33/PTPRC	2
GO:1904149	regulation of microglial cell mediated cytotoxicity	2/411	3/18670	0.00142919	0.0131943	0.01034	TYROBP/ITGAM	2
GO:1904151	positive regulation of microglial cell mediated cytotoxicity	2/411	3/18670	0.00142919	0.0131943	0.01034	TYROBP/ITGAM	2
GO:2000361	regulation of prostaglandin-E synthase activity	2/411	3/18670	0.00142919	0.0131943	0.01034	ITGB2/ITGAM	2
GO:2000363	positive regulation of prostaglandin-E synthase activity	2/411	3/18670	0.00142919	0.0131943	0.01034	ITGB2/ITGAM	2
GO:2000721	positive regulation of transcription from RNA polymerase II promoter involved in smooth muscle cell differentiation	2/411	3/18670	0.00142919	0.0131943	0.01034	ITGA8/MYOCD	2
GO:2001189	negative regulation of T cell activation via T cell receptor contact with antigen bound to MHC molecule on antigen presenting cell	2/411	3/18670	0.00142919	0.0131943	0.01034	LILRB1/HAVCR2	2
GO:0002347	response to tumor cell	4/411	23/18670	0.00147059	0.0135173	0.0105931	HAVCR2/PRF1/CRTAM/IGFBPL1	4
GO:0097205	renal filtration	4/411	23/18670	0.00147059	0.0135173	0.0105931	JCHAIN/IGHA1/IGHA2/IGKV3-20	4
GO:0002604	regulation of dendritic cell antigen processing and presentation	3/411	11/18670	0.00153201	0.0139904	0.0109639	CD68/FCGR2B/CCL19	3
GO:0002887	negative regulation of myeloid leukocyte mediated immunity	3/411	11/18670	0.00153201	0.0139904	0.0109639	CD300A/CD84/FCGR2B	3
GO:0045351	type I interferon biosynthetic process	3/411	11/18670	0.00153201	0.0139904	0.0109639	TLR8/TLR7/IL10	3
GO:0051928	positive regulation of calcium ion transport	9/411	123/18670	0.00160891	0.0146609	0.0114893	CD4/CCR1/CCL4/CCL5/LILRA5/CXCL10/CXCL9/CALCR/CXCL11	9
GO:0002792	negative regulation of peptide secretion	10/411	148/18670	0.00164892	0.0149931	0.0117497	LILRB1/TLR8/CD200R1/LILRA5/PTPN22/C5AR2/FCGR2B/IL10/STXBP5L/DRD2	10
GO:0014066	regulation of phosphatidylinositol 3-kinase signaling	9/411	124/18670	0.00170192	0.0154418	0.0121013	NCF1/IL18/PIK3AP1/HCST/HCLS1/CCL5/OSM/DCN/MYOC	9
GO:0002861	regulation of inflammatory response to antigenic stimulus	4/411	24/18670	0.00173435	0.0156686	0.012279	FCER1G/FCGR2B/IL10/C3	4
GO:0043302	positive regulation of leukocyte degranulation	4/411	24/18670	0.00173435	0.0156686	0.012279	ITGB2/FCER1G/PTAFR/ITGAM	4
GO:0050830	defense response to Gram-positive bacterium	8/411	101/18670	0.00175115	0.0157866	0.0123715	HAVCR2/RNASE6/MPEG1/TNFSF8/LYZ/IL6/PLA2G2A/DEFB1	8
GO:0019835	cytolysis	5/411	40/18670	0.00176075	0.0158055	0.0123863	LILRB1/PRF1/GZMA/GZMH/LYZ	5
GO:0042036	negative regulation of cytokine biosynthetic process	5/411	40/18670	0.00176075	0.0158055	0.0123863	TYROBP/LILRB1/PTPRC/IL10/IL6	5
GO:0051701	interaction with host	12/411	202/18670	0.00178782	0.0160145	0.0125501	CD4/SELPLG/CD86/CCR5/SLAMF1/CR1/MRC1/FCN1/CD209/CLEC4G/ANPEP/PTX3	12
GO:0002367	cytokine production involved in immune response	8/411	102/18670	0.00186452	0.0166662	0.0130608	SASH3/FCER1G/LILRB1/IL18/TNFRSF1B/CD96/IL10/IL6	8
GO:0030890	positive regulation of B cell proliferation	5/411	41/18670	0.0019696	0.0175682	0.0137677	SASH3/TNFSF13B/PTPRC/CD38/FCRL3	5
GO:0002468	dendritic cell antigen processing and presentation	3/411	12/18670	0.00200949	0.0177737	0.0139287	CD68/FCGR2B/CCL19	3
GO:0043383	negative T cell selection	3/411	12/18670	0.00200949	0.0177737	0.0139287	PTPRC/CD3E/THEMIS	3
GO:1900165	negative regulation of interleukin-6 secretion	3/411	12/18670	0.00200949	0.0177737	0.0139287	CD200R1/PTPN22/C5AR2	3
GO:2001198	regulation of dendritic cell differentiation	3/411	12/18670	0.00200949	0.0177737	0.0139287	LILRB1/LILRB2/FCGR2B	3
GO:0050701	interleukin-1 secretion	6/411	61/18670	0.00219399	0.0193245	0.0151441	TLR8/LILRA5/GBP5/AIM2/CCL19/IGHD	6
GO:2000514	regulation of CD4-positive, alpha-beta T cell activation	6/411	61/18670	0.00219399	0.0193245	0.0151441	SASH3/IL18/CD86/IL12RB1/IL27/CCL19	6
GO:0070838	divalent metal ion transport	21/411	479/18670	0.00227467	0.0199934	0.0156683	CD4/LILRB1/LILRB2/CD33/CD84/CCR1/PTPRC/CCL4/CCL5/LCK/CCR5/CCL8/LILRA5/FCRL3/CXCL10/CXCL9/CALCR/CXCL11/CCL19/SLC8A2/DRD2	21
GO:0048015	phosphatidylinositol-mediated signaling	11/411	181/18670	0.00229276	0.0201106	0.0157601	NCF1/PTAFR/IL18/PIK3AP1/CSF1R/HCST/HCLS1/CCL5/OSM/DCN/MYOC	11
GO:0002230	positive regulation of defense response to virus by host	4/411	26/18670	0.00235696	0.0206307	0.0161678	LILRB1/IL12RB1/IL27/AIM2	4
GO:0010830	regulation of myotube differentiation	6/411	62/18670	0.00238485	0.0208317	0.0163252	CD53/TNFSF14/CXCL10/CXCL9/RBM24/MYOCD	6
GO:0045445	myoblast differentiation	7/411	84/18670	0.00251584	0.0219304	0.0171863	IL18/TNFSF14/CXCL10/CXCL9/WNT10B/RBM24/MYOCD	7
GO:0002281	macrophage activation involved in immune response	3/411	13/18670	0.00256993	0.0221729	0.0173763	TYROBP/HAVCR2/SUCNR1	3
GO:0002864	regulation of acute inflammatory response to antigenic stimulus	3/411	13/18670	0.00256993	0.0221729	0.0173763	FCER1G/FCGR2B/C3	3
GO:0033004	negative regulation of mast cell activation	3/411	13/18670	0.00256993	0.0221729	0.0173763	CD300A/CD84/MILR1	3
GO:0034374	low-density lipoprotein particle remodeling	3/411	13/18670	0.00256993	0.0221729	0.0173763	CETP/PLA2G2A/LIPC	3
GO:0043301	negative regulation of leukocyte degranulation	3/411	13/18670	0.00256993	0.0221729	0.0173763	CD300A/CD84/FCGR2B	3
GO:0046637	regulation of alpha-beta T cell differentiation	6/411	63/18670	0.00258794	0.0222827	0.0174623	SASH3/IL18/CD86/IL12RB1/IL27/CCL19	6
GO:0048017	inositol lipid-mediated signaling	11/411	184/18670	0.00260532	0.0223867	0.0175438	NCF1/PTAFR/IL18/PIK3AP1/CSF1R/HCST/HCLS1/CCL5/OSM/DCN/MYOC	11
GO:0043491	protein kinase B signaling	14/411	269/18670	0.00266488	0.0228302	0.0178914	VAV1/IL18/PIK3AP1/CD86/HCLS1/CCL5/LCK/ICOS/TRAT1/OSM/CALCR/CCL19/DRD2/MYOC	14
GO:0060402	calcium ion transport into cytosol	10/411	158/18670	0.00266776	0.0228302	0.0178914	CD4/PTPRC/LCK/CCR5/CXCL10/CXCL9/CALCR/CXCL11/CCL19/DRD2	10
GO:0072511	divalent inorganic cation transport	21/411	486/18670	0.00269942	0.0230068	0.0180298	CD4/LILRB1/LILRB2/CD33/CD84/CCR1/PTPRC/CCL4/CCL5/LCK/CCR5/CCL8/LILRA5/FCRL3/CXCL10/CXCL9/CALCR/CXCL11/CCL19/SLC8A2/DRD2	21
GO:0030225	macrophage differentiation	5/411	44/18670	0.00270476	0.0230068	0.0180298	CD4/SPI1/CSF1R/C1QC/HCLS1	5
GO:0035307	positive regulation of protein dephosphorylation	5/411	44/18670	0.00270476	0.0230068	0.0180298	LILRB2/CD300A/CD33/PTPRC/FCRL3	5
GO:0060143	positive regulation of syncytium formation by plasma membrane fusion	4/411	27/18670	0.00271937	0.0230846	0.0180908	CD53/TYROBP/TNFSF14/CXCL9	4
GO:0007259	receptor signaling pathway via JAK-STAT	10/411	159/18670	0.00279252	0.0233014	0.0182607	IL10RA/IL18/CSF1R/CD300A/HCLS1/PTPRC/CCL5/IL10/OSM/IL6	10
GO:0001777	T cell homeostatic proliferation	2/411	4/18670	0.00281672	0.0233014	0.0182607	IL2RA/LMO1	2
GO:0002378	immunoglobulin biosynthetic process	2/411	4/18670	0.00281672	0.0233014	0.0182607	PTPRC/MZB1	2
GO:0002605	negative regulation of dendritic cell antigen processing and presentation	2/411	4/18670	0.00281672	0.0233014	0.0182607	CD68/FCGR2B	2
GO:0009608	response to symbiont	2/411	4/18670	0.00281672	0.0233014	0.0182607	PTAFR/C4BPB	2
GO:0009609	response to symbiotic bacterium	2/411	4/18670	0.00281672	0.0233014	0.0182607	PTAFR/C4BPB	2
GO:0030451	regulation of complement activation, alternative pathway	2/411	4/18670	0.00281672	0.0233014	0.0182607	VSIG4/CR1	2
GO:0045356	positive regulation of interferon-alpha biosynthetic process	2/411	4/18670	0.00281672	0.0233014	0.0182607	TLR8/TLR7	2
GO:0045914	negative regulation of catecholamine metabolic process	2/411	4/18670	0.00281672	0.0233014	0.0182607	ITGB2/ITGAM	2
GO:0045963	negative regulation of dopamine metabolic process	2/411	4/18670	0.00281672	0.0233014	0.0182607	ITGB2/ITGAM	2
GO:0110088	hippocampal neuron apoptotic process	2/411	4/18670	0.00281672	0.0233014	0.0182607	TYROBP/ITGAM	2
GO:0110089	regulation of hippocampal neuron apoptotic process	2/411	4/18670	0.00281672	0.0233014	0.0182607	TYROBP/ITGAM	2
GO:1902623	negative regulation of neutrophil migration	2/411	4/18670	0.00281672	0.0233014	0.0182607	SLAMF8/C5AR2	2
GO:0001776	leukocyte homeostasis	7/411	86/18670	0.00287518	0.0237385	0.0186032	FCER1G/TNFSF13B/IL2RA/TNFSF14/IL6/TNFRSF13B/LMO1	7
GO:0051896	regulation of protein kinase B signaling	13/411	244/18670	0.00305629	0.0251845	0.0197364	VAV1/IL18/PIK3AP1/CD86/HCLS1/LCK/ICOS/TRAT1/OSM/CALCR/CCL19/DRD2/MYOC	13
GO:0034368	protein-lipid complex remodeling	4/411	28/18670	0.00311819	0.0255946	0.0200578	PLTP/CETP/PLA2G2A/LIPC	4
GO:0034369	plasma lipoprotein particle remodeling	4/411	28/18670	0.00311819	0.0255946	0.0200578	PLTP/CETP/PLA2G2A/LIPC	4
GO:0001771	immunological synapse formation	3/411	14/18670	0.00321779	0.0262589	0.0205784	HAVCR2/PRF1/CCL19	3
GO:0002523	leukocyte migration involved in inflammatory response	3/411	14/18670	0.00321779	0.0262589	0.0205784	ITGB2/SLAMF8/S100A9	3
GO:0045064	T-helper 2 cell differentiation	3/411	14/18670	0.00321779	0.0262589	0.0205784	IL18/BATF/CD86	3
GO:0017157	regulation of exocytosis	12/411	217/18670	0.00322677	0.0262814	0.020596	ITGB2/FCER1G/PTAFR/ITGAM/CD300A/CD84/FCGR2B/STXBP5L/CHRM2/RIMS2/GRIK5/DRD2	12
GO:0050829	defense response to Gram-negative bacterium	7/411	88/18670	0.00327257	0.026603	0.0208481	CD4/RNASE6/MPEG1/LYZ/IL6/IGHM/DEFB1	7
GO:0002673	regulation of acute inflammatory response	5/411	46/18670	0.0032938	0.0266728	0.0209028	FCER1G/FCGR2B/OSM/IL6/C3	5
GO:0043277	apoptotic cell clearance	5/411	46/18670	0.0032938	0.0266728	0.0209028	TYROBP/C2/FCN1/MARCO/C3	5
GO:0014902	myotube differentiation	8/411	112/18670	0.00334602	0.0270152	0.0211711	CD53/TNFSF14/CXCL10/CXCL9/WNT10B/XK/RBM24/MYOCD	8
GO:0019722	calcium-mediated signaling	12/411	218/18670	0.00334888	0.0270152	0.0211711	CD4/CCR1/PTPRC/SLA2/CCL4/CCR5/CD3E/CXCR3/FPR2/TRAT1/XCR1/DEFB1	12
GO:0034367	protein-containing complex remodeling	4/411	29/18670	0.00355511	0.0285695	0.0223892	PLTP/CETP/PLA2G2A/LIPC	4
GO:0050855	regulation of B cell receptor signaling pathway	4/411	29/18670	0.00355511	0.0285695	0.0223892	CD300A/PTPN22/FCGR2B/FCRL3	4
GO:0046638	positive regulation of alpha-beta T cell differentiation	5/411	47/18670	0.00362054	0.0290401	0.0227579	SASH3/IL18/CD86/IL12RB1/CCL19	5
GO:0097553	calcium ion transmembrane import into cytosol	9/411	140/18670	0.00386909	0.0309747	0.0242741	PTPRC/LCK/CCR5/CXCL10/CXCL9/CALCR/CXCL11/CCL19/DRD2	9
GO:0002716	negative regulation of natural killer cell mediated immunity	3/411	15/18670	0.00395709	0.0314999	0.0246856	LILRB1/HAVCR2/CD96	3
GO:0030852	regulation of granulocyte differentiation	3/411	15/18670	0.00395709	0.0314999	0.0246856	C1QC/EVI2B/HCLS1	3
GO:2000484	positive regulation of interleukin-8 secretion	3/411	15/18670	0.00395709	0.0314999	0.0246856	CD14/CD2/FCN1	3
GO:0002711	positive regulation of T cell mediated immunity	5/411	48/18670	0.0039699	0.0315424	0.0247189	SASH3/IL18/IL12RB1/PTPRC/IL6	5
GO:0045954	positive regulation of natural killer cell mediated cytotoxicity	4/411	30/18670	0.00403181	0.0318543	0.0249633	VAV1/SLAMF6/CRTAM/SH2D1A	4
GO:0046640	regulation of alpha-beta T cell proliferation	4/411	30/18670	0.00403181	0.0318543	0.0249633	IL18/PTPRC/EBI3/CD3E	4
GO:0050690	regulation of defense response to virus by virus	4/411	30/18670	0.00403181	0.0318543	0.0249633	CD4/HCK/LCK/CD8B	4
GO:0002218	activation of innate immune response	9/411	142/18670	0.00424752	0.0334959	0.0262498	HCK/FCER1G/MNDA/CLEC4E/PYHIN1/CLEC10A/FCN1/CD209/AIM2	9
GO:0032757	positive regulation of interleukin-8 production	5/411	49/18670	0.0043427	0.0341825	0.0267879	CD14/TLR8/CD2/TLR7/FCN1	5
GO:0002761	regulation of myeloid leukocyte differentiation	8/411	117/18670	0.0043666	0.0342429	0.0268352	CD4/LILRB4/TYROBP/LILRB1/C1QC/EVI2B/HCLS1/CCR1	8
GO:0051153	regulation of striated muscle cell differentiation	8/411	117/18670	0.0043666	0.0342429	0.0268352	CD53/TNFSF14/CXCL10/CXCL9/DKK1/PI16/RBM24/MYOCD	8
GO:0033077	T cell differentiation in thymus	6/411	70/18670	0.00439275	0.0343841	0.0269459	PTPRC/CD3D/CD3E/VNN1/CD3G/IL7R	6
GO:0002675	positive regulation of acute inflammatory response	4/411	31/18670	0.0045499	0.035417	0.0277554	FCER1G/OSM/IL6/C3	4
GO:0002724	regulation of T cell cytokine production	4/411	31/18670	0.0045499	0.035417	0.0277554	SASH3/IL18/TNFRSF1B/IL6	4
GO:0051482	positive regulation of cytosolic calcium ion concentration involved in phospholipase C-activating G protein-coupled signaling pathway	4/411	31/18670	0.0045499	0.035417	0.0277554	GNA15/GPR65/C3AR1/P2RY10	4
GO:0002925	positive regulation of humoral immune response mediated by circulating immunoglobulin	2/411	5/18670	0.00462621	0.0356818	0.0279629	PTPRC/FCER2	2
GO:0031580	membrane raft distribution	2/411	5/18670	0.00462621	0.0356818	0.0279629	PTPRC/CD2	2
GO:0045347	negative regulation of MHC class II biosynthetic process	2/411	5/18670	0.00462621	0.0356818	0.0279629	SPI1/IL10	2
GO:0046645	positive regulation of gamma-delta T cell activation	2/411	5/18670	0.00462621	0.0356818	0.0279629	LILRB1/PTPRC	2
GO:1902564	negative regulation of neutrophil activation	2/411	5/18670	0.00462621	0.0356818	0.0279629	CD300A/FCGR2B	2
GO:0042531	positive regulation of tyrosine phosphorylation of STAT protein	6/411	71/18670	0.00471126	0.0362624	0.0284179	IL18/CSF1R/HCLS1/CCL5/OSM/IL6	6
GO:1901216	positive regulation of neuron death	7/411	94/18670	0.00471867	0.0362624	0.0284179	ITGB2/TYROBP/ITGAM/C1QA/FCGR2B/DKK1/GRIK5	7
GO:0002739	regulation of cytokine secretion involved in immune response	3/411	16/18670	0.00479148	0.0366218	0.0286995	LILRB1/TNFRSF1B/IL10	3
GO:0002830	positive regulation of type 2 immune response	3/411	16/18670	0.00479148	0.0366218	0.0286995	IL18/CD86/IL6	3
GO:0033033	negative regulation of myeloid cell apoptotic process	3/411	16/18670	0.00479148	0.0366218	0.0286995	FCER1G/CCL5/CCR5	3
GO:0001894	tissue homeostasis	12/411	229/18670	0.00495504	0.0378035	0.0296255	SASH3/CSF1R/CD38/LYZ/IL6/JCHAIN/IGKC/IGHA1/IGHG3/IGHA2/PROM1/CDH3	12
GO:0002702	positive regulation of production of molecular mediator of immune response	7/411	95/18670	0.00500014	0.0380787	0.0298412	SASH3/FCER1G/LILRB1/IL18/PTPRC/MZB1/IL6	7
GO:0032814	regulation of natural killer cell activation	4/411	32/18670	0.00511098	0.0388527	0.0304478	TYROBP/IL18/HAVCR2/PTPN22	4
GO:0002312	B cell activation involved in immune response	6/411	73/18670	0.00539879	0.0409668	0.0321045	BATF/PTPRC/CD180/FCGR2B/IL10/CD40LG	6
GO:0014065	phosphatidylinositol 3-kinase signaling	9/411	148/18670	0.00555814	0.0421002	0.0329928	NCF1/IL18/PIK3AP1/HCST/HCLS1/CCL5/OSM/DCN/MYOC	9
GO:0002717	positive regulation of natural killer cell mediated immunity	4/411	33/18670	0.00571659	0.0428199	0.0335568	VAV1/SLAMF6/CRTAM/SH2D1A	4
GO:0030851	granulocyte differentiation	4/411	33/18670	0.00571659	0.0428199	0.0335568	SPI1/C1QC/EVI2B/HCLS1	4
GO:0033028	myeloid cell apoptotic process	4/411	33/18670	0.00571659	0.0428199	0.0335568	FCER1G/CCL5/CCR5/IL6	4
GO:0046633	alpha-beta T cell proliferation	4/411	33/18670	0.00571659	0.0428199	0.0335568	IL18/PTPRC/EBI3/CD3E	4
GO:0050718	positive regulation of interleukin-1 beta secretion	4/411	33/18670	0.00571659	0.0428199	0.0335568	TLR8/LILRA5/AIM2/CCL19	4
GO:0060401	cytosolic calcium ion transport	10/411	176/18670	0.0057229	0.0428199	0.0335568	CD4/PTPRC/LCK/CCR5/CXCL10/CXCL9/CALCR/CXCL11/CCL19/DRD2	10
GO:0002418	immune response to tumor cell	3/411	17/18670	0.0057242	0.0428199	0.0335568	HAVCR2/PRF1/CRTAM	3
GO:0050702	interleukin-1 beta secretion	5/411	53/18670	0.00608505	0.0453584	0.0355461	TLR8/LILRA5/GBP5/AIM2/CCL19	5
GO:0050704	regulation of interleukin-1 secretion	5/411	53/18670	0.00608505	0.0453584	0.0355461	TLR8/LILRA5/AIM2/CCL19/IGHD	5
GO:0051209	release of sequestered calcium ion into cytosol	8/411	124/18670	0.00617856	0.0459741	0.0360287	PTPRC/LCK/CCR5/CXCL10/CXCL9/CXCL11/CCL19/DRD2	8
GO:0051817	modulation of process of other organism involved in symbiotic interaction	7/411	99/18670	0.00625377	0.0464519	0.0364031	CD4/CSF1R/CCL4/CCL5/CCL8/CD209/PTX3	7
GO:0070555	response to interleukin-1	11/411	207/18670	0.00631357	0.0468136	0.0366866	CCL4/CCL5/CD38/XCL2/CCL8/CCL23/CCL13/IL6/CCL18/CCL19/CCL26	11
GO:0010922	positive regulation of phosphatase activity	4/411	34/18670	0.0063682	0.0471359	0.0369391	CD300A/CD33/PTPRC/FCRL3	4
GO:0071347	cellular response to interleukin-1	10/411	179/18670	0.00642644	0.0474836	0.0372116	CCL4/CCL5/XCL2/CCL8/CCL23/CCL13/IL6/CCL18/CCL19/CCL26	10
GO:0002720	positive regulation of cytokine production involved in immune response	5/411	54/18670	0.00658753	0.0484195	0.037945	SASH3/FCER1G/LILRB1/IL18/IL6	5
GO:0002763	positive regulation of myeloid leukocyte differentiation	5/411	54/18670	0.00658753	0.0484195	0.037945	CD4/TYROBP/EVI2B/HCLS1/CCR1	5
GO:0010524	positive regulation of calcium ion transport into cytosol	5/411	54/18670	0.00658753	0.0484195	0.037945	CD4/CXCL10/CXCL9/CALCR/CXCL11	5
GO:0010959	regulation of metal ion transport	17/411	394/18670	0.00670119	0.0489841	0.0383875	CD4/LILRB1/LILRB2/CD33/CD84/CCR1/CCL4/CCL5/LILRA5/FCRL3/CXCL10/CXCL9/CALCR/CXCL11/DPP6/KCNH2/DRD2	17
GO:0032693	negative regulation of interleukin-10 production	3/411	18/18670	0.00675817	0.0489841	0.0383875	TYROBP/LILRB1/FCGR2B	3
GO:0034375	high-density lipoprotein particle remodeling	3/411	18/18670	0.00675817	0.0489841	0.0383875	PLTP/CETP/LIPC	3
GO:0043011	myeloid dendritic cell differentiation	3/411	18/18670	0.00675817	0.0489841	0.0383875	SPI1/BATF/UBD	3
GO:0032479	regulation of type I interferon production	8/411	126/18670	0.00678831	0.0489841	0.0383875	LILRB1/HAVCR2/CD14/TLR8/TLR7/PTPN22/IL10/LILRA4	8
GO:0051283	negative regulation of sequestering of calcium ion	8/411	126/18670	0.00678831	0.0489841	0.0383875	PTPRC/LCK/CCR5/CXCL10/CXCL9/CXCL11/CCL19/DRD2	8
GO:0002666	positive regulation of T cell tolerance induction	2/411	6/18670	0.00683851	0.0489841	0.0383875	LILRB2/CD3E	2
GO:0002740	negative regulation of cytokine secretion involved in immune response	2/411	6/18670	0.00683851	0.0489841	0.0383875	LILRB1/IL10	2
GO:0002767	immune response-inhibiting cell surface receptor signaling pathway	2/411	6/18670	0.00683851	0.0489841	0.0383875	LILRB1/LILRB2	2
GO:0002885	positive regulation of hypersensitivity	2/411	6/18670	0.00683851	0.0489841	0.0383875	FCER1G/C3	2
GO:0051665	membrane raft localization	2/411	6/18670	0.00683851	0.0489841	0.0383875	PTPRC/CD2	2
GO:1903613	regulation of protein tyrosine phosphatase activity	2/411	6/18670	0.00683851	0.0489841	0.0383875	CD33/PTPRC	2
GO:2000110	negative regulation of macrophage apoptotic process	2/411	6/18670	0.00683851	0.0489841	0.0383875	CCL5/CCR5	2
GO:2000503	positive regulation of natural killer cell chemotaxis	2/411	6/18670	0.00683851	0.0489841	0.0383875	CCL4/CCL5	2
GO:2001199	negative regulation of dendritic cell differentiation	2/411	6/18670	0.00683851	0.0489841	0.0383875	LILRB1/FCGR2B	2
GO:1901224	positive regulation of NIK/NF-kappaB signaling	6/411	77/18670	0.0069899	0.0499837	0.0391709	IL18/HAVCR2/CD14/TNFSF14/TLR7/CCL19	6
GO:0032689	negative regulation of interferon-gamma production	4/411	35/18670	0.00706727	0.0503662	0.0394706	LILRB1/HAVCR2/CD96/IL10	4
GO:0032735	positive regulation of interleukin-12 production	4/411	35/18670	0.00706727	0.0503662	0.0394706	IRF8/LTB/CD40LG/CCL19	4
GO:0061098	positive regulation of protein tyrosine kinase activity	5/411	55/18670	0.00711836	0.0506448	0.039689	NCF1/CSF1R/FCGR1A/CCL5/LILRA5	5
GO:0032606	type I interferon production	8/411	128/18670	0.00744252	0.0527731	0.0413569	LILRB1/HAVCR2/CD14/TLR8/TLR7/PTPN22/IL10/LILRA4	8
GO:0051282	regulation of sequestering of calcium ion	8/411	128/18670	0.00744252	0.0527731	0.0413569	PTPRC/LCK/CCR5/CXCL10/CXCL9/CXCL11/CCL19/DRD2	8
GO:0000768	syncytium formation by plasma membrane fusion	5/411	56/18670	0.00767835	0.0542629	0.0425244	CD53/TYROBP/TNFSF14/CXCL10/CXCL9	5
GO:0140253	cell-cell fusion	5/411	56/18670	0.00767835	0.0542629	0.0425244	CD53/TYROBP/TNFSF14/CXCL10/CXCL9	5
GO:0019933	cAMP-mediated signaling	10/411	184/18670	0.00774641	0.0546524	0.0428296	GPR65/S1PR4/CXCL10/CXCL9/CALCR/CXCL11/DEFB1/ADCY5/RIMS2/DRD2	10
GO:0002755	MyD88-dependent toll-like receptor signaling pathway	4/411	36/18670	0.00781517	0.0548623	0.0429941	CD300A/CD14/TLR8/TLR7	4
GO:0090322	regulation of superoxide metabolic process	4/411	36/18670	0.00781517	0.0548623	0.0429941	ITGB2/TYROBP/ITGAM/FPR2	4
GO:1902622	regulation of neutrophil migration	4/411	36/18670	0.00781517	0.0548623	0.0429941	C3AR1/SLAMF8/C5AR2/CCL19	4
GO:0002726	positive regulation of T cell cytokine production	3/411	19/18670	0.00789594	0.0551923	0.0432527	SASH3/IL18/IL6	3
GO:1901741	positive regulation of myoblast fusion	3/411	19/18670	0.00789594	0.0551923	0.0432527	CD53/TNFSF14/CXCL9	3
GO:0042590	antigen processing and presentation of exogenous peptide antigen via MHC class I	6/411	79/18670	0.00790143	0.0551923	0.0432527	FCER1G/NCF1/NCF4/CYBB/FCGR1B/FCGR1A	6
GO:0043270	positive regulation of ion transport	13/411	275/18670	0.0081986	0.0571734	0.0448052	CD4/PTAFR/CTSS/CCR1/CCL4/CCL5/LILRA5/CXCL10/CXCL9/CALCR/CXCL11/KCNH2/DRD2	13
GO:0051208	sequestering of calcium ion	8/411	131/18670	0.00851145	0.0592571	0.0464382	PTPRC/LCK/CCR5/CXCL10/CXCL9/CXCL11/CCL19/DRD2	8
GO:0002714	positive regulation of B cell mediated immunity	4/411	37/18670	0.00861325	0.0596705	0.0467621	FCER1G/PTPRC/C3/FCER2	4
GO:0002891	positive regulation of immunoglobulin mediated immune response	4/411	37/18670	0.00861325	0.0596705	0.0467621	FCER1G/PTPRC/C3/FCER2	4
GO:0050691	regulation of defense response to virus by host	4/411	37/18670	0.00861325	0.0596705	0.0467621	LILRB1/IL12RB1/IL27/AIM2	4
GO:0006949	syncytium formation	5/411	58/18670	0.00888885	0.0612779	0.0480218	CD53/TYROBP/TNFSF14/CXCL10/CXCL9	5
GO:0032722	positive regulation of chemokine production	5/411	58/18670	0.00888885	0.0612779	0.0480218	AIF1/HAVCR2/CSF1R/TLR7/IL6	5
GO:0035306	positive regulation of dephosphorylation	5/411	58/18670	0.00888885	0.0612779	0.0480218	LILRB2/CD300A/CD33/PTPRC/FCRL3	5
GO:0002374	cytokine secretion involved in immune response	3/411	20/18670	0.00913975	0.062295	0.0488189	LILRB1/TNFRSF1B/IL10	3
GO:0002827	positive regulation of T-helper 1 type immune response	3/411	20/18670	0.00913975	0.062295	0.0488189	IL18/IL12RB1/CCL19	3
GO:0033630	positive regulation of cell adhesion mediated by integrin	3/411	20/18670	0.00913975	0.062295	0.0488189	CCL5/CD3E/CXCL13	3
GO:0035458	cellular response to interferon-beta	3/411	20/18670	0.00913975	0.062295	0.0488189	MNDA/PYHIN1/AIM2	3
GO:0042535	positive regulation of tumor necrosis factor biosynthetic process	3/411	20/18670	0.00913975	0.062295	0.0488189	TYROBP/CYBB/TNFRSF8	3
GO:0050860	negative regulation of T cell receptor signaling pathway	3/411	20/18670	0.00913975	0.062295	0.0488189	LILRB4/UBASH3A/PTPN22	3
GO:1903978	regulation of microglial cell activation	3/411	20/18670	0.00913975	0.062295	0.0488189	PTPRC/CST7/IL6	3
GO:0048002	antigen processing and presentation of peptide antigen	10/411	189/18670	0.00926634	0.0626742	0.049116	FCER1G/NCF1/HLA-DMB/CTSS/NCF4/CYBB/FCGR1B/FCGR1A/FCGR2B/CD209	10
GO:0032642	regulation of chemokine production	6/411	82/18670	0.00942474	0.0626742	0.049116	AIF1/HAVCR2/CSF1R/TLR7/IL10/IL6	6
GO:0015939	pantothenate metabolic process	2/411	7/18670	0.00943509	0.0626742	0.049116	VNN2/VNN1	2
GO:0019064	fusion of virus membrane with host plasma membrane	2/411	7/18670	0.00943509	0.0626742	0.049116	CD4/CCR5	2
GO:0033239	negative regulation of cellular amine metabolic process	2/411	7/18670	0.00943509	0.0626742	0.049116	ITGB2/ITGAM	2
GO:0036015	response to interleukin-3	2/411	7/18670	0.00943509	0.0626742	0.049116	CSF2RB/CSF3R	2
GO:0036016	cellular response to interleukin-3	2/411	7/18670	0.00943509	0.0626742	0.049116	CSF2RB/CSF3R	2
GO:0039663	membrane fusion involved in viral entry into host cell	2/411	7/18670	0.00943509	0.0626742	0.049116	CD4/CCR5	2
GO:0043305	negative regulation of mast cell degranulation	2/411	7/18670	0.00943509	0.0626742	0.049116	CD300A/CD84	2
GO:0044800	multi-organism membrane fusion	2/411	7/18670	0.00943509	0.0626742	0.049116	CD4/CCR5	2
GO:0045359	positive regulation of interferon-beta biosynthetic process	2/411	7/18670	0.00943509	0.0626742	0.049116	TLR8/TLR7	2
GO:0045630	positive regulation of T-helper 2 cell differentiation	2/411	7/18670	0.00943509	0.0626742	0.049116	IL18/CD86	2
GO:0046643	regulation of gamma-delta T cell activation	2/411	7/18670	0.00943509	0.0626742	0.049116	LILRB1/PTPRC	2
GO:0060158	phospholipase C-activating dopamine receptor signaling pathway	2/411	7/18670	0.00943509	0.0626742	0.049116	GNA15/DRD2	2
GO:1903979	negative regulation of microglial cell activation	2/411	7/18670	0.00943509	0.0626742	0.049116	PTPRC/CST7	2
GO:2000669	negative regulation of dendritic cell apoptotic process	2/411	7/18670	0.00943509	0.0626742	0.049116	LILRB1/CCL19	2
GO:0051651	maintenance of location in cell	11/411	219/18670	0.00945305	0.0626742	0.049116	CD4/PTPRC/LCK/CCR5/S100A9/CXCL10/CXCL9/CXCL11/CCL19/GRIK5/DRD2	11
GO:0010831	positive regulation of myotube differentiation	4/411	38/18670	0.00946278	0.0626742	0.049116	CD53/TNFSF14/CXCL9/RBM24	4
GO:0010518	positive regulation of phospholipase activity	5/411	59/18670	0.00954087	0.0630924	0.0494438	PTAFR/GNA15/S1PR4/CCL5/ITK	5
GO:0042509	regulation of tyrosine phosphorylation of STAT protein	6/411	83/18670	0.00997605	0.0658669	0.0516181	IL18/CSF1R/HCLS1/CCL5/OSM/IL6	6
GO:0045576	mast cell activation	5/411	60/18670	0.010225	0.0673003	0.0527414	FCER1G/CD300A/CD84/RHOH/MILR1	5
GO:0051851	modulation by host of symbiont process	5/411	60/18670	0.010225	0.0673003	0.0527414	CSF1R/CCL4/CCL5/CCL8/PTX3	5
GO:1905521	regulation of macrophage migration	4/411	39/18670	0.010365	0.0680888	0.0533593	C3AR1/SLAMF8/CCL5/CD200R1	4
GO:0051235	maintenance of location	14/411	315/18670	0.0103771	0.0680888	0.0533593	CD4/PTPRC/LCK/CCR5/S100A9/IL10/CXCL10/CXCL9/IL6/CXCL11/C3/CCL19/GRIK5/DRD2	14
GO:0002438	acute inflammatory response to antigenic stimulus	3/411	21/18670	0.0104915	0.0687325	0.0538638	FCER1G/FCGR2B/C3	3
GO:0072593	reactive oxygen species metabolic process	13/411	284/18670	0.0105561	0.0690485	0.0541114	ITGB2/VAV1/NCF1/AIF1/TYROBP/NCF1C/NCF4/NCF1B/CYBB/ITGAM/FPR2/IL10/PTX3	13
GO:0051224	negative regulation of protein transport	10/411	193/18670	0.0106386	0.0694802	0.0544497	LILRB1/TLR8/CD200R1/LILRA5/PTPN22/C5AR2/FCGR2B/IL10/STXBP5L/DRD2	10
GO:0006939	smooth muscle contraction	7/411	110/18670	0.010903	0.0710967	0.0557166	PTAFR/CD38/CHRM2/DRD2/MYOCD/CNN1/MYH11	7
GO:0002369	T cell cytokine production	4/411	40/18670	0.011321	0.0737088	0.0577635	SASH3/IL18/TNFRSF1B/IL6	4
GO:0002244	hematopoietic progenitor cell differentiation	9/411	166/18670	0.0114049	0.0741409	0.0581022	SPI1/BATF/CSF1R/RBM47/ARL11/PTPRC/OSM/TNFRSF13B/LMO1	9
GO:0002260	lymphocyte homeostasis	5/411	62/18670	0.0116927	0.0758949	0.0594768	TNFSF13B/IL2RA/TNFSF14/TNFRSF13B/LMO1	5
GO:0007260	tyrosine phosphorylation of STAT protein	6/411	86/18670	0.0117672	0.0762607	0.0597634	IL18/CSF1R/HCLS1/CCL5/OSM/IL6	6
GO:0007189	adenylate cyclase-activating G protein-coupled receptor signaling pathway	8/411	139/18670	0.0119225	0.0767569	0.0601523	GPR65/S1PR4/CXCL10/CXCL9/CALCR/CXCL11/ADCY5/DRD2	8
GO:0006925	inflammatory cell apoptotic process	3/411	22/18670	0.0119529	0.0767569	0.0601523	CCL5/CCR5/IL6	3
GO:0033622	integrin activation	3/411	22/18670	0.0119529	0.0767569	0.0601523	FERMT3/MZB1/CXCL13	3
GO:0045663	positive regulation of myoblast differentiation	3/411	22/18670	0.0119529	0.0767569	0.0601523	TNFSF14/CXCL9/RBM24	3
GO:0048305	immunoglobulin secretion	3/411	22/18670	0.0119529	0.0767569	0.0601523	TNFSF13B/CD40LG/IL6	3
GO:0072643	interferon-gamma secretion	3/411	22/18670	0.0119529	0.0767569	0.0601523	LILRB1/CD2/PTPN22	3
GO:1904950	negative regulation of establishment of protein localization	10/411	197/18670	0.0121601	0.0777227	0.0609092	LILRB1/TLR8/CD200R1/LILRA5/PTPN22/C5AR2/FCGR2B/IL10/STXBP5L/DRD2	10
GO:0007520	myoblast fusion	4/411	41/18670	0.012332	0.0777227	0.0609092	CD53/TNFSF14/CXCL10/CXCL9	4
GO:0002420	natural killer cell mediated cytotoxicity directed against tumor cell target	2/411	8/18670	0.012398	0.0777227	0.0609092	HAVCR2/CRTAM	2
GO:0002858	regulation of natural killer cell mediated cytotoxicity directed against tumor cell target	2/411	8/18670	0.012398	0.0777227	0.0609092	HAVCR2/CRTAM	2
GO:0002866	positive regulation of acute inflammatory response to antigenic stimulus	2/411	8/18670	0.012398	0.0777227	0.0609092	FCER1G/C3	2
GO:0030854	positive regulation of granulocyte differentiation	2/411	8/18670	0.012398	0.0777227	0.0609092	EVI2B/HCLS1	2
GO:0031666	positive regulation of lipopolysaccharide-mediated signaling pathway	2/411	8/18670	0.012398	0.0777227	0.0609092	LY86/CD180	2
GO:0032661	regulation of interleukin-18 production	2/411	8/18670	0.012398	0.0777227	0.0609092	CD84/IL10	2
GO:0038114	interleukin-21-mediated signaling pathway	2/411	8/18670	0.012398	0.0777227	0.0609092	IL2RG/IL21R	2
GO:0045350	interferon-beta biosynthetic process	2/411	8/18670	0.012398	0.0777227	0.0609092	TLR8/TLR7	2
GO:0045357	regulation of interferon-beta biosynthetic process	2/411	8/18670	0.012398	0.0777227	0.0609092	TLR8/TLR7	2
GO:0098756	response to interleukin-21	2/411	8/18670	0.012398	0.0777227	0.0609092	IL2RG/IL21R	2
GO:0098757	cellular response to interleukin-21	2/411	8/18670	0.012398	0.0777227	0.0609092	IL2RG/IL21R	2
GO:1900425	negative regulation of defense response to bacterium	2/411	8/18670	0.012398	0.0777227	0.0609092	HAVCR2/SIGLEC11	2
GO:1902715	positive regulation of interferon-gamma secretion	2/411	8/18670	0.012398	0.0777227	0.0609092	CD2/PTPN22	2
GO:2000427	positive regulation of apoptotic cell clearance	2/411	8/18670	0.012398	0.0777227	0.0609092	C2/C3	2
GO:0031646	positive regulation of nervous system process	5/411	63/18670	0.0124776	0.0781056	0.0612092	PTAFR/TNFRSF1B/CST7/RIMS2/NRXN1	5
GO:0048660	regulation of smooth muscle cell proliferation	9/411	169/18670	0.0127111	0.0794489	0.062262	AIF1/PTAFR/IL18/CCL5/IL10/IL6/VIPR2/MYOCD/CNN1	9
GO:0061097	regulation of protein tyrosine kinase activity	6/411	88/18670	0.0130802	0.081635	0.0639752	NCF1/CSF1R/FCGR1A/PTPRC/CCL5/LILRA5	6
GO:0043550	regulation of lipid kinase activity	5/411	64/18670	0.0132975	0.0828685	0.0649418	SLA2/FPR2/CCL19/CCKBR/EEF1A2	5
GO:0002639	positive regulation of immunoglobulin production	4/411	42/18670	0.0133989	0.0831323	0.0651485	SASH3/PTPRC/MZB1/IL6	4
GO:0033003	regulation of mast cell activation	4/411	42/18670	0.0133989	0.0831323	0.0651485	FCER1G/CD300A/CD84/MILR1	4
GO:0051154	negative regulation of striated muscle cell differentiation	4/411	42/18670	0.0133989	0.0831323	0.0651485	CXCL10/DKK1/PI16/MYOCD	4
GO:0032703	negative regulation of interleukin-2 production	3/411	23/18670	0.0135252	0.0836701	0.06557	HAVCR2/PTPRC/VSIG4	3
GO:0032717	negative regulation of interleukin-8 production	3/411	23/18670	0.0135252	0.0836701	0.06557	CD33/PTPN22/IL10	3
GO:0048659	smooth muscle cell proliferation	9/411	171/18670	0.0136416	0.0842665	0.0660374	AIF1/PTAFR/IL18/CCL5/IL10/IL6/VIPR2/MYOCD/CNN1	9
GO:0019058	viral life cycle	14/411	328/18670	0.0143518	0.0885238	0.0693737	CD4/SELPLG/CD86/CCL5/CCR5/SLAMF1/CCL8/CR1/MRC1/FCN1/CD209/CLEC4G/ANPEP/PTX3	14
GO:0010863	positive regulation of phospholipase C activity	4/411	43/18670	0.0145228	0.0893174	0.0699956	PTAFR/GNA15/S1PR4/ITK	4
GO:0050850	positive regulation of calcium-mediated signaling	4/411	43/18670	0.0145228	0.0893174	0.0699956	CD4/CCL4/CD3E/TRAT1	4
GO:1901222	regulation of NIK/NF-kappaB signaling	7/411	117/18670	0.0149325	0.0917036	0.0718656	IL18/HAVCR2/CD14/TNFSF14/TLR7/PTPN22/CCL19	7
GO:0042104	positive regulation of activated T cell proliferation	3/411	24/18670	0.0152097	0.0929994	0.0728811	IL18/IL12RB1/IL2RA	3
GO:0042832	defense response to protozoan	3/411	24/18670	0.0152097	0.0929994	0.0728811	BATF/IRF8/IL10	3
GO:0050857	positive regulation of antigen receptor-mediated signaling pathway	3/411	24/18670	0.0152097	0.0929994	0.0728811	PTPRC/LCK/TRAT1	3
GO:0002478	antigen processing and presentation of exogenous peptide antigen	9/411	175/18670	0.0156529	0.0934849	0.0732616	FCER1G/NCF1/HLA-DMB/CTSS/NCF4/CYBB/FCGR1B/FCGR1A/FCGR2B	9
GO:0061756	leukocyte adhesion to vascular endothelial cell	4/411	44/18670	0.0157046	0.0934849	0.0732616	ITGB2/SELPLG/PTAFR/SELL	4
GO:0071622	regulation of granulocyte chemotaxis	4/411	44/18670	0.0157046	0.0934849	0.0732616	C3AR1/CCL5/C5AR2/CCL19	4
GO:0002423	natural killer cell mediated immune response to tumor cell	2/411	9/18670	0.0157101	0.0934849	0.0732616	HAVCR2/CRTAM	2
GO:0002645	positive regulation of tolerance induction	2/411	9/18670	0.0157101	0.0934849	0.0732616	LILRB2/CD3E	2
GO:0002676	regulation of chronic inflammatory response	2/411	9/18670	0.0157101	0.0934849	0.0732616	CCL5/IL10	2
GO:0002855	regulation of natural killer cell mediated immune response to tumor cell	2/411	9/18670	0.0157101	0.0934849	0.0732616	HAVCR2/CRTAM	2
GO:0010533	regulation of activation of Janus kinase activity	2/411	9/18670	0.0157101	0.0934849	0.0732616	CD300A/CCL5	2
GO:0010911	regulation of isomerase activity	2/411	9/18670	0.0157101	0.0934849	0.0732616	ITGB2/ITGAM	2
GO:0010912	positive regulation of isomerase activity	2/411	9/18670	0.0157101	0.0934849	0.0732616	ITGB2/ITGAM	2
GO:0032817	regulation of natural killer cell proliferation	2/411	9/18670	0.0157101	0.0934849	0.0732616	IL18/PTPN22	2
GO:0033007	negative regulation of mast cell activation involved in immune response	2/411	9/18670	0.0157101	0.0934849	0.0732616	CD300A/CD84	2
GO:0034163	regulation of toll-like receptor 9 signaling pathway	2/411	9/18670	0.0157101	0.0934849	0.0732616	FCRL3/LILRA4	2
GO:0044848	biological phase	2/411	9/18670	0.0157101	0.0934849	0.0732616	WNT10B/CDH3	2
GO:0044851	hair cycle phase	2/411	9/18670	0.0157101	0.0934849	0.0732616	WNT10B/CDH3	2
GO:0048819	regulation of hair follicle maturation	2/411	9/18670	0.0157101	0.0934849	0.0732616	WNT10B/CDH3	2
GO:0071635	negative regulation of transforming growth factor beta production	2/411	9/18670	0.0157101	0.0934849	0.0732616	TYROBP/CDH3	2
GO:2000501	regulation of natural killer cell chemotaxis	2/411	9/18670	0.0157101	0.0934849	0.0732616	CCL4/CCL5	2
GO:2001179	regulation of interleukin-10 secretion	2/411	9/18670	0.0157101	0.0934849	0.0732616	LILRB1/LILRA5	2
GO:0048662	negative regulation of smooth muscle cell proliferation	5/411	67/18670	0.0159729	0.0949148	0.0743822	AIF1/IL10/VIPR2/MYOCD/CNN1	5
GO:0030198	extracellular matrix organization	15/411	368/18670	0.0168448	0.0996563	0.0780979	ITGB2/CTSS/ITGAM/TNFRSF1B/IL6/MMP19/HAS1/PTX3/FBLN2/DCN/LUM/COL4A5/COL4A6/ITGA8/MYH11	15
GO:0033627	cell adhesion mediated by integrin	5/411	68/18670	0.0169387	0.0996563	0.0780979	ITGB2/FERMT3/CCL5/CD3E/CXCL13	5
GO:0071827	plasma lipoprotein particle organization	4/411	45/18670	0.0169452	0.0996563	0.0780979	PLTP/CETP/PLA2G2A/LIPC	4
GO:1900274	regulation of phospholipase C activity	4/411	45/18670	0.0169452	0.0996563	0.0780979	PTAFR/GNA15/S1PR4/ITK	4
GO:0003014	renal system process	7/411	120/18670	0.0169482	0.0996563	0.0780979	SUCNR1/JCHAIN/IGHA1/IGHA2/IGKV3-20/ADCY5/DRD2	7
GO:0001562	response to protozoan	3/411	25/18670	0.017007	0.0996563	0.0780979	BATF/IRF8/IL10	3
GO:0002719	negative regulation of cytokine production involved in immune response	3/411	25/18670	0.017007	0.0996563	0.0780979	LILRB1/CD96/IL10	3
GO:0050901	leukocyte tethering or rolling	3/411	25/18670	0.017007	0.0996563	0.0780979	SELPLG/PTAFR/SELL	3
GO:0060561	apoptotic process involved in morphogenesis	3/411	25/18670	0.017007	0.0996563	0.0780979	SPI1/TNFRSF1B/HAND2	3
GO:1903306	negative regulation of regulated secretory pathway	3/411	25/18670	0.017007	0.0996563	0.0780979	CD300A/CD84/FCGR2B	3
GO:0043062	extracellular structure organization	15/411	369/18670	0.0172187	0.100757	0.0789603	ITGB2/CTSS/ITGAM/TNFRSF1B/IL6/MMP19/HAS1/PTX3/FBLN2/DCN/LUM/COL4A5/COL4A6/ITGA8/MYH11	15
GO:0015909	long-chain fatty acid transport	5/411	69/18670	0.0179424	0.104701	0.0820517	PLA2G2D/PLA2G2A/SLC27A6/PRKAA2/DRD2	5
GO:0070227	lymphocyte apoptotic process	5/411	69/18670	0.0179424	0.104701	0.0820517	CCL5/IL2RA/CD3G/IL10/IL7R	5
GO:0043547	positive regulation of GTPase activity	16/411	405/18670	0.0180601	0.105242	0.0824756	ARHGAP30/VAV1/ADAP2/GPR65/CCL4/CCL5/RGS18/XCL2/CCL8/CCL23/CCL13/CXCL13/CCL18/CCL19/CCL26/STXBP5L	16
GO:0032480	negative regulation of type I interferon production	4/411	46/18670	0.0182453	0.105883	0.0829777	LILRB1/HAVCR2/IL10/LILRA4	4
GO:0033628	regulation of cell adhesion mediated by integrin	4/411	46/18670	0.0182453	0.105883	0.0829777	FERMT3/CCL5/CD3E/CXCL13	4
GO:0050706	regulation of interleukin-1 beta secretion	4/411	46/18670	0.0182453	0.105883	0.0829777	TLR8/LILRA5/AIM2/CCL19	4
GO:0010758	regulation of macrophage chemotaxis	3/411	26/18670	0.0189179	0.109485	0.0858003	C3AR1/SLAMF8/CCL5	3
GO:0010996	response to auditory stimulus	3/411	26/18670	0.0189179	0.109485	0.0858003	CXCL10/NRXN1/DRD2	3
GO:0010517	regulation of phospholipase activity	5/411	70/18670	0.0189847	0.109571	0.085868	PTAFR/GNA15/S1PR4/CCL5/ITK	5
GO:0034121	regulation of toll-like receptor signaling pathway	5/411	70/18670	0.0189847	0.109571	0.085868	CD300A/CD14/PTPN22/FCRL3/LILRA4	5
GO:0001787	natural killer cell proliferation	2/411	10/18670	0.0193544	0.109633	0.0859163	IL18/PTPN22	2
GO:0001820	serotonin secretion	2/411	10/18670	0.0193544	0.109633	0.0859163	FCER1G/LILRB1	2
GO:0038063	collagen-activated tyrosine kinase receptor signaling pathway	2/411	10/18670	0.0193544	0.109633	0.0859163	COL4A5/COL4A6	2
GO:0042536	negative regulation of tumor necrosis factor biosynthetic process	2/411	10/18670	0.0193544	0.109633	0.0859163	LILRB1/IL10	2
GO:0044803	multi-organism membrane organization	2/411	10/18670	0.0193544	0.109633	0.0859163	CD4/CCR5	2
GO:0045625	regulation of T-helper 1 cell differentiation	2/411	10/18670	0.0193544	0.109633	0.0859163	IL27/CCL19	2
GO:0051133	regulation of NK T cell activation	2/411	10/18670	0.0193544	0.109633	0.0859163	IL18/CD300A	2
GO:0051901	positive regulation of mitochondrial depolarization	2/411	10/18670	0.0193544	0.109633	0.0859163	DCN/MYOC	2
GO:0097048	dendritic cell apoptotic process	2/411	10/18670	0.0193544	0.109633	0.0859163	LILRB1/CCL19	2
GO:2000109	regulation of macrophage apoptotic process	2/411	10/18670	0.0193544	0.109633	0.0859163	CCL5/CCR5	2
GO:2000425	regulation of apoptotic cell clearance	2/411	10/18670	0.0193544	0.109633	0.0859163	C2/C3	2
GO:2000668	regulation of dendritic cell apoptotic process	2/411	10/18670	0.0193544	0.109633	0.0859163	LILRB1/CCL19	2
GO:0019935	cyclic-nucleotide-mediated signaling	10/411	212/18670	0.0193564	0.109633	0.0859163	GPR65/S1PR4/CXCL10/CXCL9/CALCR/CXCL11/DEFB1/ADCY5/RIMS2/DRD2	10
GO:0002474	antigen processing and presentation of peptide antigen via MHC class I	6/411	96/18670	0.0193592	0.109633	0.0859163	FCER1G/NCF1/NCF4/CYBB/FCGR1B/FCGR1A	6
GO:0002204	somatic recombination of immunoglobulin genes involved in immune response	4/411	47/18670	0.0196058	0.110436	0.0865458	BATF/PTPRC/IL10/CD40LG	4
GO:0002208	somatic diversification of immunoglobulins involved in immune response	4/411	47/18670	0.0196058	0.110436	0.0865458	BATF/PTPRC/IL10/CD40LG	4
GO:0043303	mast cell degranulation	4/411	47/18670	0.0196058	0.110436	0.0865458	FCER1G/CD300A/CD84/MILR1	4
GO:0045190	isotype switching	4/411	47/18670	0.0196058	0.110436	0.0865458	BATF/PTPRC/IL10/CD40LG	4
GO:0019884	antigen processing and presentation of exogenous antigen	9/411	182/18670	0.0196843	0.110731	0.0867768	FCER1G/NCF1/HLA-DMB/CTSS/NCF4/CYBB/FCGR1B/FCGR1A/FCGR2B	9
GO:0030316	osteoclast differentiation	6/411	97/18670	0.0202664	0.111097	0.0870634	FCER1G/LILRB4/TYROBP/LILRB1/CSF1R/CCR1	6
GO:0048872	homeostasis of number of cells	11/411	246/18670	0.0208102	0.111097	0.0870634	SASH3/SPI1/FCER1G/HCLS1/TNFSF13B/IL2RA/TNFSF14/IL7R/IL6/TNFRSF13B/LMO1	11
GO:0048143	astrocyte activation	3/411	27/18670	0.0209427	0.111097	0.0870634	C1QA/FPR2/IL6	3
GO:0002279	mast cell activation involved in immune response	4/411	48/18670	0.0210272	0.111097	0.0870634	FCER1G/CD300A/CD84/MILR1	4
GO:0051155	positive regulation of striated muscle cell differentiation	5/411	72/18670	0.0211869	0.111097	0.0870634	CD53/TNFSF14/CXCL9/RBM24/MYOCD	5
GO:0060193	positive regulation of lipase activity	5/411	72/18670	0.0211869	0.111097	0.0870634	PTAFR/GNA15/S1PR4/CCL5/ITK	5
GO:0060191	regulation of lipase activity	6/411	98/18670	0.021202	0.111097	0.0870634	PTAFR/GNA15/S1PR4/CCL5/ITK/LIPC	6
GO:0001797	negative regulation of type IIa hypersensitivity	1/411	1/18670	0.0220139	0.111097	0.0870634	FCGR2B	1
GO:0001811	negative regulation of type I hypersensitivity	1/411	1/18670	0.0220139	0.111097	0.0870634	FCGR2B	1
GO:0001814	negative regulation of antibody-dependent cellular cytotoxicity	1/411	1/18670	0.0220139	0.111097	0.0870634	FCGR2B	1
GO:0002290	gamma-delta T cell activation involved in immune response	1/411	1/18670	0.0220139	0.111097	0.0870634	LILRB1	1
GO:0002336	B-1 B cell lineage commitment	1/411	1/18670	0.0220139	0.111097	0.0870634	SLAMF8	1
GO:0002355	detection of tumor cell	1/411	1/18670	0.0220139	0.111097	0.0870634	CRTAM	1
GO:0002450	B cell antigen processing and presentation	1/411	1/18670	0.0220139	0.111097	0.0870634	FCGR2B	1
GO:0002518	lymphocyte chemotaxis across high endothelial venule	1/411	1/18670	0.0220139	0.111097	0.0870634	CXCL13	1
GO:0002622	regulation of B cell antigen processing and presentation	1/411	1/18670	0.0220139	0.111097	0.0870634	FCGR2B	1
GO:0002640	regulation of immunoglobulin biosynthetic process	1/411	1/18670	0.0220139	0.111097	0.0870634	MZB1	1
GO:0002642	positive regulation of immunoglobulin biosynthetic process	1/411	1/18670	0.0220139	0.111097	0.0870634	MZB1	1
GO:0002875	negative regulation of chronic inflammatory response to antigenic stimulus	1/411	1/18670	0.0220139	0.111097	0.0870634	IL10	1
GO:0002893	negative regulation of type II hypersensitivity	1/411	1/18670	0.0220139	0.111097	0.0870634	FCGR2B	1
GO:0006948	induction by virus of host cell-cell fusion	1/411	1/18670	0.0220139	0.111097	0.0870634	CD4	1
GO:0008591	regulation of Wnt signaling pathway, calcium modulating pathway	1/411	1/18670	0.0220139	0.111097	0.0870634	DKK1	1
GO:0008653	lipopolysaccharide metabolic process	1/411	1/18670	0.0220139	0.111097	0.0870634	AOAH	1
GO:0009104	lipopolysaccharide catabolic process	1/411	1/18670	0.0220139	0.111097	0.0870634	AOAH	1
GO:0010189	vitamin E biosynthetic process	1/411	1/18670	0.0220139	0.111097	0.0870634	PLTP	1
GO:0014835	myoblast differentiation involved in skeletal muscle regeneration	1/411	1/18670	0.0220139	0.111097	0.0870634	WNT10B	1
GO:0032078	negative regulation of endodeoxyribonuclease activity	1/411	1/18670	0.0220139	0.111097	0.0870634	GZMA	1
GO:0032681	regulation of lymphotoxin A production	1/411	1/18670	0.0220139	0.111097	0.0870634	CD86	1
GO:0032685	negative regulation of granulocyte macrophage colony-stimulating factor production	1/411	1/18670	0.0220139	0.111097	0.0870634	CD84	1
GO:0032712	negative regulation of interleukin-3 production	1/411	1/18670	0.0220139	0.111097	0.0870634	HAVCR2	1
GO:0032761	positive regulation of lymphotoxin A production	1/411	1/18670	0.0220139	0.111097	0.0870634	CD86	1
GO:0032771	regulation of monophenol monooxygenase activity	1/411	1/18670	0.0220139	0.111097	0.0870634	CDH3	1
GO:0032773	positive regulation of monophenol monooxygenase activity	1/411	1/18670	0.0220139	0.111097	0.0870634	CDH3	1
GO:0033575	protein glycosylation at cell surface	1/411	1/18670	0.0220139	0.111097	0.0870634	GGTA1P	1
GO:0033580	protein galactosylation at cell surface	1/411	1/18670	0.0220139	0.111097	0.0870634	GGTA1P	1
GO:0034156	negative regulation of toll-like receptor 7 signaling pathway	1/411	1/18670	0.0220139	0.111097	0.0870634	LILRA4	1
GO:0034158	toll-like receptor 8 signaling pathway	1/411	1/18670	0.0220139	0.111097	0.0870634	TLR8	1
GO:0034373	intermediate-density lipoprotein particle remodeling	1/411	1/18670	0.0220139	0.111097	0.0870634	LIPC	1
GO:0034516	response to vitamin B6	1/411	1/18670	0.0220139	0.111097	0.0870634	KYNU	1
GO:0035397	helper T cell enhancement of adaptive immune response	1/411	1/18670	0.0220139	0.111097	0.0870634	CD4	1
GO:0035548	negative regulation of interferon-beta secretion	1/411	1/18670	0.0220139	0.111097	0.0870634	LILRB1	1
GO:0035644	phosphoanandamide dephosphorylation	1/411	1/18670	0.0220139	0.111097	0.0870634	PTPN22	1
GO:0038133	ERBB2-ERBB3 signaling pathway	1/411	1/18670	0.0220139	0.111097	0.0870634	MYOC	1
GO:0042125	protein galactosylation	1/411	1/18670	0.0220139	0.111097	0.0870634	GGTA1P	1
GO:0043016	regulation of lymphotoxin A biosynthetic process	1/411	1/18670	0.0220139	0.111097	0.0870634	CD86	1
GO:0043017	positive regulation of lymphotoxin A biosynthetic process	1/411	1/18670	0.0220139	0.111097	0.0870634	CD86	1
GO:0044027	hypermethylation of CpG island	1/411	1/18670	0.0220139	0.111097	0.0870634	SPI1	1
GO:0045380	positive regulation of interleukin-17 biosynthetic process	1/411	1/18670	0.0220139	0.111097	0.0870634	IL6	1
GO:0045553	TRAIL biosynthetic process	1/411	1/18670	0.0220139	0.111097	0.0870634	TNFRSF8	1
GO:0045554	regulation of TRAIL biosynthetic process	1/411	1/18670	0.0220139	0.111097	0.0870634	TNFRSF8	1
GO:0045556	positive regulation of TRAIL biosynthetic process	1/411	1/18670	0.0220139	0.111097	0.0870634	TNFRSF8	1
GO:0045660	positive regulation of neutrophil differentiation	1/411	1/18670	0.0220139	0.111097	0.0870634	EVI2B	1
GO:0045813	positive regulation of Wnt signaling pathway, calcium modulating pathway	1/411	1/18670	0.0220139	0.111097	0.0870634	DKK1	1
GO:0051796	negative regulation of timing of catagen	1/411	1/18670	0.0220139	0.111097	0.0870634	CDH3	1
GO:0060101	negative regulation of phagocytosis, engulfment	1/411	1/18670	0.0220139	0.111097	0.0870634	CD300A	1
GO:0060901	regulation of hair cycle by canonical Wnt signaling pathway	1/411	1/18670	0.0220139	0.111097	0.0870634	CDH3	1
GO:0071258	cellular response to gravity	1/411	1/18670	0.0220139	0.111097	0.0870634	PTAFR	1
GO:0071527	semaphorin-plexin signaling pathway involved in outflow tract morphogenesis	1/411	1/18670	0.0220139	0.111097	0.0870634	HAND2	1
GO:0071656	negative regulation of granulocyte colony-stimulating factor production	1/411	1/18670	0.0220139	0.111097	0.0870634	HAVCR2	1
GO:0072616	interleukin-18 secretion	1/411	1/18670	0.0220139	0.111097	0.0870634	GBP5	1
GO:1901257	negative regulation of macrophage colony-stimulating factor production	1/411	1/18670	0.0220139	0.111097	0.0870634	HAVCR2	1
GO:1901296	negative regulation of canonical Wnt signaling pathway involved in cardiac muscle cell fate commitment	1/411	1/18670	0.0220139	0.111097	0.0870634	DKK1	1
GO:1902569	negative regulation of activation of Janus kinase activity	1/411	1/18670	0.0220139	0.111097	0.0870634	CD300A	1
GO:1902910	positive regulation of melanosome transport	1/411	1/18670	0.0220139	0.111097	0.0870634	CDH3	1
GO:1904298	regulation of transcytosis	1/411	1/18670	0.0220139	0.111097	0.0870634	PTAFR	1
GO:1904300	positive regulation of transcytosis	1/411	1/18670	0.0220139	0.111097	0.0870634	PTAFR	1
GO:1904301	regulation of maternal process involved in parturition	1/411	1/18670	0.0220139	0.111097	0.0870634	PTAFR	1
GO:1904303	positive regulation of maternal process involved in parturition	1/411	1/18670	0.0220139	0.111097	0.0870634	PTAFR	1
GO:1904316	response to 2-O-acetyl-1-O-hexadecyl-sn-glycero-3-phosphocholine	1/411	1/18670	0.0220139	0.111097	0.0870634	PTAFR	1
GO:1904317	cellular response to 2-O-acetyl-1-O-hexadecyl-sn-glycero-3-phosphocholine	1/411	1/18670	0.0220139	0.111097	0.0870634	PTAFR	1
GO:1904701	Wnt-Frizzled-LRP5/6 complex assembly	1/411	1/18670	0.0220139	0.111097	0.0870634	DKK1	1
GO:1904711	regulation of Wnt-Frizzled-LRP5/6 complex assembly	1/411	1/18670	0.0220139	0.111097	0.0870634	DKK1	1
GO:1904723	negative regulation of Wnt-Frizzled-LRP5/6 complex assembly	1/411	1/18670	0.0220139	0.111097	0.0870634	DKK1	1
GO:1905067	negative regulation of canonical Wnt signaling pathway involved in heart development	1/411	1/18670	0.0220139	0.111097	0.0870634	DKK1	1
GO:1905603	regulation of blood-brain barrier permeability	1/411	1/18670	0.0220139	0.111097	0.0870634	IL6	1
GO:1905607	negative regulation of presynapse assembly	1/411	1/18670	0.0220139	0.111097	0.0870634	DKK1	1
GO:1905875	negative regulation of postsynaptic density organization	1/411	1/18670	0.0220139	0.111097	0.0870634	LILRB2	1
GO:2000509	negative regulation of dendritic cell chemotaxis	1/411	1/18670	0.0220139	0.111097	0.0870634	SLAMF8	1
GO:2000549	positive regulation of dendritic cell dendrite assembly	1/411	1/18670	0.0220139	0.111097	0.0870634	CCL19	1
GO:2000763	positive regulation of transcription from RNA polymerase II promoter involved in norepinephrine biosynthetic process	1/411	1/18670	0.0220139	0.111097	0.0870634	HAND2	1
GO:2000764	positive regulation of semaphorin-plexin signaling pathway involved in outflow tract morphogenesis	1/411	1/18670	0.0220139	0.111097	0.0870634	HAND2	1
GO:2001191	regulation of gamma-delta T cell activation involved in immune response	1/411	1/18670	0.0220139	0.111097	0.0870634	LILRB1	1
GO:2001193	positive regulation of gamma-delta T cell activation involved in immune response	1/411	1/18670	0.0220139	0.111097	0.0870634	LILRB1	1
GO:2001262	positive regulation of semaphorin-plexin signaling pathway	1/411	1/18670	0.0220139	0.111097	0.0870634	HAND2	1
GO:2001263	regulation of C-C chemokine binding	1/411	1/18670	0.0220139	0.111097	0.0870634	CCL23	1
GO:2001264	negative regulation of C-C chemokine binding	1/411	1/18670	0.0220139	0.111097	0.0870634	CCL23	1
GO:0009988	cell-cell recognition	5/411	73/18670	0.0223478	0.112512	0.0881729	HAVCR2/PRF1/FOLR2/CD209/CCL19	5
GO:0050688	regulation of defense response to virus	5/411	73/18670	0.0223478	0.112512	0.0881729	LILRB1/IL12RB1/IL2RA/IL27/AIM2	5
GO:0002448	mast cell mediated immunity	4/411	49/18670	0.0225103	0.112909	0.0884837	FCER1G/CD300A/CD84/MILR1	4
GO:0002686	negative regulation of leukocyte migration	4/411	49/18670	0.0225103	0.112909	0.0884837	CD300A/SLAMF8/CD200R1/C5AR2	4
GO:0071825	protein-lipid complex subunit organization	4/411	49/18670	0.0225103	0.112909	0.0884837	PLTP/CETP/PLA2G2A/LIPC	4
GO:0030099	myeloid cell differentiation	16/411	416/18670	0.0225336	0.112909	0.0884837	CD4/SPI1/FCER1G/LILRB4/TYROBP/LILRB1/BATF/CSF1R/C1QC/EVI2B/CSF3R/HCLS1/IRF8/CCR1/UBD/CCL19	16
GO:0048871	multicellular organismal homeostasis	18/411	486/18670	0.0226459	0.113337	0.0888189	SASH3/IL18/CSF1R/CD38/LYZ/IL6/JCHAIN/IGKC/IGHA1/IGHG3/IGHA2/WNT10B/PROM1/ADCY5/YBX2/PRKAA2/CDH3/DRD2	18
GO:0035456	response to interferon-beta	3/411	28/18670	0.0230816	0.114779	0.0899495	MNDA/PYHIN1/AIM2	3
GO:0045577	regulation of B cell differentiation	3/411	28/18670	0.0230816	0.114779	0.0899495	SLAMF8/IKZF3/FCRL3	3
GO:0002638	negative regulation of immunoglobulin production	2/411	11/18670	0.023315	0.114779	0.0899495	FCGR2B/FCRL3	2
GO:0007195	adenylate cyclase-inhibiting dopamine receptor signaling pathway	2/411	11/18670	0.023315	0.114779	0.0899495	ADCY5/DRD2	2
GO:0019371	cyclooxygenase pathway	2/411	11/18670	0.023315	0.114779	0.0899495	TBXAS1/PTGES	2
GO:0032908	regulation of transforming growth factor beta1 production	2/411	11/18670	0.023315	0.114779	0.0899495	TYROBP/LUM	2
GO:0033089	positive regulation of T cell differentiation in thymus	2/411	11/18670	0.023315	0.114779	0.0899495	VNN1/IL7R	2
GO:0035747	natural killer cell chemotaxis	2/411	11/18670	0.023315	0.114779	0.0899495	CCL4/CCL5	2
GO:0045060	negative thymic T cell selection	2/411	11/18670	0.023315	0.114779	0.0899495	PTPRC/CD3E	2
GO:0045628	regulation of T-helper 2 cell differentiation	2/411	11/18670	0.023315	0.114779	0.0899495	IL18/CD86	2
GO:0070106	interleukin-27-mediated signaling pathway	2/411	11/18670	0.023315	0.114779	0.0899495	EBI3/IL27	2
GO:0070269	pyroptosis	2/411	11/18670	0.023315	0.114779	0.0899495	GSDMA/AIM2	2
GO:0072608	interleukin-10 secretion	2/411	11/18670	0.023315	0.114779	0.0899495	LILRB1/LILRA5	2
GO:2001204	regulation of osteoclast development	2/411	11/18670	0.023315	0.114779	0.0899495	TYROBP/LILRB1	2
GO:0048661	positive regulation of smooth muscle cell proliferation	6/411	101/18670	0.0241829	0.118914	0.0931893	AIF1/PTAFR/IL18/CCL5/IL10/IL6	6
GO:0002479	antigen processing and presentation of exogenous peptide antigen via MHC class I, TAP-dependent	5/411	75/18670	0.0247915	0.121764	0.0954231	NCF1/NCF4/CYBB/FCGR1B/FCGR1A	5
GO:2000379	positive regulation of reactive oxygen species metabolic process	6/411	102/18670	0.0252358	0.123802	0.0970203	ITGB2/AIF1/TYROBP/ITGAM/FPR2/PTX3	6
GO:0010575	positive regulation of vascular endothelial growth factor production	3/411	29/18670	0.0253347	0.123999	0.0971745	C3AR1/IL6/C3	3
GO:0033032	regulation of myeloid cell apoptotic process	3/411	29/18670	0.0253347	0.123999	0.0971745	FCER1G/CCL5/CCR5	3
GO:0048641	regulation of skeletal muscle tissue development	4/411	51/18670	0.0256635	0.125463	0.0983216	DKK1/WNT10B/RBM24/MYOCD	4
GO:0030183	B cell differentiation	7/411	131/18670	0.025979	0.126858	0.0994154	PTPRC/SLAMF8/IKZF3/FCGR2B/IL10/FCRL3/CD40LG	7
GO:0016447	somatic recombination of immunoglobulin gene segments	4/411	52/18670	0.0273346	0.132359	0.103726	BATF/PTPRC/IL10/CD40LG	4
GO:0051702	interaction with symbiont	5/411	77/18670	0.0274005	0.132359	0.103726	CSF1R/CCL4/CCL5/CCL8/PTX3	5
GO:0002862	negative regulation of inflammatory response to antigenic stimulus	2/411	12/18670	0.0275761	0.132359	0.103726	FCGR2B/IL10	2
GO:0002863	positive regulation of inflammatory response to antigenic stimulus	2/411	12/18670	0.0275761	0.132359	0.103726	FCER1G/C3	2
GO:0008228	opsonization	2/411	12/18670	0.0275761	0.132359	0.103726	C4BPB/PTX3	2
GO:0032905	transforming growth factor beta1 production	2/411	12/18670	0.0275761	0.132359	0.103726	TYROBP/LUM	2
GO:0034372	very-low-density lipoprotein particle remodeling	2/411	12/18670	0.0275761	0.132359	0.103726	CETP/LIPC	2
GO:0038110	interleukin-2-mediated signaling pathway	2/411	12/18670	0.0275761	0.132359	0.103726	IL2RG/IL2RA	2
GO:0045416	positive regulation of interleukin-8 biosynthetic process	2/411	12/18670	0.0275761	0.132359	0.103726	TLR8/TLR7	2
GO:0048642	negative regulation of skeletal muscle tissue development	2/411	12/18670	0.0275761	0.132359	0.103726	DKK1/MYOCD	2
GO:0051132	NK T cell activation	2/411	12/18670	0.0275761	0.132359	0.103726	IL18/CD300A	2
GO:0071888	macrophage apoptotic process	2/411	12/18670	0.0275761	0.132359	0.103726	CCL5/CCR5	2
GO:1904181	positive regulation of membrane depolarization	2/411	12/18670	0.0275761	0.132359	0.103726	DCN/MYOC	2
GO:1905522	negative regulation of macrophage migration	2/411	12/18670	0.0275761	0.132359	0.103726	SLAMF8/CD200R1	2
GO:0002828	regulation of type 2 immune response	3/411	30/18670	0.0277017	0.132359	0.103726	IL18/CD86/IL6	3
GO:0010743	regulation of macrophage derived foam cell differentiation	3/411	30/18670	0.0277017	0.132359	0.103726	IL18/CETP/PLA2G2A	3
GO:0044788	modulation by host of viral process	3/411	30/18670	0.0277017	0.132359	0.103726	CSF1R/CCL8/PTX3	3
GO:0046596	regulation of viral entry into host cell	3/411	30/18670	0.0277017	0.132359	0.103726	CD4/FCN1/PTX3	3
GO:0090022	regulation of neutrophil chemotaxis	3/411	30/18670	0.0277017	0.132359	0.103726	C3AR1/C5AR2/CCL19	3
GO:2000300	regulation of synaptic vesicle exocytosis	5/411	78/18670	0.0287679	0.137299	0.107597	STXBP5L/CHRM2/RIMS2/GRIK5/DRD2	5
GO:0070228	regulation of lymphocyte apoptotic process	4/411	53/18670	0.0290692	0.138267	0.108356	CCL5/CD3G/IL10/IL7R	4
GO:1903307	positive regulation of regulated secretory pathway	4/411	53/18670	0.0290692	0.138267	0.108356	ITGB2/FCER1G/PTAFR/ITGAM	4
GO:1905517	macrophage migration	4/411	53/18670	0.0290692	0.138267	0.108356	C3AR1/SLAMF8/CCL5/CD200R1	4
GO:0071260	cellular response to mechanical stimulus	5/411	79/18670	0.0301778	0.142597	0.111749	TLR8/TNFSF14/TLR7/CASP5/TNFRSF8	5
GO:0007202	activation of phospholipase C activity	3/411	31/18670	0.0301822	0.142597	0.111749	GNA15/S1PR4/ITK	3
GO:0043304	regulation of mast cell degranulation	3/411	31/18670	0.0301822	0.142597	0.111749	FCER1G/CD300A/CD84	3
GO:0050482	arachidonic acid secretion	3/411	31/18670	0.0301822	0.142597	0.111749	PLA2G2D/PLA2G2A/DRD2	3
GO:0060292	long-term synaptic depression	3/411	31/18670	0.0301822	0.142597	0.111749	LILRB2/CD38/SORCS3	3
GO:1903963	arachidonate transport	3/411	31/18670	0.0301822	0.142597	0.111749	PLA2G2D/PLA2G2A/DRD2	3
GO:0051091	positive regulation of DNA-binding transcription factor activity	11/411	261/18670	0.0303654	0.143302	0.112302	ITGB2/IL18/HCLS1/S100A9/IL10/CD40LG/IL6/AIM2/WNT2/WNT10B/MYOCD	11
GO:0006584	catecholamine metabolic process	4/411	54/18670	0.0308678	0.145347	0.113905	ITGB2/ITGAM/DRD2/HAND2	4
GO:0009712	catechol-containing compound metabolic process	4/411	54/18670	0.0308678	0.145347	0.113905	ITGB2/ITGAM/DRD2/HAND2	4
GO:0035690	cellular response to drug	16/411	433/18670	0.0310341	0.145967	0.114391	SPI1/AIF1/PTAFR/CYBB/GNA15/SLAMF8/FOLR2/PTPN22/IL10/IL6/AIM2/ADCY5/CHRM2/PRKAA2/KCNH2/DRD2	16
GO:0010466	negative regulation of peptidase activity	11/411	262/18670	0.0310979	0.146105	0.114498	CST7/SERPINA1/TNFSF14/CSTA/CR1/C3/RARRES1/SERPINB2/PI3/PI16/WFDC2	11
GO:0002679	respiratory burst involved in defense response	2/411	13/18670	0.0321226	0.149093	0.11684	HCK/SLAMF8	2
GO:0016322	neuron remodeling	2/411	13/18670	0.0321226	0.149093	0.11684	C1QA/C3	2
GO:0031223	auditory behavior	2/411	13/18670	0.0321226	0.149093	0.11684	NRXN1/DRD2	2
GO:0035723	interleukin-15-mediated signaling pathway	2/411	13/18670	0.0321226	0.149093	0.11684	CD4/IL2RG	2
GO:0038065	collagen-activated signaling pathway	2/411	13/18670	0.0321226	0.149093	0.11684	COL4A5/COL4A6	2
GO:0044764	multi-organism cellular process	2/411	13/18670	0.0321226	0.149093	0.11684	CD4/CCR5	2
GO:0044793	negative regulation by host of viral process	2/411	13/18670	0.0321226	0.149093	0.11684	CCL8/PTX3	2
GO:0045779	negative regulation of bone resorption	2/411	13/18670	0.0321226	0.149093	0.11684	CD38/IL6	2
GO:0071350	cellular response to interleukin-15	2/411	13/18670	0.0321226	0.149093	0.11684	CD4/IL2RG	2
GO:0071352	cellular response to interleukin-2	2/411	13/18670	0.0321226	0.149093	0.11684	IL2RG/IL2RA	2
GO:1902713	regulation of interferon-gamma secretion	2/411	13/18670	0.0321226	0.149093	0.11684	CD2/PTPN22	2
GO:0043551	regulation of phosphatidylinositol 3-kinase activity	4/411	55/18670	0.0327305	0.151292	0.118564	SLA2/FPR2/CCL19/CCKBR	4
GO:0046456	icosanoid biosynthetic process	4/411	55/18670	0.0327305	0.151292	0.118564	TBXAS1/ALOX5AP/GGTA1P/PTGES	4
GO:0033006	regulation of mast cell activation involved in immune response	3/411	32/18670	0.0327758	0.151292	0.118564	FCER1G/CD300A/CD84	3
GO:0055094	response to lipoprotein particle	3/411	32/18670	0.0327758	0.151292	0.118564	ITGB2/FCER1G/CD68	3
GO:2000778	positive regulation of interleukin-6 secretion	3/411	32/18670	0.0327758	0.151292	0.118564	AIF1/TLR8/LILRA5	3
GO:0002381	immunoglobulin production involved in immunoglobulin mediated immune response	4/411	56/18670	0.0346576	0.159804	0.125234	BATF/PTPRC/IL10/CD40LG	4
GO:0046470	phosphatidylcholine metabolic process	5/411	83/18670	0.0362479	0.166954	0.130837	PLA2G2D/CETP/PLA2G2A/LIPC/PCYT1B	5
GO:0002834	regulation of response to tumor cell	2/411	14/18670	0.0369401	0.167401	0.131188	HAVCR2/CRTAM	2
GO:0002837	regulation of immune response to tumor cell	2/411	14/18670	0.0369401	0.167401	0.131188	HAVCR2/CRTAM	2
GO:0014854	response to inactivity	2/411	14/18670	0.0369401	0.167401	0.131188	IL10/DRD2	2
GO:0034370	triglyceride-rich lipoprotein particle remodeling	2/411	14/18670	0.0369401	0.167401	0.131188	CETP/LIPC	2
GO:0043922	negative regulation by host of viral transcription	2/411	14/18670	0.0369401	0.167401	0.131188	CCL4/CCL5	2
GO:0045346	regulation of MHC class II biosynthetic process	2/411	14/18670	0.0369401	0.167401	0.131188	SPI1/IL10	2
GO:0045591	positive regulation of regulatory T cell differentiation	2/411	14/18670	0.0369401	0.167401	0.131188	LILRB4/LILRB2	2
GO:0045953	negative regulation of natural killer cell mediated cytotoxicity	2/411	14/18670	0.0369401	0.167401	0.131188	LILRB1/HAVCR2	2
GO:0046629	gamma-delta T cell activation	2/411	14/18670	0.0369401	0.167401	0.131188	LILRB1/PTPRC	2
GO:0050862	positive regulation of T cell receptor signaling pathway	2/411	14/18670	0.0369401	0.167401	0.131188	LCK/TRAT1	2
GO:0051712	positive regulation of killing of cells of other organism	2/411	14/18670	0.0369401	0.167401	0.131188	PRF1/FCER2	2
GO:0070669	response to interleukin-2	2/411	14/18670	0.0369401	0.167401	0.131188	IL2RG/IL2RA	2
GO:0070672	response to interleukin-15	2/411	14/18670	0.0369401	0.167401	0.131188	CD4/IL2RG	2
GO:0071361	cellular response to ethanol	2/411	14/18670	0.0369401	0.167401	0.131188	SPI1/CYBB	2
GO:1900452	regulation of long-term synaptic depression	2/411	14/18670	0.0369401	0.167401	0.131188	LILRB2/SORCS3	2
GO:0043087	regulation of GTPase activity	17/411	479/18670	0.0371169	0.168022	0.131674	ARHGAP30/VAV1/ADAP2/GPR65/CCL4/CCL5/RGS18/RHOH/XCL2/CCL8/CCL23/CCL13/CXCL13/CCL18/CCL19/CCL26/STXBP5L	17
GO:0098693	regulation of synaptic vesicle cycle	6/411	112/18670	0.0374672	0.169425	0.132774	STXBP5L/CHRM2/RIMS2/GRIK5/NRXN1/DRD2	6
GO:0010574	regulation of vascular endothelial growth factor production	3/411	34/18670	0.0382991	0.172633	0.135287	C3AR1/IL6/C3	3
GO:0045920	negative regulation of exocytosis	3/411	34/18670	0.0382991	0.172633	0.135287	CD300A/CD84/FCGR2B	3
GO:0071402	cellular response to lipoprotein particle stimulus	3/411	34/18670	0.0382991	0.172633	0.135287	ITGB2/FCER1G/CD68	3
GO:0033002	muscle cell proliferation	10/411	239/18670	0.0394609	0.174799	0.136985	AIF1/PTAFR/IL18/CCL5/IL10/IL6/WNT2/VIPR2/MYOCD/CNN1	10
GO:0098742	cell-cell adhesion via plasma-membrane adhesion molecules	11/411	273/18670	0.0400019	0.174799	0.136985	ITGB2/ITGAM/CD84/SELL/IL10/CD209/CADM3/UNC5D/CDH3/NRXN1/PCDH10	11
GO:0002467	germinal center formation	2/411	15/18670	0.0420144	0.174799	0.136985	TNFSF13B/CXCL13	2
GO:0007638	mechanosensory behavior	2/411	15/18670	0.0420144	0.174799	0.136985	NRXN1/DRD2	2
GO:0010759	positive regulation of macrophage chemotaxis	2/411	15/18670	0.0420144	0.174799	0.136985	C3AR1/CCL5	2
GO:0032645	regulation of granulocyte macrophage colony-stimulating factor production	2/411	15/18670	0.0420144	0.174799	0.136985	IL18/CD84	2
GO:0042976	activation of Janus kinase activity	2/411	15/18670	0.0420144	0.174799	0.136985	CD300A/CCL5	2
GO:0045342	MHC class II biosynthetic process	2/411	15/18670	0.0420144	0.174799	0.136985	SPI1/IL10	2
GO:0045410	positive regulation of interleukin-6 biosynthetic process	2/411	15/18670	0.0420144	0.174799	0.136985	PTAFR/TYROBP	2
GO:0046851	negative regulation of bone remodeling	2/411	15/18670	0.0420144	0.174799	0.136985	CD38/IL6	2
GO:0060099	regulation of phagocytosis, engulfment	2/411	15/18670	0.0420144	0.174799	0.136985	CD300A/C3	2
GO:0060134	prepulse inhibition	2/411	15/18670	0.0420144	0.174799	0.136985	NRXN1/DRD2	2
GO:0090197	positive regulation of chemokine secretion	2/411	15/18670	0.0420144	0.174799	0.136985	AIF1/CSF1R	2
GO:1905874	regulation of postsynaptic density organization	2/411	15/18670	0.0420144	0.174799	0.136985	LILRB2/NRXN1	2
GO:0018149	peptide cross-linking	4/411	60/18670	0.0430124	0.174799	0.136985	CSTA/F13A1/PI3/DCN	4
GO:0009612	response to mechanical stimulus	9/411	210/18670	0.0433764	0.174799	0.136985	TLR8/TNFSF14/TLR7/CASP5/CXCL10/TNFRSF8/DCN/NRXN1/DRD2	9
GO:0001788	antibody-dependent cellular cytotoxicity	1/411	2/18670	0.0435444	0.174799	0.136985	FCGR2B	1
GO:0001802	type III hypersensitivity	1/411	2/18670	0.0435444	0.174799	0.136985	FCER1G	1
GO:0001803	regulation of type III hypersensitivity	1/411	2/18670	0.0435444	0.174799	0.136985	FCER1G	1
GO:0001805	positive regulation of type III hypersensitivity	1/411	2/18670	0.0435444	0.174799	0.136985	FCER1G	1
GO:0001812	positive regulation of type I hypersensitivity	1/411	2/18670	0.0435444	0.174799	0.136985	FCER1G	1
GO:0001813	regulation of antibody-dependent cellular cytotoxicity	1/411	2/18670	0.0435444	0.174799	0.136985	FCGR2B	1
GO:0001970	positive regulation of activation of membrane attack complex	1/411	2/18670	0.0435444	0.174799	0.136985	C3	1
GO:0002316	follicular B cell differentiation	1/411	2/18670	0.0435444	0.174799	0.136985	FCGR2B	1
GO:0002384	hepatic immune response	1/411	2/18670	0.0435444	0.174799	0.136985	IL6	1
GO:0002436	immune complex clearance by monocytes and macrophages	1/411	2/18670	0.0435444	0.174799	0.136985	FCGR2B	1
GO:0002522	leukocyte migration involved in immune response	1/411	2/18670	0.0435444	0.174799	0.136985	HCK	1
GO:0002625	regulation of T cell antigen processing and presentation	1/411	2/18670	0.0435444	0.174799	0.136985	WAS	1
GO:0002669	positive regulation of T cell anergy	1/411	2/18670	0.0435444	0.174799	0.136985	CD3E	1
GO:0002728	negative regulation of natural killer cell cytokine production	1/411	2/18670	0.0435444	0.174799	0.136985	CD96	1
GO:0002752	cell surface pattern recognition receptor signaling pathway	1/411	2/18670	0.0435444	0.174799	0.136985	FCN1	1
GO:0002835	negative regulation of response to tumor cell	1/411	2/18670	0.0435444	0.174799	0.136985	HAVCR2	1
GO:0002838	negative regulation of immune response to tumor cell	1/411	2/18670	0.0435444	0.174799	0.136985	HAVCR2	1
GO:0002856	negative regulation of natural killer cell mediated immune response to tumor cell	1/411	2/18670	0.0435444	0.174799	0.136985	HAVCR2	1
GO:0002859	negative regulation of natural killer cell mediated cytotoxicity directed against tumor cell target	1/411	2/18670	0.0435444	0.174799	0.136985	HAVCR2	1
GO:0002884	negative regulation of hypersensitivity	1/411	2/18670	0.0435444	0.174799	0.136985	FCGR2B	1
GO:0002913	positive regulation of lymphocyte anergy	1/411	2/18670	0.0435444	0.174799	0.136985	CD3E	1
GO:0003064	regulation of heart rate by hormone	1/411	2/18670	0.0435444	0.174799	0.136985	KCNH2	1
GO:0009386	translational attenuation	1/411	2/18670	0.0435444	0.174799	0.136985	YBX2	1
GO:0014739	positive regulation of muscle hyperplasia	1/411	2/18670	0.0435444	0.174799	0.136985	AIF1	1
GO:0019442	tryptophan catabolic process to acetyl-CoA	1/411	2/18670	0.0435444	0.174799	0.136985	KYNU	1
GO:0030887	positive regulation of myeloid dendritic cell activation	1/411	2/18670	0.0435444	0.174799	0.136985	CD2	1
GO:0032076	negative regulation of deoxyribonuclease activity	1/411	2/18670	0.0435444	0.174799	0.136985	GZMA	1
GO:0032639	TRAIL production	1/411	2/18670	0.0435444	0.174799	0.136985	TNFRSF8	1
GO:0032672	regulation of interleukin-3 production	1/411	2/18670	0.0435444	0.174799	0.136985	HAVCR2	1
GO:0032679	regulation of TRAIL production	1/411	2/18670	0.0435444	0.174799	0.136985	TNFRSF8	1
GO:0032759	positive regulation of TRAIL production	1/411	2/18670	0.0435444	0.174799	0.136985	TNFRSF8	1
GO:0032912	negative regulation of transforming growth factor beta2 production	1/411	2/18670	0.0435444	0.174799	0.136985	CDH3	1
GO:0033026	negative regulation of mast cell apoptotic process	1/411	2/18670	0.0435444	0.174799	0.136985	FCER1G	1
GO:0034125	negative regulation of MyD88-dependent toll-like receptor signaling pathway	1/411	2/18670	0.0435444	0.174799	0.136985	CD300A	1
GO:0035606	peptidyl-cysteine S-trans-nitrosylation	1/411	2/18670	0.0435444	0.174799	0.136985	S100A9	1
GO:0038041	cross-receptor inhibition within G protein-coupled receptor heterodimer	1/411	2/18670	0.0435444	0.174799	0.136985	CALCR	1
GO:0038043	interleukin-5-mediated signaling pathway	1/411	2/18670	0.0435444	0.174799	0.136985	CSF2RB	1
GO:0038178	complement component C5a signaling pathway	1/411	2/18670	0.0435444	0.174799	0.136985	C5AR2	1
GO:0038188	cholecystokinin signaling pathway	1/411	2/18670	0.0435444	0.174799	0.136985	CCKBR	1
GO:0042231	interleukin-13 biosynthetic process	1/411	2/18670	0.0435444	0.174799	0.136985	IL18	1
GO:0042663	regulation of endodermal cell fate specification	1/411	2/18670	0.0435444	0.174799	0.136985	DKK1	1
GO:0043317	regulation of cytotoxic T cell degranulation	1/411	2/18670	0.0435444	0.174799	0.136985	FCGR2B	1
GO:0043318	negative regulation of cytotoxic T cell degranulation	1/411	2/18670	0.0435444	0.174799	0.136985	FCGR2B	1
GO:0044026	DNA hypermethylation	1/411	2/18670	0.0435444	0.174799	0.136985	SPI1	1
GO:0044467	glial cell-derived neurotrophic factor secretion	1/411	2/18670	0.0435444	0.174799	0.136985	DRD2	1
GO:0044855	plasma membrane raft distribution	1/411	2/18670	0.0435444	0.174799	0.136985	PTPRC	1
GO:0044856	plasma membrane raft localization	1/411	2/18670	0.0435444	0.174799	0.136985	PTPRC	1
GO:0044866	modulation by host of viral exo-alpha-sialidase activity	1/411	2/18670	0.0435444	0.174799	0.136985	PTX3	1
GO:0044867	modulation by host of viral catalytic activity	1/411	2/18670	0.0435444	0.174799	0.136985	PTX3	1
GO:0044869	negative regulation by host of viral exo-alpha-sialidase activity	1/411	2/18670	0.0435444	0.174799	0.136985	PTX3	1
GO:0044870	modulation by host of viral glycoprotein metabolic process	1/411	2/18670	0.0435444	0.174799	0.136985	PTX3	1
GO:0044871	negative regulation by host of viral glycoprotein metabolic process	1/411	2/18670	0.0435444	0.174799	0.136985	PTX3	1
GO:0045081	negative regulation of interleukin-10 biosynthetic process	1/411	2/18670	0.0435444	0.174799	0.136985	TYROBP	1
GO:0045355	negative regulation of interferon-alpha biosynthetic process	1/411	2/18670	0.0435444	0.174799	0.136985	IL10	1
GO:0045404	positive regulation of interleukin-4 biosynthetic process	1/411	2/18670	0.0435444	0.174799	0.136985	CD86	1
GO:0048817	negative regulation of hair follicle maturation	1/411	2/18670	0.0435444	0.174799	0.136985	CDH3	1
GO:0050757	thymidylate synthase biosynthetic process	1/411	2/18670	0.0435444	0.174799	0.136985	FOLR2	1
GO:0050758	regulation of thymidylate synthase biosynthetic process	1/411	2/18670	0.0435444	0.174799	0.136985	FOLR2	1
GO:0050902	leukocyte adhesive activation	1/411	2/18670	0.0435444	0.174799	0.136985	SELPLG	1
GO:0051134	negative regulation of NK T cell activation	1/411	2/18670	0.0435444	0.174799	0.136985	CD300A	1
GO:0051548	negative regulation of keratinocyte migration	1/411	2/18670	0.0435444	0.174799	0.136985	EPPK1	1
GO:0051885	positive regulation of timing of anagen	1/411	2/18670	0.0435444	0.174799	0.136985	WNT10B	1
GO:0052403	negative regulation by host of symbiont catalytic activity	1/411	2/18670	0.0435444	0.174799	0.136985	PTX3	1
GO:0060177	regulation of angiotensin metabolic process	1/411	2/18670	0.0435444	0.174799	0.136985	SUCNR1	1
GO:0060302	negative regulation of cytokine activity	1/411	2/18670	0.0435444	0.174799	0.136985	IL10	1
GO:0061032	visceral serous pericardium development	1/411	2/18670	0.0435444	0.174799	0.136985	HAND2	1
GO:0061901	regulation of 1-phosphatidylinositol-3-kinase activity	1/411	2/18670	0.0435444	0.174799	0.136985	FPR2	1
GO:0061903	positive regulation of 1-phosphatidylinositol-3-kinase activity	1/411	2/18670	0.0435444	0.174799	0.136985	FPR2	1
GO:0070488	neutrophil aggregation	1/411	2/18670	0.0435444	0.174799	0.136985	S100A9	1
GO:0071228	cellular response to tumor cell	1/411	2/18670	0.0435444	0.174799	0.136985	IGFBPL1	1
GO:0071231	cellular response to folic acid	1/411	2/18670	0.0435444	0.174799	0.136985	FOLR2	1
GO:0090081	regulation of heart induction by regulation of canonical Wnt signaling pathway	1/411	2/18670	0.0435444	0.174799	0.136985	DKK1	1
GO:0090082	positive regulation of heart induction by negative regulation of canonical Wnt signaling pathway	1/411	2/18670	0.0435444	0.174799	0.136985	DKK1	1
GO:0090264	regulation of immune complex clearance by monocytes and macrophages	1/411	2/18670	0.0435444	0.174799	0.136985	FCGR2B	1
GO:0097323	B cell adhesion	1/411	2/18670	0.0435444	0.174799	0.136985	CD209	1
GO:1900166	regulation of glial cell-derived neurotrophic factor secretion	1/411	2/18670	0.0435444	0.174799	0.136985	DRD2	1
GO:1900168	positive regulation of glial cell-derived neurotrophic factor secretion	1/411	2/18670	0.0435444	0.174799	0.136985	DRD2	1
GO:1901740	negative regulation of myoblast fusion	1/411	2/18670	0.0435444	0.174799	0.136985	CXCL10	1
GO:1902567	negative regulation of eosinophil activation	1/411	2/18670	0.0435444	0.174799	0.136985	CD300A	1
GO:1902908	regulation of melanosome transport	1/411	2/18670	0.0435444	0.174799	0.136985	CDH3	1
GO:1902941	regulation of voltage-gated chloride channel activity	1/411	2/18670	0.0435444	0.174799	0.136985	PTAFR	1
GO:1902943	positive regulation of voltage-gated chloride channel activity	1/411	2/18670	0.0435444	0.174799	0.136985	PTAFR	1
GO:1903016	negative regulation of exo-alpha-sialidase activity	1/411	2/18670	0.0435444	0.174799	0.136985	PTX3	1
GO:1903860	negative regulation of dendrite extension	1/411	2/18670	0.0435444	0.174799	0.136985	OSTN	1
GO:1903929	primary palate development	1/411	2/18670	0.0435444	0.174799	0.136985	HAND2	1
GO:1904057	negative regulation of sensory perception of pain	1/411	2/18670	0.0435444	0.174799	0.136985	IL10	1
GO:1904155	DN2 thymocyte differentiation	1/411	2/18670	0.0435444	0.174799	0.136985	PTPRC	1
GO:1905078	positive regulation of interleukin-17 secretion	1/411	2/18670	0.0435444	0.174799	0.136985	OSM	1
GO:1905154	negative regulation of membrane invagination	1/411	2/18670	0.0435444	0.174799	0.136985	CD300A	1
GO:1905184	positive regulation of protein serine/threonine phosphatase activity	1/411	2/18670	0.0435444	0.174799	0.136985	FCRL3	1
GO:1905665	positive regulation of calcium ion import across plasma membrane	1/411	2/18670	0.0435444	0.174799	0.136985	CALCR	1
GO:2000324	positive regulation of glucocorticoid receptor signaling pathway	1/411	2/18670	0.0435444	0.174799	0.136985	LMO3	1
GO:2000349	negative regulation of CD40 signaling pathway	1/411	2/18670	0.0435444	0.174799	0.136985	SLAMF1	1
GO:2000417	negative regulation of eosinophil migration	1/411	2/18670	0.0435444	0.174799	0.136985	CD300A	1
GO:2000471	regulation of hematopoietic stem cell migration	1/411	2/18670	0.0435444	0.174799	0.136985	PTPRC	1
GO:2000473	positive regulation of hematopoietic stem cell migration	1/411	2/18670	0.0435444	0.174799	0.136985	PTPRC	1
GO:2000521	negative regulation of immunological synapse formation	1/411	2/18670	0.0435444	0.174799	0.136985	HAVCR2	1
GO:2001180	negative regulation of interleukin-10 secretion	1/411	2/18670	0.0435444	0.174799	0.136985	LILRB1	1
GO:2001202	negative regulation of transforming growth factor-beta secretion	1/411	2/18670	0.0435444	0.174799	0.136985	LILRB1	1
GO:0010573	vascular endothelial growth factor production	3/411	36/18670	0.0442646	0.176849	0.138592	C3AR1/IL6/C3	3
GO:0010742	macrophage derived foam cell differentiation	3/411	36/18670	0.0442646	0.176849	0.138592	IL18/CETP/PLA2G2A	3
GO:0071634	regulation of transforming growth factor beta production	3/411	36/18670	0.0442646	0.176849	0.138592	TYROBP/LUM/CDH3	3
GO:0090077	foam cell differentiation	3/411	36/18670	0.0442646	0.176849	0.138592	IL18/CETP/PLA2G2A	3
GO:0090218	positive regulation of lipid kinase activity	3/411	36/18670	0.0442646	0.176849	0.138592	FPR2/CCL19/EEF1A2	3
GO:0002758	innate immune response-activating signal transduction	6/411	117/18670	0.0447919	0.178737	0.140072	HCK/FCER1G/CLEC4E/CLEC10A/FCN1/CD209	6
GO:0034103	regulation of tissue remodeling	5/411	88/18670	0.0448221	0.178737	0.140072	IL18/CSF1R/CD38/IL6/HAND2	5
GO:1901214	regulation of neuron death	12/411	313/18670	0.0451851	0.180015	0.141073	ITGB2/TYROBP/ITGAM/C1QA/TNFRSF1B/CCL5/CD200R1/FCGR2B/IL10/DKK1/CHL1/GRIK5	12
GO:0045123	cellular extravasation	4/411	61/18670	0.045263	0.180155	0.141183	ITGB2/SELPLG/PTAFR/SELL	4
GO:0007193	adenylate cyclase-inhibiting G protein-coupled receptor signaling pathway	5/411	89/18670	0.0466702	0.185581	0.145435	FPR2/MARCO/ADCY5/CHRM2/DRD2	5
GO:0006837	serotonin transport	2/411	16/18670	0.047332	0.186069	0.145817	FCER1G/LILRB1	2
GO:0007158	neuron cell-cell adhesion	2/411	16/18670	0.047332	0.186069	0.145817	NRXN1/ASTN1	2
GO:0032604	granulocyte macrophage colony-stimulating factor production	2/411	16/18670	0.047332	0.186069	0.145817	IL18/CD84	2
GO:0034116	positive regulation of heterotypic cell-cell adhesion	2/411	16/18670	0.047332	0.186069	0.145817	LCK/IL10	2
GO:0042033	chemokine biosynthetic process	2/411	16/18670	0.047332	0.186069	0.145817	IL18/IL6	2
GO:0048820	hair follicle maturation	2/411	16/18670	0.047332	0.186069	0.145817	WNT10B/CDH3	2
GO:0050755	chemokine metabolic process	2/411	16/18670	0.047332	0.186069	0.145817	IL18/IL6	2
GO:1905153	regulation of membrane invagination	2/411	16/18670	0.047332	0.186069	0.145817	CD300A/C3	2
GO:0051147	regulation of muscle cell differentiation	8/411	181/18670	0.0474004	0.186069	0.145817	CD53/TNFSF14/CXCL10/CXCL9/DKK1/PI16/RBM24/MYOCD	8
GO:0003156	regulation of animal organ formation	3/411	37/18670	0.0474103	0.186069	0.145817	DKK1/WNT2/HAND2	3
GO:0043029	T cell homeostasis	3/411	37/18670	0.0474103	0.186069	0.145817	IL2RA/TNFSF14/LMO1	3
GO:0046006	regulation of activated T cell proliferation	3/411	37/18670	0.0474103	0.186069	0.145817	IL18/IL12RB1/IL2RA	3
GO:0052372	modulation by symbiont of entry into host	3/411	37/18670	0.0474103	0.186069	0.145817	CD4/FCN1/PTX3	3
GO:2000249	regulation of actin cytoskeleton reorganization	3/411	37/18670	0.0474103	0.186069	0.145817	HCK/CSF1R/HCLS1	3
GO:0002562	somatic diversification of immune receptors via germline recombination within a single locus	4/411	62/18670	0.0475782	0.186208	0.145926	BATF/PTPRC/IL10/CD40LG	4
GO:0016444	somatic cell DNA recombination	4/411	62/18670	0.0475782	0.186208	0.145926	BATF/PTPRC/IL10/CD40LG	4
GO:0031640	killing of cells of other organism	4/411	62/18670	0.0475782	0.186208	0.145926	PRF1/LYZ/CCL13/FCER2	4
GO:0045639	positive regulation of myeloid cell differentiation	5/411	91/18670	0.0505005	0.197002	0.154385	CD4/TYROBP/EVI2B/HCLS1/CCR1	5
GO:0060333	interferon-gamma-mediated signaling pathway	5/411	91/18670	0.0505005	0.197002	0.154385	HCK/PTAFR/IRF8/FCGR1B/FCGR1A	5
GO:0007190	activation of adenylate cyclase activity	3/411	38/18670	0.0506629	0.197002	0.154385	ADCY5/CAP2/VIPR2	3
GO:0048246	macrophage chemotaxis	3/411	38/18670	0.0506629	0.197002	0.154385	C3AR1/SLAMF8/CCL5	3
GO:0071604	transforming growth factor beta production	3/411	38/18670	0.0506629	0.197002	0.154385	TYROBP/LUM/CDH3	3
GO:1902742	apoptotic process involved in development	3/411	38/18670	0.0506629	0.197002	0.154385	SPI1/TNFRSF1B/HAND2	3
GO:1904706	negative regulation of vascular smooth muscle cell proliferation	3/411	38/18670	0.0506629	0.197002	0.154385	IL10/MYOCD/CNN1	3
GO:0010951	negative regulation of endopeptidase activity	10/411	250/18670	0.0507398	0.197119	0.154477	CST7/SERPINA1/TNFSF14/CSTA/CR1/C3/RARRES1/SERPINB2/PI3/WFDC2	10
GO:0045637	regulation of myeloid cell differentiation	10/411	251/18670	0.0518615	0.201291	0.157747	CD4/SPI1/LILRB4/TYROBP/LILRB1/C1QC/EVI2B/CSF3R/HCLS1/CCR1	10
GO:0016445	somatic diversification of immunoglobulins	4/411	64/18670	0.0524019	0.202829	0.158952	BATF/PTPRC/IL10/CD40LG	4
GO:0045670	regulation of osteoclast differentiation	4/411	64/18670	0.0524019	0.202829	0.158952	LILRB4/TYROBP/LILRB1/CCR1	4
GO:0050922	negative regulation of chemotaxis	4/411	64/18670	0.0524019	0.202829	0.158952	AIF1/SLAMF8/C5AR2/CXCL13	4
GO:0030168	platelet activation	7/411	153/18670	0.0528105	0.203187	0.159232	VAV1/FCER1G/FERMT3/GNA15/LCK/CD40LG/IL6	7
GO:0010744	positive regulation of macrophage derived foam cell differentiation	2/411	17/18670	0.0528797	0.203187	0.159232	IL18/PLA2G2A	2
GO:0031643	positive regulation of myelination	2/411	17/18670	0.0528797	0.203187	0.159232	TNFRSF1B/CST7	2
GO:0036149	phosphatidylinositol acyl-chain remodeling	2/411	17/18670	0.0528797	0.203187	0.159232	PLA2G2D/PLA2G2A	2
GO:0048535	lymph node development	2/411	17/18670	0.0528797	0.203187	0.159232	LTB/IL7R	2
GO:0051709	regulation of killing of cells of other organism	2/411	17/18670	0.0528797	0.203187	0.159232	PRF1/FCER2	2
GO:1904948	midbrain dopaminergic neuron differentiation	2/411	17/18670	0.0528797	0.203187	0.159232	DKK1/WNT2	2
GO:1904996	positive regulation of leukocyte adhesion to vascular endothelial cell	2/411	17/18670	0.0528797	0.203187	0.159232	ITGB2/PTAFR	2
GO:0042417	dopamine metabolic process	3/411	39/18670	0.0540211	0.207007	0.162226	ITGB2/ITGAM/DRD2	3
GO:0055090	acylglycerol homeostasis	3/411	39/18670	0.0540211	0.207007	0.162226	IL18/CETP/LIPC	3
GO:0070328	triglyceride homeostasis	3/411	39/18670	0.0540211	0.207007	0.162226	IL18/CETP/LIPC	3
GO:0051668	localization within membrane	5/411	93/18670	0.0545101	0.208502	0.163398	ITGB2/PTPRC/CD2/GRIK5/NRXN1	5
GO:0062207	regulation of pattern recognition receptor signaling pathway	5/411	93/18670	0.0545101	0.208502	0.163398	CD300A/CD14/PTPN22/FCRL3/LILRA4	5
GO:0006940	regulation of smooth muscle contraction	4/411	65/18670	0.05491	0.209652	0.164299	PTAFR/CHRM2/MYOCD/CNN1	4
GO:0051148	negative regulation of muscle cell differentiation	4/411	65/18670	0.05491	0.209652	0.164299	CXCL10/DKK1/PI16/MYOCD	4
GO:0034767	positive regulation of ion transmembrane transport	7/411	156/18670	0.0574544	0.218488	0.171223	PTAFR/CTSS/CXCL10/CXCL9/CALCR/CXCL11/KCNH2	7
GO:0045428	regulation of nitric oxide biosynthetic process	4/411	66/18670	0.057482	0.218488	0.171223	ITGB2/AIF1/IL10/PTX3	4
GO:0051926	negative regulation of calcium ion transport	4/411	66/18670	0.057482	0.218488	0.171223	LILRB1/LILRB2/CD33/DRD2	4
GO:0045124	regulation of bone resorption	3/411	40/18670	0.0574833	0.218488	0.171223	CSF1R/CD38/IL6	3
GO:0051281	positive regulation of release of sequestered calcium ion into cytosol	3/411	40/18670	0.0574833	0.218488	0.171223	CXCL10/CXCL9/CXCL11	3
GO:0007194	negative regulation of adenylate cyclase activity	2/411	18/18670	0.0586449	0.221111	0.173278	P2RY13/GABBR2	2
GO:0010832	negative regulation of myotube differentiation	2/411	18/18670	0.0586449	0.221111	0.173278	CXCL10/MYOCD	2
GO:0036035	osteoclast development	2/411	18/18670	0.0586449	0.221111	0.173278	TYROBP/LILRB1	2
GO:0036148	phosphatidylglycerol acyl-chain remodeling	2/411	18/18670	0.0586449	0.221111	0.173278	PLA2G2D/PLA2G2A	2
GO:0051023	regulation of immunoglobulin secretion	2/411	18/18670	0.0586449	0.221111	0.173278	CD40LG/IL6	2
GO:0070230	positive regulation of lymphocyte apoptotic process	2/411	18/18670	0.0586449	0.221111	0.173278	CCL5/IL10	2
GO:0070233	negative regulation of T cell apoptotic process	2/411	18/18670	0.0586449	0.221111	0.173278	CCL5/IL7R	2
GO:0090196	regulation of chemokine secretion	2/411	18/18670	0.0586449	0.221111	0.173278	AIF1/CSF1R	2
GO:0150078	positive regulation of neuroinflammatory response	2/411	18/18670	0.0586449	0.221111	0.173278	IL18/IL6	2
GO:0051146	striated muscle cell differentiation	11/411	293/18670	0.0604492	0.222722	0.174542	CD53/TNFSF14/CXCL10/CXCL9/DKK1/WNT10B/PI16/XK/RBM24/MYOCD/MYH11	11
GO:0034122	negative regulation of toll-like receptor signaling pathway	3/411	41/18670	0.0610478	0.222722	0.174542	CD300A/CD14/LILRA4	3
GO:0050798	activated T cell proliferation	3/411	41/18670	0.0610478	0.222722	0.174542	IL18/IL12RB1/IL2RA	3
GO:1902893	regulation of pri-miRNA transcription by RNA polymerase II	3/411	41/18670	0.0610478	0.222722	0.174542	SPI1/LILRB4/IL10	3
GO:0015908	fatty acid transport	5/411	97/18670	0.0630665	0.222722	0.174542	PLA2G2D/PLA2G2A/SLC27A6/PRKAA2/DRD2	5
GO:0002576	platelet degranulation	6/411	128/18670	0.0638638	0.222722	0.174542	FCER1G/FERMT3/SERPINA1/F13A1/CFD/LEFTY2	6
GO:0001550	ovarian cumulus expansion	1/411	3/18670	0.064602	0.222722	0.174542	PTX3	1
GO:0001560	regulation of cell growth by extracellular stimulus	1/411	3/18670	0.064602	0.222722	0.174542	MYOCD	1
GO:0001905	activation of membrane attack complex	1/411	3/18670	0.064602	0.222722	0.174542	C3	1
GO:0001969	regulation of activation of membrane attack complex	1/411	3/18670	0.064602	0.222722	0.174542	C3	1
GO:0002266	follicular dendritic cell activation	1/411	3/18670	0.064602	0.222722	0.174542	FCGR2B	1
GO:0002277	myeloid dendritic cell activation involved in immune response	1/411	3/18670	0.064602	0.222722	0.174542	SLAMF1	1
GO:0002351	serotonin production involved in inflammatory response	1/411	3/18670	0.064602	0.222722	0.174542	FCER1G	1
GO:0002399	MHC class II protein complex assembly	1/411	3/18670	0.064602	0.222722	0.174542	HLA-DMB	1
GO:0002434	immune complex clearance	1/411	3/18670	0.064602	0.222722	0.174542	FCGR2B	1
GO:0002442	serotonin secretion involved in inflammatory response	1/411	3/18670	0.064602	0.222722	0.174542	FCER1G	1
GO:0002503	peptide antigen assembly with MHC class II protein complex	1/411	3/18670	0.064602	0.222722	0.174542	HLA-DMB	1
GO:0002519	natural killer cell tolerance induction	1/411	3/18670	0.064602	0.222722	0.174542	HAVCR2	1
GO:0002554	serotonin secretion by platelet	1/411	3/18670	0.064602	0.222722	0.174542	FCER1G	1
GO:0002636	positive regulation of germinal center formation	1/411	3/18670	0.064602	0.222722	0.174542	TNFSF13B	1
GO:0002652	regulation of tolerance induction dependent upon immune response	1/411	3/18670	0.064602	0.222722	0.174542	HAVCR2	1
GO:0002874	regulation of chronic inflammatory response to antigenic stimulus	1/411	3/18670	0.064602	0.222722	0.174542	IL10	1
GO:0002904	positive regulation of B cell apoptotic process	1/411	3/18670	0.064602	0.222722	0.174542	IL10	1
GO:0031296	B cell costimulation	1/411	3/18670	0.064602	0.222722	0.174542	TNFSF13B	1
GO:0032632	interleukin-3 production	1/411	3/18670	0.064602	0.222722	0.174542	HAVCR2	1
GO:0032641	lymphotoxin A production	1/411	3/18670	0.064602	0.222722	0.174542	CD86	1
GO:0032765	positive regulation of mast cell cytokine production	1/411	3/18670	0.064602	0.222722	0.174542	FCER1G	1
GO:0033023	mast cell homeostasis	1/411	3/18670	0.064602	0.222722	0.174542	FCER1G	1
GO:0033024	mast cell apoptotic process	1/411	3/18670	0.064602	0.222722	0.174542	FCER1G	1
GO:0033025	regulation of mast cell apoptotic process	1/411	3/18670	0.064602	0.222722	0.174542	FCER1G	1
GO:0033602	negative regulation of dopamine secretion	1/411	3/18670	0.064602	0.222722	0.174542	DRD2	1
GO:0034155	regulation of toll-like receptor 7 signaling pathway	1/411	3/18670	0.064602	0.222722	0.174542	LILRA4	1
GO:0034242	negative regulation of syncytium formation by plasma membrane fusion	1/411	3/18670	0.064602	0.222722	0.174542	CXCL10	1
GO:0034769	basement membrane disassembly	1/411	3/18670	0.064602	0.222722	0.174542	CTSS	1
GO:0035633	maintenance of blood-brain barrier	1/411	3/18670	0.064602	0.222722	0.174542	IL6	1
GO:0038123	toll-like receptor TLR1:TLR2 signaling pathway	1/411	3/18670	0.064602	0.222722	0.174542	CD14	1
GO:0038129	ERBB3 signaling pathway	1/411	3/18670	0.064602	0.222722	0.174542	MYOC	1
GO:0042097	interleukin-4 biosynthetic process	1/411	3/18670	0.064602	0.222722	0.174542	CD86	1
GO:0042109	lymphotoxin A biosynthetic process	1/411	3/18670	0.064602	0.222722	0.174542	CD86	1
GO:0042235	interleukin-17 biosynthetic process	1/411	3/18670	0.064602	0.222722	0.174542	IL6	1
GO:0043316	cytotoxic T cell degranulation	1/411	3/18670	0.064602	0.222722	0.174542	FCGR2B	1
GO:0043420	anthranilate metabolic process	1/411	3/18670	0.064602	0.222722	0.174542	KYNU	1
GO:0044868	modulation by host of viral molecular function	1/411	3/18670	0.064602	0.222722	0.174542	PTX3	1
GO:0045079	negative regulation of chemokine biosynthetic process	1/411	3/18670	0.064602	0.222722	0.174542	IL6	1
GO:0045226	extracellular polysaccharide biosynthetic process	1/411	3/18670	0.064602	0.222722	0.174542	HAS1	1
GO:0045378	regulation of interleukin-17 biosynthetic process	1/411	3/18670	0.064602	0.222722	0.174542	IL6	1
GO:0045402	regulation of interleukin-4 biosynthetic process	1/411	3/18670	0.064602	0.222722	0.174542	CD86	1
GO:0045588	positive regulation of gamma-delta T cell differentiation	1/411	3/18670	0.064602	0.222722	0.174542	PTPRC	1
GO:0045658	regulation of neutrophil differentiation	1/411	3/18670	0.064602	0.222722	0.174542	EVI2B	1
GO:0045728	respiratory burst after phagocytosis	1/411	3/18670	0.064602	0.222722	0.174542	HCK	1
GO:0046379	extracellular polysaccharide metabolic process	1/411	3/18670	0.064602	0.222722	0.174542	HAS1	1
GO:0046968	peptide antigen transport	1/411	3/18670	0.064602	0.222722	0.174542	CD209	1
GO:0048165	fused antrum stage	1/411	3/18670	0.064602	0.222722	0.174542	PTX3	1
GO:0051586	positive regulation of dopamine uptake involved in synaptic transmission	1/411	3/18670	0.064602	0.222722	0.174542	DRD2	1
GO:0051944	positive regulation of catecholamine uptake involved in synaptic transmission	1/411	3/18670	0.064602	0.222722	0.174542	DRD2	1
GO:0052199	negative regulation of catalytic activity in other organism involved in symbiotic interaction	1/411	3/18670	0.064602	0.222722	0.174542	PTX3	1
GO:0052422	modulation by host of symbiont catalytic activity	1/411	3/18670	0.064602	0.222722	0.174542	PTX3	1
GO:0060423	foregut regionalization	1/411	3/18670	0.064602	0.222722	0.174542	WNT2	1
GO:0060424	lung field specification	1/411	3/18670	0.064602	0.222722	0.174542	WNT2	1
GO:0060474	positive regulation of flagellated sperm motility involved in capacitation	1/411	3/18670	0.064602	0.222722	0.174542	DEFB1	1
GO:0060492	lung induction	1/411	3/18670	0.064602	0.222722	0.174542	WNT2	1
GO:0070425	negative regulation of nucleotide-binding oligomerization domain containing signaling pathway	1/411	3/18670	0.064602	0.222722	0.174542	PTPN22	1
GO:0070433	negative regulation of nucleotide-binding oligomerization domain containing 2 signaling pathway	1/411	3/18670	0.064602	0.222722	0.174542	PTPN22	1
GO:0071623	negative regulation of granulocyte chemotaxis	1/411	3/18670	0.064602	0.222722	0.174542	C5AR2	1
GO:0071725	response to triacyl bacterial lipopeptide	1/411	3/18670	0.064602	0.222722	0.174542	CD14	1
GO:0071727	cellular response to triacyl bacterial lipopeptide	1/411	3/18670	0.064602	0.222722	0.174542	CD14	1
GO:0072139	glomerular parietal epithelial cell differentiation	1/411	3/18670	0.064602	0.222722	0.174542	PROM1	1
GO:0090024	negative regulation of neutrophil chemotaxis	1/411	3/18670	0.064602	0.222722	0.174542	C5AR2	1
GO:0097053	L-kynurenine catabolic process	1/411	3/18670	0.064602	0.222722	0.174542	KYNU	1
GO:0097116	gephyrin clustering involved in postsynaptic density assembly	1/411	3/18670	0.064602	0.222722	0.174542	NRXN1	1
GO:0100012	regulation of heart induction by canonical Wnt signaling pathway	1/411	3/18670	0.064602	0.222722	0.174542	DKK1	1
GO:1900005	positive regulation of serine-type endopeptidase activity	1/411	3/18670	0.064602	0.222722	0.174542	CR1	1
GO:1902162	regulation of DNA damage response, signal transduction by p53 class mediator resulting in transcription of p21 class mediator	1/411	3/18670	0.064602	0.222722	0.174542	PYHIN1	1
GO:1902164	positive regulation of DNA damage response, signal transduction by p53 class mediator resulting in transcription of p21 class mediator	1/411	3/18670	0.064602	0.222722	0.174542	PYHIN1	1
GO:1902523	positive regulation of protein K63-linked ubiquitination	1/411	3/18670	0.064602	0.222722	0.174542	PTPN22	1
GO:1902573	positive regulation of serine-type peptidase activity	1/411	3/18670	0.064602	0.222722	0.174542	CR1	1
GO:1902685	positive regulation of receptor localization to synapse	1/411	3/18670	0.064602	0.222722	0.174542	TYROBP	1
GO:1902811	positive regulation of skeletal muscle fiber differentiation	1/411	3/18670	0.064602	0.222722	0.174542	RBM24	1
GO:1903015	regulation of exo-alpha-sialidase activity	1/411	3/18670	0.064602	0.222722	0.174542	PTX3	1
GO:1903027	regulation of opsonization	1/411	3/18670	0.064602	0.222722	0.174542	C4BPB	1
GO:1903765	negative regulation of potassium ion export across plasma membrane	1/411	3/18670	0.064602	0.222722	0.174542	KCNH2	1
GO:1903797	positive regulation of inorganic anion transmembrane transport	1/411	3/18670	0.064602	0.222722	0.174542	PTAFR	1
GO:1904844	response to L-glutamine	1/411	3/18670	0.064602	0.222722	0.174542	CYBB	1
GO:1904845	cellular response to L-glutamine	1/411	3/18670	0.064602	0.222722	0.174542	CYBB	1
GO:1904958	positive regulation of midbrain dopaminergic neuron differentiation	1/411	3/18670	0.064602	0.222722	0.174542	DKK1	1
GO:1905868	regulation of 3'-UTR-mediated mRNA stabilization	1/411	3/18670	0.064602	0.222722	0.174542	RBM24	1
GO:1905870	positive regulation of 3'-UTR-mediated mRNA stabilization	1/411	3/18670	0.064602	0.222722	0.174542	RBM24	1
GO:2000520	regulation of immunological synapse formation	1/411	3/18670	0.064602	0.222722	0.174542	HAVCR2	1
GO:2000547	regulation of dendritic cell dendrite assembly	1/411	3/18670	0.064602	0.222722	0.174542	CCL19	1
GO:2000676	positive regulation of type B pancreatic cell apoptotic process	1/411	3/18670	0.064602	0.222722	0.174542	IL6	1
GO:2000768	positive regulation of nephron tubule epithelial cell differentiation	1/411	3/18670	0.064602	0.222722	0.174542	PROM1	1
GO:2001190	positive regulation of T cell activation via T cell receptor contact with antigen bound to MHC molecule on antigen presenting cell	1/411	3/18670	0.064602	0.222722	0.174542	HLA-DMB	1
GO:2001201	regulation of transforming growth factor-beta secretion	1/411	3/18670	0.064602	0.222722	0.174542	LILRB1	1
GO:2001260	regulation of semaphorin-plexin signaling pathway	1/411	3/18670	0.064602	0.222722	0.174542	HAND2	1
GO:0002689	negative regulation of leukocyte chemotaxis	2/411	19/18670	0.0646154	0.222722	0.174542	SLAMF8/C5AR2	2
GO:0007213	G protein-coupled acetylcholine receptor signaling pathway	2/411	19/18670	0.0646154	0.222722	0.174542	GNA15/CHRM2	2
GO:0007625	grooming behavior	2/411	19/18670	0.0646154	0.222722	0.174542	NRXN1/DRD2	2
GO:0034138	toll-like receptor 3 signaling pathway	2/411	19/18670	0.0646154	0.222722	0.174542	HAVCR2/PTPN22	2
GO:0045063	T-helper 1 cell differentiation	2/411	19/18670	0.0646154	0.222722	0.174542	IL27/CCL19	2
GO:0045414	regulation of interleukin-8 biosynthetic process	2/411	19/18670	0.0646154	0.222722	0.174542	TLR8/TLR7	2
GO:0046597	negative regulation of viral entry into host cell	2/411	19/18670	0.0646154	0.222722	0.174542	FCN1/PTX3	2
GO:0061081	positive regulation of myeloid leukocyte cytokine production involved in immune response	2/411	19/18670	0.0646154	0.222722	0.174542	FCER1G/LILRB1	2
GO:0071800	podosome assembly	2/411	19/18670	0.0646154	0.222722	0.174542	HCK/BIN2	2
GO:2000010	positive regulation of protein localization to cell surface	2/411	19/18670	0.0646154	0.222722	0.174542	FCER1G/TYROBP	2
GO:2000251	positive regulation of actin cytoskeleton reorganization	2/411	19/18670	0.0646154	0.222722	0.174542	HCK/HCLS1	2
GO:0050848	regulation of calcium-mediated signaling	5/411	98/18670	0.0653173	0.224958	0.176294	CD4/SLA2/CCL4/CD3E/TRAT1	5
GO:0045429	positive regulation of nitric oxide biosynthetic process	3/411	43/18670	0.0684774	0.235457	0.184522	ITGB2/AIF1/PTX3	3
GO:0051602	response to electrical stimulus	3/411	43/18670	0.0684774	0.235457	0.184522	AIF1/CD14/EEF1A2	3
GO:0007596	blood coagulation	12/411	336/18670	0.0693059	0.238112	0.186602	WAS/VAV1/FCER1G/FERMT3/GNA15/SERPINA1/LCK/F13A1/CD40LG/IL6/C4BPB/SERPINB2	12
GO:0002320	lymphoid progenitor cell differentiation	2/411	20/18670	0.0707793	0.24024	0.188269	SPI1/BATF	2
GO:0019370	leukotriene biosynthetic process	2/411	20/18670	0.0707793	0.24024	0.188269	ALOX5AP/GGTA1P	2
GO:0031280	negative regulation of cyclase activity	2/411	20/18670	0.0707793	0.24024	0.188269	P2RY13/GABBR2	2
GO:0032816	positive regulation of natural killer cell activation	2/411	20/18670	0.0707793	0.24024	0.188269	TYROBP/IL18	2
GO:0033194	response to hydroperoxide	2/411	20/18670	0.0707793	0.24024	0.188269	AIF1/CD38	2
GO:0034104	negative regulation of tissue remodeling	2/411	20/18670	0.0707793	0.24024	0.188269	CD38/IL6	2
GO:0042053	regulation of dopamine metabolic process	2/411	20/18670	0.0707793	0.24024	0.188269	ITGB2/ITGAM	2
GO:0042069	regulation of catecholamine metabolic process	2/411	20/18670	0.0707793	0.24024	0.188269	ITGB2/ITGAM	2
GO:0042228	interleukin-8 biosynthetic process	2/411	20/18670	0.0707793	0.24024	0.188269	TLR8/TLR7	2
GO:0043586	tongue development	2/411	20/18670	0.0707793	0.24024	0.188269	WNT10B/HAND2	2
GO:0043691	reverse cholesterol transport	2/411	20/18670	0.0707793	0.24024	0.188269	CETP/LIPC	2
GO:0051797	regulation of hair follicle development	2/411	20/18670	0.0707793	0.24024	0.188269	WNT10B/CDH3	2
GO:0090195	chemokine secretion	2/411	20/18670	0.0707793	0.24024	0.188269	AIF1/CSF1R	2
GO:1900424	regulation of defense response to bacterium	2/411	20/18670	0.0707793	0.24024	0.188269	HAVCR2/SIGLEC11	2
GO:1905523	positive regulation of macrophage migration	2/411	20/18670	0.0707793	0.24024	0.188269	C3AR1/CCL5	2
GO:1904427	positive regulation of calcium ion transmembrane transport	4/411	71/18670	0.0712871	0.241769	0.189468	CXCL10/CXCL9/CALCR/CXCL11	4
GO:0045598	regulation of fat cell differentiation	6/411	132/18670	0.0718202	0.243381	0.190731	IL6/MEDAG/WNT10B/C1QL4/WIF1/LMO3	6
GO:0048525	negative regulation of viral process	5/411	101/18670	0.072336	0.244354	0.191493	CCL4/CCL5/CCL8/FCN1/PTX3	5
GO:0007212	dopamine receptor signaling pathway	3/411	44/18670	0.0723388	0.244354	0.191493	GNA15/ADCY5/DRD2	3
GO:0014002	astrocyte development	3/411	44/18670	0.0723388	0.244354	0.191493	C1QA/FPR2/IL6	3
GO:1904407	positive regulation of nitric oxide metabolic process	3/411	44/18670	0.0723388	0.244354	0.191493	ITGB2/AIF1/PTX3	3
GO:0071496	cellular response to external stimulus	12/411	339/18670	0.0729702	0.246289	0.19301	AIF1/CYBB/TLR8/PTPRC/TNFSF14/FOLR2/TLR7/CD68/CASP5/TNFRSF8/PRKAA2/MYOCD	12
GO:0097305	response to alcohol	9/411	233/18670	0.0733509	0.247376	0.193862	SPI1/CYBB/CD14/CCR5/CCL19/ADCY5/PRKAA2/DRD2/CA3	9
GO:0002532	production of molecular mediator involved in inflammatory response	4/411	72/18670	0.0742342	0.249955	0.195883	FCER1G/SLAMF8/CD96/GBP5	4
GO:0050805	negative regulation of synaptic transmission	4/411	72/18670	0.0742342	0.249955	0.195883	LILRB2/CD38/SORCS3/DRD2	4
GO:0010522	regulation of calcium ion transport into cytosol	5/411	102/18670	0.0747638	0.251538	0.197123	CD4/CXCL10/CXCL9/CALCR/CXCL11	5
GO:0007599	hemostasis	12/411	341/18670	0.0754812	0.253749	0.198856	WAS/VAV1/FCER1G/FERMT3/GNA15/SERPINA1/LCK/F13A1/CD40LG/IL6/C4BPB/SERPINB2	12
GO:0052547	regulation of peptidase activity	15/411	452/18670	0.0760883	0.255587	0.200296	CST7/SERPINA1/LCK/TNFSF14/CSTA/CASP5/S100A9/CR1/AIM2/C3/RARRES1/SERPINB2/PI3/PI16/WFDC2	15
GO:0032309	icosanoid secretion	3/411	45/18670	0.0762955	0.255875	0.200522	PLA2G2D/PLA2G2A/DRD2	3
GO:1900271	regulation of long-term synaptic potentiation	3/411	45/18670	0.0762955	0.255875	0.200522	TYROBP/LILRB2/DRD2	3
GO:0050817	coagulation	12/411	342/18670	0.0767572	0.256985	0.201392	WAS/VAV1/FCER1G/FERMT3/GNA15/SERPINA1/LCK/F13A1/CD40LG/IL6/C4BPB/SERPINB2	12
GO:0030728	ovulation	2/411	21/18670	0.0771254	0.256985	0.201392	MMP19/TNFAIP6	2
GO:0032682	negative regulation of chemokine production	2/411	21/18670	0.0771254	0.256985	0.201392	IL10/IL6	2
GO:0035743	CD4-positive, alpha-beta T cell cytokine production	2/411	21/18670	0.0771254	0.256985	0.201392	IL18/IL6	2
GO:0036150	phosphatidylserine acyl-chain remodeling	2/411	21/18670	0.0771254	0.256985	0.201392	PLA2G2D/PLA2G2A	2
GO:0051900	regulation of mitochondrial depolarization	2/411	21/18670	0.0771254	0.256985	0.201392	DCN/MYOC	2
GO:1904469	positive regulation of tumor necrosis factor secretion	2/411	21/18670	0.0771254	0.256985	0.201392	HAVCR2/LILRA5	2
GO:2001014	regulation of skeletal muscle cell differentiation	2/411	21/18670	0.0771254	0.256985	0.201392	RBM24/MYOCD	2
GO:0018958	phenol-containing compound metabolic process	5/411	103/18670	0.0772355	0.256985	0.201392	ITGB2/ITGAM/CDH3/DRD2/HAND2	5
GO:1902106	negative regulation of leukocyte differentiation	5/411	103/18670	0.0772355	0.256985	0.201392	LILRB4/LILRB1/C1QC/FCGR2B/CTLA4	5
GO:0045165	cell fate commitment	10/411	271/18670	0.077811	0.258696	0.202733	BATF/IL12RB1/SLAMF6/SLAMF8/LY9/IL6/DKK1/WNT2/WNT10B/CHD5	10
GO:0046928	regulation of neurotransmitter secretion	5/411	104/18670	0.0797508	0.263331	0.206365	STXBP5L/CHRM2/RIMS2/GRIK5/DRD2	5
GO:0032418	lysosome localization	4/411	74/18670	0.0803103	0.263331	0.206365	FCER1G/CD300A/CD84/MILR1	4
GO:0071354	cellular response to interleukin-6	3/411	46/18670	0.0803455	0.263331	0.206365	SPI1/SELPLG/IL6	3
GO:0007269	neurotransmitter secretion	7/411	170/18670	0.0823825	0.263331	0.206365	PPFIA4/STXBP5L/CHRM2/RIMS2/GRIK5/NRXN1/DRD2	7
GO:0099643	signal release from synapse	7/411	170/18670	0.0823825	0.263331	0.206365	PPFIA4/STXBP5L/CHRM2/RIMS2/GRIK5/NRXN1/DRD2	7
GO:0034764	positive regulation of transmembrane transport	8/411	204/18670	0.0824161	0.263331	0.206365	PTAFR/CTSS/CXCL10/CXCL9/CALCR/CXCL11/C3/KCNH2	8
GO:0031644	regulation of nervous system process	6/411	137/18670	0.0825297	0.263331	0.206365	PTAFR/TNFRSF1B/CST7/IL10/RIMS2/NRXN1	6
GO:0002200	somatic diversification of immune receptors	4/411	75/18670	0.0834381	0.263331	0.206365	BATF/PTPRC/IL10/CD40LG	4
GO:0001759	organ induction	2/411	22/18670	0.0836427	0.263331	0.206365	DKK1/WNT2	2
GO:0032727	positive regulation of interferon-alpha production	2/411	22/18670	0.0836427	0.263331	0.206365	TLR8/TLR7	2
GO:0035584	calcium-mediated signaling using intracellular calcium source	2/411	22/18670	0.0836427	0.263331	0.206365	PTPRC/DEFB1	2
GO:0045649	regulation of macrophage differentiation	2/411	22/18670	0.0836427	0.263331	0.206365	C1QC/HCLS1	2
GO:0050765	negative regulation of phagocytosis	2/411	22/18670	0.0836427	0.263331	0.206365	CD300A/FCGR2B	2
GO:0071404	cellular response to low-density lipoprotein particle stimulus	2/411	22/18670	0.0836427	0.263331	0.206365	ITGB2/FCER1G	2
GO:1901798	positive regulation of signal transduction by p53 class mediator	2/411	22/18670	0.0836427	0.263331	0.206365	PYHIN1/CHD5	2
GO:0006953	acute-phase response	3/411	47/18670	0.0844869	0.263331	0.206365	CD163/SERPINA1/IL6	3
GO:0035722	interleukin-12-mediated signaling pathway	3/411	47/18670	0.0844869	0.263331	0.206365	IL12RB1/IL10/SERPINB2	3
GO:0042551	neuron maturation	3/411	47/18670	0.0844869	0.263331	0.206365	C1QA/C3/MYOC	3
GO:0061614	pri-miRNA transcription by RNA polymerase II	3/411	47/18670	0.0844869	0.263331	0.206365	SPI1/LILRB4/IL10	3
GO:0070231	T cell apoptotic process	3/411	47/18670	0.0844869	0.263331	0.206365	CCL5/IL2RA/IL7R	3
GO:1900744	regulation of p38MAPK cascade	3/411	47/18670	0.0844869	0.263331	0.206365	NCF1/PTPN22/HAND2	3
GO:0070997	neuron death	12/411	348/18670	0.0847016	0.263331	0.206365	ITGB2/TYROBP/ITGAM/C1QA/TNFRSF1B/CCL5/CD200R1/FCGR2B/IL10/DKK1/CHL1/GRIK5	12
GO:0042692	muscle cell differentiation	13/411	385/18670	0.0849047	0.263331	0.206365	CD53/TNFSF14/CXCL10/CXCL9/DKK1/WNT10B/PI16/SPEG/XK/RBM24/ITGA8/MYOCD/MYH11	13
GO:0001766	membrane raft polarization	1/411	4/18670	0.0851971	0.263331	0.206365	CD2	1
GO:0001878	response to yeast	1/411	4/18670	0.0851971	0.263331	0.206365	PTX3	1
GO:0001920	negative regulation of receptor recycling	1/411	4/18670	0.0851971	0.263331	0.206365	TRAT1	1
GO:0002249	lymphocyte anergy	1/411	4/18670	0.0851971	0.263331	0.206365	CD3E	1
GO:0002282	microglial cell activation involved in immune response	1/411	4/18670	0.0851971	0.263331	0.206365	TYROBP	1
GO:0002357	defense response to tumor cell	1/411	4/18670	0.0851971	0.263331	0.206365	PRF1	1
GO:0002408	myeloid dendritic cell chemotaxis	1/411	4/18670	0.0851971	0.263331	0.206365	CCL19	1
GO:0002439	chronic inflammatory response to antigenic stimulus	1/411	4/18670	0.0851971	0.263331	0.206365	IL10	1
GO:0002667	regulation of T cell anergy	1/411	4/18670	0.0851971	0.263331	0.206365	CD3E	1
GO:0002677	negative regulation of chronic inflammatory response	1/411	4/18670	0.0851971	0.263331	0.206365	IL10	1
GO:0002870	T cell anergy	1/411	4/18670	0.0851971	0.263331	0.206365	CD3E	1
GO:0002911	regulation of lymphocyte anergy	1/411	4/18670	0.0851971	0.263331	0.206365	CD3E	1
GO:0003219	cardiac right ventricle formation	1/411	4/18670	0.0851971	0.263331	0.206365	HAND2	1
GO:0003257	positive regulation of transcription from RNA polymerase II promoter involved in myocardial precursor cell differentiation	1/411	4/18670	0.0851971	0.263331	0.206365	MYOCD	1
GO:0003332	negative regulation of extracellular matrix constituent secretion	1/411	4/18670	0.0851971	0.263331	0.206365	TNFRSF1B	1
GO:0006933	negative regulation of cell adhesion involved in substrate-bound cell migration	1/411	4/18670	0.0851971	0.263331	0.206365	PTPRC	1
GO:0014063	negative regulation of serotonin secretion	1/411	4/18670	0.0851971	0.263331	0.206365	LILRB1	1
GO:0014734	skeletal muscle hypertrophy	1/411	4/18670	0.0851971	0.263331	0.206365	MYOC	1
GO:0014738	regulation of muscle hyperplasia	1/411	4/18670	0.0851971	0.263331	0.206365	AIF1	1
GO:0019805	quinolinate biosynthetic process	1/411	4/18670	0.0851971	0.263331	0.206365	KYNU	1
GO:0021769	orbitofrontal cortex development	1/411	4/18670	0.0851971	0.263331	0.206365	DRD2	1
GO:0034124	regulation of MyD88-dependent toll-like receptor signaling pathway	1/411	4/18670	0.0851971	0.263331	0.206365	CD300A	1
GO:0034164	negative regulation of toll-like receptor 9 signaling pathway	1/411	4/18670	0.0851971	0.263331	0.206365	LILRA4	1
GO:0034465	response to carbon monoxide	1/411	4/18670	0.0851971	0.263331	0.206365	IL10	1
GO:0035915	pore formation in membrane of other organism	1/411	4/18670	0.0851971	0.263331	0.206365	MPEG1	1
GO:0038124	toll-like receptor TLR6:TLR2 signaling pathway	1/411	4/18670	0.0851971	0.263331	0.206365	CD14	1
GO:0038165	oncostatin-M-mediated signaling pathway	1/411	4/18670	0.0851971	0.263331	0.206365	OSM	1
GO:0042253	granulocyte macrophage colony-stimulating factor biosynthetic process	1/411	4/18670	0.0851971	0.263331	0.206365	IL18	1
GO:0042360	vitamin E metabolic process	1/411	4/18670	0.0851971	0.263331	0.206365	PLTP	1
GO:0042637	catagen	1/411	4/18670	0.0851971	0.263331	0.206365	CDH3	1
GO:0042662	negative regulation of mesodermal cell fate specification	1/411	4/18670	0.0851971	0.263331	0.206365	DKK1	1
GO:0045077	negative regulation of interferon-gamma biosynthetic process	1/411	4/18670	0.0851971	0.263331	0.206365	LILRB1	1
GO:0051142	positive regulation of NK T cell proliferation	1/411	4/18670	0.0851971	0.263331	0.206365	IL18	1
GO:0051794	regulation of timing of catagen	1/411	4/18670	0.0851971	0.263331	0.206365	CDH3	1
GO:0051799	negative regulation of hair follicle development	1/411	4/18670	0.0851971	0.263331	0.206365	CDH3	1
GO:0052203	modulation of catalytic activity in other organism involved in symbiotic interaction	1/411	4/18670	0.0851971	0.263331	0.206365	PTX3	1
GO:0060157	urinary bladder development	1/411	4/18670	0.0851971	0.263331	0.206365	MYOCD	1
GO:0060160	negative regulation of dopamine receptor signaling pathway	1/411	4/18670	0.0851971	0.263331	0.206365	DRD2	1
GO:0060300	regulation of cytokine activity	1/411	4/18670	0.0851971	0.263331	0.206365	IL10	1
GO:0060431	primary lung bud formation	1/411	4/18670	0.0851971	0.263331	0.206365	WNT2	1
GO:0061047	positive regulation of branching involved in lung morphogenesis	1/411	4/18670	0.0851971	0.263331	0.206365	WNT2	1
GO:0061325	cell proliferation involved in outflow tract morphogenesis	1/411	4/18670	0.0851971	0.263331	0.206365	HAND2	1
GO:0071650	negative regulation of chemokine (C-C motif) ligand 5 production	1/411	4/18670	0.0851971	0.263331	0.206365	IL10	1
GO:0071655	regulation of granulocyte colony-stimulating factor production	1/411	4/18670	0.0851971	0.263331	0.206365	HAVCR2	1
GO:0071673	positive regulation of smooth muscle cell chemotaxis	1/411	4/18670	0.0851971	0.263331	0.206365	AIF1	1
GO:0071724	response to diacyl bacterial lipopeptide	1/411	4/18670	0.0851971	0.263331	0.206365	CD14	1
GO:0071726	cellular response to diacyl bacterial lipopeptide	1/411	4/18670	0.0851971	0.263331	0.206365	CD14	1
GO:0090244	Wnt signaling pathway involved in somitogenesis	1/411	4/18670	0.0851971	0.263331	0.206365	DKK1	1
GO:0097026	dendritic cell dendrite assembly	1/411	4/18670	0.0851971	0.263331	0.206365	CCL19	1
GO:0097029	mature conventional dendritic cell differentiation	1/411	4/18670	0.0851971	0.263331	0.206365	CCL19	1
GO:0097118	neuroligin clustering involved in postsynaptic membrane assembly	1/411	4/18670	0.0851971	0.263331	0.206365	NRXN1	1
GO:0097638	L-arginine import across plasma membrane	1/411	4/18670	0.0851971	0.263331	0.206365	SLC7A3	1
GO:1901295	regulation of canonical Wnt signaling pathway involved in cardiac muscle cell fate commitment	1/411	4/18670	0.0851971	0.263331	0.206365	DKK1	1
GO:1901529	positive regulation of anion channel activity	1/411	4/18670	0.0851971	0.263331	0.206365	PTAFR	1
GO:1902262	apoptotic process involved in blood vessel morphogenesis	1/411	4/18670	0.0851971	0.263331	0.206365	SPI1	1
GO:1902566	regulation of eosinophil activation	1/411	4/18670	0.0851971	0.263331	0.206365	CD300A	1
GO:1902809	regulation of skeletal muscle fiber differentiation	1/411	4/18670	0.0851971	0.263331	0.206365	RBM24	1
GO:1903224	regulation of endodermal cell differentiation	1/411	4/18670	0.0851971	0.263331	0.206365	DKK1	1
GO:1903238	positive regulation of leukocyte tethering or rolling	1/411	4/18670	0.0851971	0.263331	0.206365	PTAFR	1
GO:1904044	response to aldosterone	1/411	4/18670	0.0851971	0.263331	0.206365	CYBB	1
GO:1904340	positive regulation of dopaminergic neuron differentiation	1/411	4/18670	0.0851971	0.263331	0.206365	DKK1	1
GO:1904954	canonical Wnt signaling pathway involved in midbrain dopaminergic neuron differentiation	1/411	4/18670	0.0851971	0.263331	0.206365	WNT2	1
GO:1905041	regulation of epithelium regeneration	1/411	4/18670	0.0851971	0.263331	0.206365	EPPK1	1
GO:1905066	regulation of canonical Wnt signaling pathway involved in heart development	1/411	4/18670	0.0851971	0.263331	0.206365	DKK1	1
GO:1905664	regulation of calcium ion import across plasma membrane	1/411	4/18670	0.0851971	0.263331	0.206365	CALCR	1
GO:1905771	negative regulation of mesodermal cell differentiation	1/411	4/18670	0.0851971	0.263331	0.206365	DKK1	1
GO:1905903	negative regulation of mesoderm formation	1/411	4/18670	0.0851971	0.263331	0.206365	DKK1	1
GO:1990399	epithelium regeneration	1/411	4/18670	0.0851971	0.263331	0.206365	EPPK1	1
GO:2000330	positive regulation of T-helper 17 cell lineage commitment	1/411	4/18670	0.0851971	0.263331	0.206365	IL12RB1	1
GO:2000545	negative regulation of endothelial cell chemotaxis to fibroblast growth factor	1/411	4/18670	0.0851971	0.263331	0.206365	CXCL13	1
GO:2000587	negative regulation of platelet-derived growth factor receptor-beta signaling pathway	1/411	4/18670	0.0851971	0.263331	0.206365	MYOCD	1
GO:2000666	negative regulation of interleukin-13 secretion	1/411	4/18670	0.0851971	0.263331	0.206365	LILRA5	1
GO:2001206	positive regulation of osteoclast development	1/411	4/18670	0.0851971	0.263331	0.206365	TYROBP	1
GO:2000146	negative regulation of cell motility	12/411	349/18670	0.0860738	0.265846	0.208336	WAS/AIF1/CD300A/SLAMF8/CD200R1/C5AR2/CXCL13/HAS1/DCN/EPPK1/DRD2/MYOCD	12
GO:0032874	positive regulation of stress-activated MAPK cascade	7/411	172/18670	0.0863822	0.266603	0.20893	NCF1/SLAMF1/FCGR2B/CD40LG/DKK1/CCL19/HAND2	7
GO:0035304	regulation of protein dephosphorylation	6/411	139/18670	0.0870492	0.268269	0.210235	LILRB2/CD300A/CD33/PTPRC/FCRL3/DRD2	6
GO:0051588	regulation of neurotransmitter transport	6/411	139/18670	0.0870492	0.268269	0.210235	LILRB1/STXBP5L/CHRM2/RIMS2/GRIK5/DRD2	6
GO:0052548	regulation of endopeptidase activity	14/411	425/18670	0.0883987	0.272105	0.213241	CST7/SERPINA1/LCK/TNFSF14/CSTA/CASP5/S100A9/CR1/AIM2/C3/RARRES1/SERPINB2/PI3/WFDC2	14
GO:0070304	positive regulation of stress-activated protein kinase signaling cascade	7/411	173/18670	0.0884229	0.272105	0.213241	NCF1/SLAMF1/FCGR2B/CD40LG/DKK1/CCL19/HAND2	7
GO:0002762	negative regulation of myeloid leukocyte differentiation	3/411	48/18670	0.0887175	0.272416	0.213485	LILRB4/LILRB1/C1QC	3
GO:0032648	regulation of interferon-beta production	3/411	48/18670	0.0887175	0.272416	0.213485	LILRB1/TLR8/TLR7	3
GO:0046850	regulation of bone remodeling	3/411	48/18670	0.0887175	0.272416	0.213485	CSF1R/CD38/IL6	3
GO:0046330	positive regulation of JNK cascade	6/411	140/18670	0.0893591	0.274186	0.214872	NCF1/SLAMF1/FCGR2B/CD40LG/DKK1/CCL19	6
GO:0006809	nitric oxide biosynthetic process	4/411	77/18670	0.0898701	0.275135	0.215616	ITGB2/AIF1/IL10/PTX3	4
GO:0032481	positive regulation of type I interferon production	4/411	77/18670	0.0898701	0.275135	0.215616	CD14/TLR8/TLR7/PTPN22	4
GO:0032526	response to retinoic acid	5/411	108/18670	0.0902437	0.275135	0.215616	CD38/DKK1/PTGES/WNT2/WNT10B	5
GO:0010447	response to acidic pH	2/411	23/18670	0.0903205	0.275135	0.215616	CTSS/GPR65	2
GO:0034695	response to prostaglandin E	2/411	23/18670	0.0903205	0.275135	0.215616	CCL19/PRKAA2	2
GO:0036037	CD8-positive, alpha-beta T cell activation	2/411	23/18670	0.0903205	0.275135	0.215616	LILRB1/TNFSF8	2
GO:0051043	regulation of membrane protein ectodomain proteolysis	2/411	23/18670	0.0903205	0.275135	0.215616	TNFRSF1B/IL10	2
GO:0051350	negative regulation of lyase activity	2/411	23/18670	0.0903205	0.275135	0.215616	P2RY13/GABBR2	2
GO:0051882	mitochondrial depolarization	2/411	23/18670	0.0903205	0.275135	0.215616	DCN/MYOC	2
GO:2000726	negative regulation of cardiac muscle cell differentiation	2/411	23/18670	0.0903205	0.275135	0.215616	DKK1/PI16	2
GO:0051149	positive regulation of muscle cell differentiation	5/411	109/18670	0.0929734	0.282589	0.221457	CD53/TNFSF14/CXCL9/RBM24/MYOCD	5
GO:0071349	cellular response to interleukin-12	3/411	49/18670	0.0930354	0.282589	0.221457	IL12RB1/IL10/SERPINB2	3
GO:0071715	icosanoid transport	3/411	49/18670	0.0930354	0.282589	0.221457	PLA2G2D/PLA2G2A/DRD2	3
GO:1901571	fatty acid derivative transport	3/411	49/18670	0.0930354	0.282589	0.221457	PLA2G2D/PLA2G2A/DRD2	3
GO:0001505	regulation of neurotransmitter levels	12/411	355/18670	0.0945975	0.287127	0.225014	ITGB2/AIF1/IL10/PTX3/PPFIA4/STXBP5L/CHRM2/RIMS2/GRIK5/NRXN1/DRD2/PRIMA1	12
GO:0021895	cerebral cortex neuron differentiation	2/411	24/18670	0.0971488	0.293814	0.230254	CHD5/DRD2	2
GO:0031579	membrane raft organization	2/411	24/18670	0.0971488	0.293814	0.230254	PTPRC/CD2	2
GO:0033081	regulation of T cell differentiation in thymus	2/411	24/18670	0.0971488	0.293814	0.230254	VNN1/IL7R	2
GO:0090023	positive regulation of neutrophil chemotaxis	2/411	24/18670	0.0971488	0.293814	0.230254	C3AR1/CCL19	2
GO:1903010	regulation of bone development	2/411	24/18670	0.0971488	0.293814	0.230254	TYROBP/LILRB1	2
GO:0032608	interferon-beta production	3/411	50/18670	0.0974384	0.293847	0.23028	LILRB1/TLR8/TLR7	3
GO:0070671	response to interleukin-12	3/411	50/18670	0.0974384	0.293847	0.23028	IL12RB1/IL10/SERPINB2	3
GO:0070741	response to interleukin-6	3/411	50/18670	0.0974384	0.293847	0.23028	SPI1/SELPLG/IL6	3
GO:2000725	regulation of cardiac muscle cell differentiation	3/411	50/18670	0.0974384	0.293847	0.23028	DKK1/PI16/MYOCD	3
GO:0051090	regulation of DNA-binding transcription factor activity	14/411	432/18670	0.0975489	0.293971	0.230377	ITGB2/HCK/IL18/HAVCR2/HCLS1/S100A9/IL10/CD40LG/IL6/AIM2/WNT2/WNT10B/MYOCD/HAND2	14
GO:0031623	receptor internalization	5/411	111/18670	0.0985586	0.296801	0.232595	ITGB2/FCER1G/LILRB1/DKK1/DRD2	5
GO:1904064	positive regulation of cation transmembrane transport	6/411	144/18670	0.0989288	0.297704	0.233302	CTSS/CXCL10/CXCL9/CALCR/CXCL11/KCNH2	6
GO:0045861	negative regulation of proteolysis	12/411	358/18670	0.0990458	0.297843	0.233412	CST7/SERPINA1/TNFSF14/CSTA/CR1/IL10/C3/RARRES1/SERPINB2/PI3/PI16/WFDC2	12
GO:0045599	negative regulation of fat cell differentiation	3/411	51/18670	0.101924	0.300087	0.23517	IL6/WNT10B/C1QL4	3
GO:0048260	positive regulation of receptor-mediated endocytosis	3/411	51/18670	0.101924	0.300087	0.23517	C3/CCL19/DRD2	3
GO:0002335	mature B cell differentiation	2/411	25/18670	0.104118	0.300087	0.23517	SLAMF8/FCGR2B	2
GO:0031664	regulation of lipopolysaccharide-mediated signaling pathway	2/411	25/18670	0.104118	0.300087	0.23517	LY86/CD180	2
GO:0032461	positive regulation of protein oligomerization	2/411	25/18670	0.104118	0.300087	0.23517	AIM2/JCHAIN	2
GO:0032616	interleukin-13 production	2/411	25/18670	0.104118	0.300087	0.23517	IL18/LILRA5	2
GO:0045662	negative regulation of myoblast differentiation	2/411	25/18670	0.104118	0.300087	0.23517	IL18/CXCL10	2
GO:0045672	positive regulation of osteoclast differentiation	2/411	25/18670	0.104118	0.300087	0.23517	TYROBP/CCR1	2
GO:1903859	regulation of dendrite extension	2/411	25/18670	0.104118	0.300087	0.23517	RIMS2/OSTN	2
GO:1905809	negative regulation of synapse organization	2/411	25/18670	0.104118	0.300087	0.23517	LILRB2/DKK1	2
GO:0001923	B-1 B cell differentiation	1/411	5/18670	0.10534	0.300087	0.23517	SLAMF8	1
GO:0002232	leukocyte chemotaxis involved in inflammatory response	1/411	5/18670	0.10534	0.300087	0.23517	SLAMF8	1
GO:0002309	T cell proliferation involved in immune response	1/411	5/18670	0.10534	0.300087	0.23517	LILRB1	1
GO:0002361	CD4-positive, CD25-positive, alpha-beta regulatory T cell differentiation	1/411	5/18670	0.10534	0.300087	0.23517	PLA2G2D	1
GO:0002457	T cell antigen processing and presentation	1/411	5/18670	0.10534	0.300087	0.23517	WAS	1
GO:0002461	tolerance induction dependent upon immune response	1/411	5/18670	0.10534	0.300087	0.23517	HAVCR2	1
GO:0002501	peptide antigen assembly with MHC protein complex	1/411	5/18670	0.10534	0.300087	0.23517	HLA-DMB	1
GO:0002865	negative regulation of acute inflammatory response to antigenic stimulus	1/411	5/18670	0.10534	0.300087	0.23517	FCGR2B	1
GO:0003308	negative regulation of Wnt signaling pathway involved in heart development	1/411	5/18670	0.10534	0.300087	0.23517	DKK1	1
GO:0010961	cellular magnesium ion homeostasis	1/411	5/18670	0.10534	0.300087	0.23517	XK	1
GO:0014900	muscle hyperplasia	1/411	5/18670	0.10534	0.300087	0.23517	AIF1	1
GO:0019441	tryptophan catabolic process to kynurenine	1/411	5/18670	0.10534	0.300087	0.23517	KYNU	1
GO:0022027	interkinetic nuclear migration	1/411	5/18670	0.10534	0.300087	0.23517	KIF1A	1
GO:0031133	regulation of axon diameter	1/411	5/18670	0.10534	0.300087	0.23517	XK	1
GO:0032763	regulation of mast cell cytokine production	1/411	5/18670	0.10534	0.300087	0.23517	FCER1G	1
GO:0032911	negative regulation of transforming growth factor beta1 production	1/411	5/18670	0.10534	0.300087	0.23517	TYROBP	1
GO:0034239	regulation of macrophage fusion	1/411	5/18670	0.10534	0.300087	0.23517	TYROBP	1
GO:0034241	positive regulation of macrophage fusion	1/411	5/18670	0.10534	0.300087	0.23517	TYROBP	1
GO:0035546	interferon-beta secretion	1/411	5/18670	0.10534	0.300087	0.23517	LILRB1	1
GO:0035547	regulation of interferon-beta secretion	1/411	5/18670	0.10534	0.300087	0.23517	LILRB1	1
GO:0036301	macrophage colony-stimulating factor production	1/411	5/18670	0.10534	0.300087	0.23517	HAVCR2	1
GO:0036476	neuron death in response to hydrogen peroxide	1/411	5/18670	0.10534	0.300087	0.23517	IL10	1
GO:0038044	transforming growth factor-beta secretion	1/411	5/18670	0.10534	0.300087	0.23517	LILRB1	1
GO:0038169	somatostatin receptor signaling pathway	1/411	5/18670	0.10534	0.300087	0.23517	SSTR1	1
GO:0038170	somatostatin signaling pathway	1/411	5/18670	0.10534	0.300087	0.23517	SSTR1	1
GO:0042321	negative regulation of circadian sleep/wake cycle, sleep	1/411	5/18670	0.10534	0.300087	0.23517	DRD2	1
GO:0042636	negative regulation of hair cycle	1/411	5/18670	0.10534	0.300087	0.23517	CDH3	1
GO:0042640	anagen	1/411	5/18670	0.10534	0.300087	0.23517	WNT10B	1
GO:0045085	negative regulation of interleukin-2 biosynthetic process	1/411	5/18670	0.10534	0.300087	0.23517	PTPRC	1
GO:0045586	regulation of gamma-delta T cell differentiation	1/411	5/18670	0.10534	0.300087	0.23517	PTPRC	1
GO:0046874	quinolinate metabolic process	1/411	5/18670	0.10534	0.300087	0.23517	KYNU	1
GO:0048818	positive regulation of hair follicle maturation	1/411	5/18670	0.10534	0.300087	0.23517	WNT10B	1
GO:0051140	regulation of NK T cell proliferation	1/411	5/18670	0.10534	0.300087	0.23517	IL18	1
GO:0051884	regulation of timing of anagen	1/411	5/18670	0.10534	0.300087	0.23517	WNT10B	1
GO:0060266	negative regulation of respiratory burst involved in inflammatory response	1/411	5/18670	0.10534	0.300087	0.23517	SLAMF8	1
GO:0060501	positive regulation of epithelial cell proliferation involved in lung morphogenesis	1/411	5/18670	0.10534	0.300087	0.23517	WNT2	1
GO:0061743	motor learning	1/411	5/18670	0.10534	0.300087	0.23517	DKK1	1
GO:0062028	regulation of stress granule assembly	1/411	5/18670	0.10534	0.300087	0.23517	PRKAA2	1
GO:0070086	ubiquitin-dependent endocytosis	1/411	5/18670	0.10534	0.300087	0.23517	IL10RA	1
GO:0071315	cellular response to morphine	1/411	5/18670	0.10534	0.300087	0.23517	AIF1	1
GO:0071317	cellular response to isoquinoline alkaloid	1/411	5/18670	0.10534	0.300087	0.23517	AIF1	1
GO:0071611	granulocyte colony-stimulating factor production	1/411	5/18670	0.10534	0.300087	0.23517	HAVCR2	1
GO:0071672	negative regulation of smooth muscle cell chemotaxis	1/411	5/18670	0.10534	0.300087	0.23517	AIF1	1
GO:0090241	negative regulation of histone H4 acetylation	1/411	5/18670	0.10534	0.300087	0.23517	SPI1	1
GO:0090271	positive regulation of fibroblast growth factor production	1/411	5/18670	0.10534	0.300087	0.23517	AIF1	1
GO:0090325	regulation of locomotion involved in locomotory behavior	1/411	5/18670	0.10534	0.300087	0.23517	DRD2	1
GO:0097070	ductus arteriosus closure	1/411	5/18670	0.10534	0.300087	0.23517	MYOCD	1
GO:1901228	positive regulation of transcription from RNA polymerase II promoter involved in heart development	1/411	5/18670	0.10534	0.300087	0.23517	MYOCD	1
GO:1901256	regulation of macrophage colony-stimulating factor production	1/411	5/18670	0.10534	0.300087	0.23517	HAVCR2	1
GO:1901321	positive regulation of heart induction	1/411	5/18670	0.10534	0.300087	0.23517	DKK1	1
GO:1902339	positive regulation of apoptotic process involved in morphogenesis	1/411	5/18670	0.10534	0.300087	0.23517	TNFRSF1B	1
GO:1902512	positive regulation of apoptotic DNA fragmentation	1/411	5/18670	0.10534	0.300087	0.23517	IL6	1
GO:1903207	regulation of hydrogen peroxide-induced neuron death	1/411	5/18670	0.10534	0.300087	0.23517	IL10	1
GO:1903208	negative regulation of hydrogen peroxide-induced neuron death	1/411	5/18670	0.10534	0.300087	0.23517	IL10	1
GO:1904428	negative regulation of tubulin deacetylation	1/411	5/18670	0.10534	0.300087	0.23517	PRKAA2	1
GO:1904447	folate import across plasma membrane	1/411	5/18670	0.10534	0.300087	0.23517	FOLR2	1
GO:1904848	negative regulation of cell chemotaxis to fibroblast growth factor	1/411	5/18670	0.10534	0.300087	0.23517	CXCL13	1
GO:1904956	regulation of midbrain dopaminergic neuron differentiation	1/411	5/18670	0.10534	0.300087	0.23517	DKK1	1
GO:1905076	regulation of interleukin-17 secretion	1/411	5/18670	0.10534	0.300087	0.23517	OSM	1
GO:1905451	positive regulation of Fc-gamma receptor signaling pathway involved in phagocytosis	1/411	5/18670	0.10534	0.300087	0.23517	PTPRC	1
GO:1990049	retrograde neuronal dense core vesicle transport	1/411	5/18670	0.10534	0.300087	0.23517	KIF1A	1
GO:2000416	regulation of eosinophil migration	1/411	5/18670	0.10534	0.300087	0.23517	CD300A	1
GO:2000554	regulation of T-helper 1 cell cytokine production	1/411	5/18670	0.10534	0.300087	0.23517	IL18	1
GO:2000556	positive regulation of T-helper 1 cell cytokine production	1/411	5/18670	0.10534	0.300087	0.23517	IL18	1
GO:2000660	negative regulation of interleukin-1-mediated signaling pathway	1/411	5/18670	0.10534	0.300087	0.23517	IL6	1
GO:2000724	positive regulation of cardiac vascular smooth muscle cell differentiation	1/411	5/18670	0.10534	0.300087	0.23517	MYOCD	1
GO:2000821	regulation of grooming behavior	1/411	5/18670	0.10534	0.300087	0.23517	NRXN1	1
GO:2001205	negative regulation of osteoclast development	1/411	5/18670	0.10534	0.300087	0.23517	LILRB1	1
GO:0030279	negative regulation of ossification	4/411	82/18670	0.106946	0.304251	0.238433	CCR1/DKK1/OSTN/HAND2	4
GO:0046209	nitric oxide metabolic process	4/411	82/18670	0.106946	0.304251	0.238433	ITGB2/AIF1/IL10/PTX3	4
GO:0038061	NIK/NF-kappaB signaling	7/411	183/18670	0.110308	0.313606	0.245765	IL18/HAVCR2/CD14/TNFSF14/TLR7/PTPN22/CCL19	7
GO:0038066	p38MAPK cascade	3/411	53/18670	0.111136	0.314285	0.246296	NCF1/PTPN22/HAND2	3
GO:0050732	negative regulation of peptidyl-tyrosine phosphorylation	3/411	53/18670	0.111136	0.314285	0.246296	CD300A/SAMSN1/PTPRC	3
GO:0001916	positive regulation of T cell mediated cytotoxicity	2/411	26/18670	0.111218	0.314285	0.246296	IL12RB1/PTPRC	2
GO:0006817	phosphate ion transport	2/411	26/18670	0.111218	0.314285	0.246296	SLC37A2/ROS1	2
GO:0032897	negative regulation of viral transcription	2/411	26/18670	0.111218	0.314285	0.246296	CCL4/CCL5	2
GO:0034114	regulation of heterotypic cell-cell adhesion	2/411	26/18670	0.111218	0.314285	0.246296	LCK/IL10	2
GO:0036152	phosphatidylethanolamine acyl-chain remodeling	2/411	26/18670	0.111218	0.314285	0.246296	PLA2G2D/PLA2G2A	2
GO:0051497	negative regulation of stress fiber assembly	2/411	26/18670	0.111218	0.314285	0.246296	WAS/MYOC	2
GO:0071624	positive regulation of granulocyte chemotaxis	2/411	26/18670	0.111218	0.314285	0.246296	C3AR1/CCL19	2
GO:0002220	innate immune response activating cell surface receptor signaling pathway	5/411	116/18670	0.113238	0.31978	0.250603	FCER1G/CLEC4E/CLEC10A/FCN1/CD209	5
GO:0008360	regulation of cell shape	6/411	150/18670	0.114255	0.322436	0.252684	ITGB2/HCK/LST1/CSF1R/RHOH/CCL13	6
GO:0046328	regulation of JNK cascade	7/411	185/18670	0.115003	0.324329	0.254168	NCF1/SLAMF1/PTPN22/FCGR2B/CD40LG/DKK1/CCL19	7
GO:0006636	unsaturated fatty acid biosynthetic process	3/411	54/18670	0.115858	0.326305	0.255716	TBXAS1/ALOX5AP/PTGES	3
GO:1904645	response to amyloid-beta	3/411	54/18670	0.115858	0.326305	0.255716	FPR2/FCGR2B/CALCR	3
GO:0043666	regulation of phosphoprotein phosphatase activity	5/411	117/18670	0.116294	0.327314	0.256507	CD300A/CD33/PTPRC/FCRL3/DRD2	5
GO:1903901	negative regulation of viral life cycle	4/411	85/18670	0.117843	0.331231	0.259577	CCL5/CCL8/FCN1/PTX3	4
GO:2001057	reactive nitrogen species metabolic process	4/411	85/18670	0.117843	0.331231	0.259577	ITGB2/AIF1/IL10/PTX3	4
GO:0050808	synapse organization	13/411	408/18670	0.11804	0.331364	0.259681	IL10RA/LILRB2/ITGAM/C1QC/C1QA/C1QB/FCGR2B/IL10/C3/DKK1/COL4A5/NRXN1/DRD2	13
GO:0001964	startle response	2/411	27/18670	0.11844	0.331364	0.259681	NRXN1/DRD2	2
GO:0036151	phosphatidylcholine acyl-chain remodeling	2/411	27/18670	0.11844	0.331364	0.259681	PLA2G2D/PLA2G2A	2
GO:0043032	positive regulation of macrophage activation	2/411	27/18670	0.11844	0.331364	0.259681	HAVCR2/IL10	2
GO:0045671	negative regulation of osteoclast differentiation	2/411	27/18670	0.11844	0.331364	0.259681	LILRB4/LILRB1	2
GO:1905208	negative regulation of cardiocyte differentiation	2/411	27/18670	0.11844	0.331364	0.259681	DKK1/PI16	2
GO:2001039	negative regulation of cellular response to drug	2/411	27/18670	0.11844	0.331364	0.259681	IL10/DRD2	2
GO:0016202	regulation of striated muscle tissue development	6/411	152/18670	0.119616	0.332484	0.260558	DKK1/WNT2/WNT10B/PI16/RBM24/MYOCD	6
GO:0048167	regulation of synaptic plasticity	7/411	187/18670	0.1198	0.332484	0.260558	TYROBP/LILRB2/CD38/SLC8A2/RIMS2/SORCS3/DRD2	7
GO:0001541	ovarian follicle development	3/411	55/18670	0.120654	0.332484	0.260558	MMP19/PTX3/PCYT1B	3
GO:0043113	receptor clustering	3/411	55/18670	0.120654	0.332484	0.260558	ITGB2/GRIK5/NRXN1	3
GO:0043954	cellular component maintenance	3/411	55/18670	0.120654	0.332484	0.260558	CSF1R/FCGR2B/MYOCD	3
GO:0030336	negative regulation of cell migration	11/411	334/18670	0.121057	0.332484	0.260558	AIF1/CD300A/SLAMF8/CD200R1/C5AR2/CXCL13/HAS1/DCN/EPPK1/DRD2/MYOCD	11
GO:0060291	long-term synaptic potentiation	4/411	86/18670	0.121578	0.332484	0.260558	TYROBP/LILRB2/SLC8A2/DRD2	4
GO:0000147	actin cortical patch assembly	1/411	6/18670	0.12504	0.332484	0.260558	WAS	1
GO:0001999	renal response to blood flow involved in circulatory renin-angiotensin regulation of systemic arterial blood pressure	1/411	6/18670	0.12504	0.332484	0.260558	SUCNR1	1
GO:0002001	renin secretion into blood stream	1/411	6/18670	0.12504	0.332484	0.260558	SUCNR1	1
GO:0002322	B cell proliferation involved in immune response	1/411	6/18670	0.12504	0.332484	0.260558	CD180	1
GO:0002326	B cell lineage commitment	1/411	6/18670	0.12504	0.332484	0.260558	SLAMF8	1
GO:0002396	MHC protein complex assembly	1/411	6/18670	0.12504	0.332484	0.260558	HLA-DMB	1
GO:0002860	positive regulation of natural killer cell mediated cytotoxicity directed against tumor cell target	1/411	6/18670	0.12504	0.332484	0.260558	CRTAM	1
GO:0003278	apoptotic process involved in heart morphogenesis	1/411	6/18670	0.12504	0.332484	0.260558	HAND2	1
GO:0008626	granzyme-mediated apoptotic signaling pathway	1/411	6/18670	0.12504	0.332484	0.260558	GZMH	1
GO:0009249	protein lipoylation	1/411	6/18670	0.12504	0.332484	0.260558	NNAT	1
GO:0009996	negative regulation of cell fate specification	1/411	6/18670	0.12504	0.332484	0.260558	DKK1	1
GO:0010513	positive regulation of phosphatidylinositol biosynthetic process	1/411	6/18670	0.12504	0.332484	0.260558	FPR2	1
GO:0015015	heparan sulfate proteoglycan biosynthetic process, enzymatic modification	1/411	6/18670	0.12504	0.332484	0.260558	HS6ST3	1
GO:0015712	hexose phosphate transport	1/411	6/18670	0.12504	0.332484	0.260558	SLC37A2	1
GO:0015760	glucose-6-phosphate transport	1/411	6/18670	0.12504	0.332484	0.260558	SLC37A2	1
GO:0015822	ornithine transport	1/411	6/18670	0.12504	0.332484	0.260558	SLC7A3	1
GO:0019800	peptide cross-linking via chondroitin 4-sulfate glycosaminoglycan	1/411	6/18670	0.12504	0.332484	0.260558	DCN	1
GO:0021853	cerebral cortex GABAergic interneuron migration	1/411	6/18670	0.12504	0.332484	0.260558	DRD2	1
GO:0031584	activation of phospholipase D activity	1/411	6/18670	0.12504	0.332484	0.260558	CCL5	1
GO:0034112	positive regulation of homotypic cell-cell adhesion	1/411	6/18670	0.12504	0.332484	0.260558	CCL5	1
GO:0034238	macrophage fusion	1/411	6/18670	0.12504	0.332484	0.260558	TYROBP	1
GO:0035701	hematopoietic stem cell migration	1/411	6/18670	0.12504	0.332484	0.260558	PTPRC	1
GO:0038031	non-canonical Wnt signaling pathway via JNK cascade	1/411	6/18670	0.12504	0.332484	0.260558	MYOC	1
GO:0038145	macrophage colony-stimulating factor signaling pathway	1/411	6/18670	0.12504	0.332484	0.260558	CSF1R	1
GO:0042091	interleukin-10 biosynthetic process	1/411	6/18670	0.12504	0.332484	0.260558	TYROBP	1
GO:0043382	positive regulation of memory T cell differentiation	1/411	6/18670	0.12504	0.332484	0.260558	IL12RB1	1
GO:0044396	actin cortical patch organization	1/411	6/18670	0.12504	0.332484	0.260558	WAS	1
GO:0045074	regulation of interleukin-10 biosynthetic process	1/411	6/18670	0.12504	0.332484	0.260558	TYROBP	1
GO:0045627	positive regulation of T-helper 1 cell differentiation	1/411	6/18670	0.12504	0.332484	0.260558	CCL19	1
GO:0045917	positive regulation of complement activation	1/411	6/18670	0.12504	0.332484	0.260558	C3	1
GO:0048023	positive regulation of melanin biosynthetic process	1/411	6/18670	0.12504	0.332484	0.260558	CDH3	1
GO:0051582	positive regulation of neurotransmitter uptake	1/411	6/18670	0.12504	0.332484	0.260558	DRD2	1
GO:0052405	negative regulation by host of symbiont molecular function	1/411	6/18670	0.12504	0.332484	0.260558	PTX3	1
GO:0055009	atrial cardiac muscle tissue morphogenesis	1/411	6/18670	0.12504	0.332484	0.260558	WNT2	1
GO:0060264	regulation of respiratory burst involved in inflammatory response	1/411	6/18670	0.12504	0.332484	0.260558	SLAMF8	1
GO:0060268	negative regulation of respiratory burst	1/411	6/18670	0.12504	0.332484	0.260558	SLAMF8	1
GO:0061046	regulation of branching involved in lung morphogenesis	1/411	6/18670	0.12504	0.332484	0.260558	WNT2	1
GO:0061196	fungiform papilla development	1/411	6/18670	0.12504	0.332484	0.260558	WNT10B	1
GO:0061317	canonical Wnt signaling pathway involved in cardiac muscle cell fate commitment	1/411	6/18670	0.12504	0.332484	0.260558	DKK1	1
GO:0061817	endoplasmic reticulum-plasma membrane tethering	1/411	6/18670	0.12504	0.332484	0.260558	ESYT3	1
GO:0070120	ciliary neurotrophic factor-mediated signaling pathway	1/411	6/18670	0.12504	0.332484	0.260558	EBI3	1
GO:0070339	response to bacterial lipopeptide	1/411	6/18670	0.12504	0.332484	0.260558	CD14	1
GO:0070432	regulation of nucleotide-binding oligomerization domain containing 2 signaling pathway	1/411	6/18670	0.12504	0.332484	0.260558	PTPN22	1
GO:0070842	aggresome assembly	1/411	6/18670	0.12504	0.332484	0.260558	UBD	1
GO:0071220	cellular response to bacterial lipoprotein	1/411	6/18670	0.12504	0.332484	0.260558	CD14	1
GO:0071221	cellular response to bacterial lipopeptide	1/411	6/18670	0.12504	0.332484	0.260558	CD14	1
GO:0090027	negative regulation of monocyte chemotaxis	1/411	6/18670	0.12504	0.332484	0.260558	SLAMF8	1
GO:0090381	regulation of heart induction	1/411	6/18670	0.12504	0.332484	0.260558	DKK1	1
GO:0097411	hypoxia-inducible factor-1alpha signaling pathway	1/411	6/18670	0.12504	0.332484	0.260558	CYBB	1
GO:0097647	amylin receptor signaling pathway	1/411	6/18670	0.12504	0.332484	0.260558	CALCR	1
GO:0098528	skeletal muscle fiber differentiation	1/411	6/18670	0.12504	0.332484	0.260558	RBM24	1
GO:0098838	folate transmembrane transport	1/411	6/18670	0.12504	0.332484	0.260558	FOLR2	1
GO:1900454	positive regulation of long-term synaptic depression	1/411	6/18670	0.12504	0.332484	0.260558	LILRB2	1
GO:1902022	L-lysine transport	1/411	6/18670	0.12504	0.332484	0.260558	SLC7A3	1
GO:1903352	L-ornithine transmembrane transport	1/411	6/18670	0.12504	0.332484	0.260558	SLC7A3	1
GO:1903400	L-arginine transmembrane transport	1/411	6/18670	0.12504	0.332484	0.260558	SLC7A3	1
GO:1903401	L-lysine transmembrane transport	1/411	6/18670	0.12504	0.332484	0.260558	SLC7A3	1
GO:1903626	positive regulation of DNA catabolic process	1/411	6/18670	0.12504	0.332484	0.260558	IL6	1
GO:1904304	regulation of gastro-intestinal system smooth muscle contraction	1/411	6/18670	0.12504	0.332484	0.260558	PTAFR	1
GO:1904306	positive regulation of gastro-intestinal system smooth muscle contraction	1/411	6/18670	0.12504	0.332484	0.260558	PTAFR	1
GO:1904936	interneuron migration	1/411	6/18670	0.12504	0.332484	0.260558	DRD2	1
GO:2000328	regulation of T-helper 17 cell lineage commitment	1/411	6/18670	0.12504	0.332484	0.260558	IL12RB1	1
GO:2000348	regulation of CD40 signaling pathway	1/411	6/18670	0.12504	0.332484	0.260558	SLAMF1	1
GO:2000405	negative regulation of T cell migration	1/411	6/18670	0.12504	0.332484	0.260558	CD200R1	1
GO:2000722	regulation of cardiac vascular smooth muscle cell differentiation	1/411	6/18670	0.12504	0.332484	0.260558	MYOCD	1
GO:2001015	negative regulation of skeletal muscle cell differentiation	1/411	6/18670	0.12504	0.332484	0.260558	MYOCD	1
GO:2001186	negative regulation of CD8-positive, alpha-beta T cell activation	1/411	6/18670	0.12504	0.332484	0.260558	LILRB1	1
GO:2001300	lipoxin metabolic process	1/411	6/18670	0.12504	0.332484	0.260558	ALOX5AP	1
GO:2001301	lipoxin biosynthetic process	1/411	6/18670	0.12504	0.332484	0.260558	ALOX5AP	1
GO:0016079	synaptic vesicle exocytosis	5/411	120/18670	0.125692	0.332484	0.260558	STXBP5L/CHRM2/RIMS2/GRIK5/DRD2	5
GO:0098739	import across plasma membrane	5/411	120/18670	0.125692	0.332484	0.260558	FOLR2/CALCR/KCNJ4/SLC7A3/KCNH2	5
GO:0001516	prostaglandin biosynthetic process	2/411	28/18670	0.125775	0.332484	0.260558	TBXAS1/PTGES	2
GO:0042634	regulation of hair cycle	2/411	28/18670	0.125775	0.332484	0.260558	WNT10B/CDH3	2
GO:0045408	regulation of interleukin-6 biosynthetic process	2/411	28/18670	0.125775	0.332484	0.260558	PTAFR/TYROBP	2
GO:0045745	positive regulation of G protein-coupled receptor signaling pathway	2/411	28/18670	0.125775	0.332484	0.260558	C3/DRD2	2
GO:0045761	regulation of adenylate cyclase activity	2/411	28/18670	0.125775	0.332484	0.260558	P2RY13/GABBR2	2
GO:0046457	prostanoid biosynthetic process	2/411	28/18670	0.125775	0.332484	0.260558	TBXAS1/PTGES	2
GO:0095500	acetylcholine receptor signaling pathway	2/411	28/18670	0.125775	0.332484	0.260558	GNA15/CHRM2	2
GO:1904994	regulation of leukocyte adhesion to vascular endothelial cell	2/411	28/18670	0.125775	0.332484	0.260558	ITGB2/PTAFR	2
GO:2000108	positive regulation of leukocyte apoptotic process	2/411	28/18670	0.125775	0.332484	0.260558	CCL5/IL10	2
GO:2000463	positive regulation of excitatory postsynaptic potential	2/411	28/18670	0.125775	0.332484	0.260558	RIMS2/NRXN1	2
GO:1901861	regulation of muscle tissue development	6/411	155/18670	0.127887	0.337856	0.264769	DKK1/WNT2/WNT10B/PI16/RBM24/MYOCD	6
GO:0006767	water-soluble vitamin metabolic process	4/411	88/18670	0.1292	0.340471	0.266818	VNN2/KYNU/FOLR2/VNN1	4
GO:0043506	regulation of JUN kinase activity	4/411	88/18670	0.1292	0.340471	0.266818	PTPN22/CD40LG/DKK1/CCL19	4
GO:0045921	positive regulation of exocytosis	4/411	88/18670	0.1292	0.340471	0.266818	ITGB2/FCER1G/PTAFR/ITGAM	4
GO:1903725	regulation of phospholipid metabolic process	4/411	88/18670	0.1292	0.340471	0.266818	SLA2/FPR2/CCL19/CCKBR	4
GO:0010876	lipid localization	13/411	415/18670	0.129432	0.34087	0.267131	SLCO2B1/PLA2G2D/PLTP/CETP/IL6/C3/PLA2G2A/ABCA6/LIPC/ESYT3/SLC27A6/PRKAA2/DRD2	13
GO:0098657	import into cell	7/411	191/18670	0.129699	0.341359	0.267514	IL10RA/FOLR2/CALCR/KCNJ4/SLC7A3/KCNH2/DRD2	7
GO:0043525	positive regulation of neuron apoptotic process	3/411	57/18670	0.130459	0.342932	0.268747	TYROBP/ITGAM/GRIK5	3
GO:1903428	positive regulation of reactive oxygen species biosynthetic process	3/411	57/18670	0.130459	0.342932	0.268747	ITGB2/AIF1/PTX3	3
GO:0048634	regulation of muscle organ development	6/411	156/18670	0.130705	0.343364	0.269085	DKK1/WNT2/WNT10B/PI16/RBM24/MYOCD	6
GO:1903409	reactive oxygen species biosynthetic process	5/411	122/18670	0.132147	0.346936	0.271885	ITGB2/AIF1/CYBB/IL10/PTX3	5
GO:0043112	receptor metabolic process	7/411	192/18670	0.132236	0.346955	0.271899	ITGB2/FCER1G/LILRB1/TRAT1/IL10/DKK1/DRD2	7
GO:0097306	cellular response to alcohol	4/411	89/18670	0.133083	0.347148	0.272051	SPI1/CYBB/ADCY5/PRKAA2	4
GO:0015711	organic anion transport	15/411	495/18670	0.133142	0.347148	0.272051	SLCO2B1/FOLR2/SLC37A2/PLA2G2D/PLTP/CETP/PLA2G2A/PPFIA4/SLC27A6/XK/SLC7A3/PRKAA2/CA9/DRD2/CA3	15
GO:0030511	positive regulation of transforming growth factor beta receptor signaling pathway	2/411	29/18670	0.133215	0.347148	0.272051	ITGA8/MYOCD	2
GO:0032232	negative regulation of actin filament bundle assembly	2/411	29/18670	0.133215	0.347148	0.272051	WAS/MYOC	2
GO:0035025	positive regulation of Rho protein signal transduction	2/411	29/18670	0.133215	0.347148	0.272051	GPR65/P2RY10	2
GO:0042226	interleukin-6 biosynthetic process	2/411	29/18670	0.133215	0.347148	0.272051	PTAFR/TYROBP	2
GO:0060914	heart formation	2/411	29/18670	0.133215	0.347148	0.272051	DKK1/HAND2	2
GO:0070102	interleukin-6-mediated signaling pathway	2/411	29/18670	0.133215	0.347148	0.272051	SPI1/IL6	2
GO:0070229	negative regulation of lymphocyte apoptotic process	2/411	29/18670	0.133215	0.347148	0.272051	CCL5/IL7R	2
GO:1902624	positive regulation of neutrophil migration	2/411	29/18670	0.133215	0.347148	0.272051	C3AR1/CCL19	2
GO:1903846	positive regulation of cellular response to transforming growth factor beta stimulus	2/411	29/18670	0.133215	0.347148	0.272051	ITGA8/MYOCD	2
GO:1901654	response to ketone	7/411	193/18670	0.134798	0.351056	0.275113	PTAFR/CYBB/CD38/CCL19/ADCY5/PRKAA2/CA9	7
GO:0040013	negative regulation of locomotion	12/411	381/18670	0.137238	0.354591	0.277884	WAS/AIF1/CD300A/SLAMF8/CD200R1/C5AR2/CXCL13/HAS1/DCN/EPPK1/DRD2/MYOCD	12
GO:0046717	acid secretion	5/411	124/18670	0.138747	0.354591	0.277884	PLA2G2D/PLA2G2A/PPFIA4/CCKBR/DRD2	5
GO:2000377	regulation of reactive oxygen species metabolic process	7/411	195/18670	0.139994	0.354591	0.277884	ITGB2/AIF1/TYROBP/ITGAM/FPR2/IL10/PTX3	7
GO:0043388	positive regulation of DNA binding	3/411	59/18670	0.140533	0.354591	0.277884	PYHIN1/MYOCD/HAND2	3
GO:0045843	negative regulation of striated muscle tissue development	3/411	59/18670	0.140533	0.354591	0.277884	DKK1/PI16/MYOCD	3
GO:2000756	regulation of peptidyl-lysine acetylation	3/411	59/18670	0.140533	0.354591	0.277884	SPI1/PRKAA2/MYOCD	3
GO:0001782	B cell homeostasis	2/411	30/18670	0.140751	0.354591	0.277884	TNFSF13B/TNFRSF13B	2
GO:0032728	positive regulation of interferon-beta production	2/411	30/18670	0.140751	0.354591	0.277884	TLR8/TLR7	2
GO:0038111	interleukin-7-mediated signaling pathway	2/411	30/18670	0.140751	0.354591	0.277884	IL2RG/IL7R	2
GO:0048147	negative regulation of fibroblast proliferation	2/411	30/18670	0.140751	0.354591	0.277884	CD300A/C1QL4	2
GO:0061082	myeloid leukocyte cytokine production	2/411	30/18670	0.140751	0.354591	0.277884	FCER1G/LILRB1	2
GO:0090314	positive regulation of protein targeting to membrane	2/411	30/18670	0.140751	0.354591	0.277884	ITGB2/ITGAM	2
GO:1905144	response to acetylcholine	2/411	30/18670	0.140751	0.354591	0.277884	GNA15/CHRM2	2
GO:1905145	cellular response to acetylcholine	2/411	30/18670	0.140751	0.354591	0.277884	GNA15/CHRM2	2
GO:1905606	regulation of presynapse assembly	2/411	30/18670	0.140751	0.354591	0.277884	DKK1/NRXN1	2
GO:0007249	I-kappaB kinase/NF-kappaB signaling	9/411	269/18670	0.140918	0.354591	0.277884	CD4/CD14/TLR8/RHOH/TLR7/UBD/TNIP3/S100A4/CCL19	9
GO:0045471	response to ethanol	5/411	125/18670	0.142101	0.354591	0.277884	SPI1/CYBB/CD14/DRD2/CA3	5
GO:0007519	skeletal muscle tissue development	6/411	160/18670	0.142267	0.354591	0.277884	DKK1/WNT10B/DCN/XK/RBM24/MYOCD	6
GO:0051271	negative regulation of cellular component movement	12/411	384/18670	0.142742	0.354591	0.277884	WAS/AIF1/CD300A/SLAMF8/CD200R1/C5AR2/CXCL13/HAS1/DCN/EPPK1/DRD2/MYOCD	12
GO:0006836	neurotransmitter transport	9/411	270/18670	0.143144	0.354591	0.277884	FCER1G/LILRB1/PPFIA4/STXBP5L/CHRM2/RIMS2/GRIK5/NRXN1/DRD2	9
GO:0001554	luteolysis	1/411	7/18670	0.144308	0.354591	0.277884	MMP19	1
GO:0001866	NK T cell proliferation	1/411	7/18670	0.144308	0.354591	0.277884	IL18	1
GO:0002536	respiratory burst involved in inflammatory response	1/411	7/18670	0.144308	0.354591	0.277884	SLAMF8	1
GO:0002606	positive regulation of dendritic cell antigen processing and presentation	1/411	7/18670	0.144308	0.354591	0.277884	CCL19	1
GO:0002826	negative regulation of T-helper 1 type immune response	1/411	7/18670	0.144308	0.354591	0.277884	HAVCR2	1
GO:0002857	positive regulation of natural killer cell mediated immune response to tumor cell	1/411	7/18670	0.144308	0.354591	0.277884	CRTAM	1
GO:0003228	atrial cardiac muscle tissue development	1/411	7/18670	0.144308	0.354591	0.277884	WNT2	1
GO:0003253	cardiac neural crest cell migration involved in outflow tract morphogenesis	1/411	7/18670	0.144308	0.354591	0.277884	HAND2	1
GO:0003256	regulation of transcription from RNA polymerase II promoter involved in myocardial precursor cell differentiation	1/411	7/18670	0.144308	0.354591	0.277884	MYOCD	1
GO:0003330	regulation of extracellular matrix constituent secretion	1/411	7/18670	0.144308	0.354591	0.277884	TNFRSF1B	1
GO:0003357	noradrenergic neuron differentiation	1/411	7/18670	0.144308	0.354591	0.277884	HAND2	1
GO:0006657	CDP-choline pathway	1/411	7/18670	0.144308	0.354591	0.277884	PCYT1B	1
GO:0006924	activation-induced cell death of T cells	1/411	7/18670	0.144308	0.354591	0.277884	IL2RA	1
GO:0007253	cytoplasmic sequestering of NF-kappaB	1/411	7/18670	0.144308	0.354591	0.277884	IL10	1
GO:0010536	positive regulation of activation of Janus kinase activity	1/411	7/18670	0.144308	0.354591	0.277884	CCL5	1
GO:0010760	negative regulation of macrophage chemotaxis	1/411	7/18670	0.144308	0.354591	0.277884	SLAMF8	1
GO:0010764	negative regulation of fibroblast migration	1/411	7/18670	0.144308	0.354591	0.277884	HAS1	1
GO:0014062	regulation of serotonin secretion	1/411	7/18670	0.144308	0.354591	0.277884	LILRB1	1
GO:0021894	cerebral cortex GABAergic interneuron development	1/411	7/18670	0.144308	0.354591	0.277884	DRD2	1
GO:0022605	mammalian oogenesis stage	1/411	7/18670	0.144308	0.354591	0.277884	PTX3	1
GO:0030046	parallel actin filament bundle assembly	1/411	7/18670	0.144308	0.354591	0.277884	AIF1	1
GO:0032074	negative regulation of nuclease activity	1/411	7/18670	0.144308	0.354591	0.277884	GZMA	1
GO:0032226	positive regulation of synaptic transmission, dopaminergic	1/411	7/18670	0.144308	0.354591	0.277884	DRD2	1
GO:0032493	response to bacterial lipoprotein	1/411	7/18670	0.144308	0.354591	0.277884	CD14	1
GO:0032696	negative regulation of interleukin-13 production	1/411	7/18670	0.144308	0.354591	0.277884	LILRA5	1
GO:0032762	mast cell cytokine production	1/411	7/18670	0.144308	0.354591	0.277884	FCER1G	1
GO:0032819	positive regulation of natural killer cell proliferation	1/411	7/18670	0.144308	0.354591	0.277884	IL18	1
GO:0032914	positive regulation of transforming growth factor beta1 production	1/411	7/18670	0.144308	0.354591	0.277884	LUM	1
GO:0034128	negative regulation of MyD88-independent toll-like receptor signaling pathway	1/411	7/18670	0.144308	0.354591	0.277884	CD14	1
GO:0034141	positive regulation of toll-like receptor 3 signaling pathway	1/411	7/18670	0.144308	0.354591	0.277884	PTPN22	1
GO:0034196	acylglycerol transport	1/411	7/18670	0.144308	0.354591	0.277884	CETP	1
GO:0034197	triglyceride transport	1/411	7/18670	0.144308	0.354591	0.277884	CETP	1
GO:0034354	'de novo' NAD biosynthetic process from tryptophan	1/411	7/18670	0.144308	0.354591	0.277884	KYNU	1
GO:0034627	'de novo' NAD biosynthetic process	1/411	7/18670	0.144308	0.354591	0.277884	KYNU	1
GO:0035425	autocrine signaling	1/411	7/18670	0.144308	0.354591	0.277884	CD68	1
GO:0035771	interleukin-4-mediated signaling pathway	1/411	7/18670	0.144308	0.354591	0.277884	IL2RG	1
GO:0038030	non-canonical Wnt signaling pathway via MAPK cascade	1/411	7/18670	0.144308	0.354591	0.277884	MYOC	1
GO:0042297	vocal learning	1/411	7/18670	0.144308	0.354591	0.277884	NRXN1	1
GO:0042421	norepinephrine biosynthetic process	1/411	7/18670	0.144308	0.354591	0.277884	HAND2	1
GO:0042661	regulation of mesodermal cell fate specification	1/411	7/18670	0.144308	0.354591	0.277884	DKK1	1
GO:0043307	eosinophil activation	1/411	7/18670	0.144308	0.354591	0.277884	CD300A	1
GO:0043654	recognition of apoptotic cell	1/411	7/18670	0.144308	0.354591	0.277884	FCN1	1
GO:0045084	positive regulation of interleukin-12 biosynthetic process	1/411	7/18670	0.144308	0.354591	0.277884	LTB	1
GO:0045110	intermediate filament bundle assembly	1/411	7/18670	0.144308	0.354591	0.277884	EPPK1	1
GO:0045162	clustering of voltage-gated sodium channels	1/411	7/18670	0.144308	0.354591	0.277884	MYOC	1
GO:0045362	positive regulation of interleukin-1 biosynthetic process	1/411	7/18670	0.144308	0.354591	0.277884	TYROBP	1
GO:0045590	negative regulation of regulatory T cell differentiation	1/411	7/18670	0.144308	0.354591	0.277884	CTLA4	1
GO:0045650	negative regulation of macrophage differentiation	1/411	7/18670	0.144308	0.354591	0.277884	C1QC	1
GO:0050725	positive regulation of interleukin-1 beta biosynthetic process	1/411	7/18670	0.144308	0.354591	0.277884	TYROBP	1
GO:0051666	actin cortical patch localization	1/411	7/18670	0.144308	0.354591	0.277884	WAS	1
GO:0051823	regulation of synapse structural plasticity	1/411	7/18670	0.144308	0.354591	0.277884	DRD2	1
GO:0051964	negative regulation of synapse assembly	1/411	7/18670	0.144308	0.354591	0.277884	DKK1	1
GO:0060369	positive regulation of Fc receptor mediated stimulatory signaling pathway	1/411	7/18670	0.144308	0.354591	0.277884	PTPRC	1
GO:0061316	canonical Wnt signaling pathway involved in heart development	1/411	7/18670	0.144308	0.354591	0.277884	DKK1	1
GO:0061518	microglial cell proliferation	1/411	7/18670	0.144308	0.354591	0.277884	CSF1R	1
GO:0070100	negative regulation of chemokine-mediated signaling pathway	1/411	7/18670	0.144308	0.354591	0.277884	CCL5	1
GO:0072615	interleukin-17 secretion	1/411	7/18670	0.144308	0.354591	0.277884	OSM	1
GO:0097052	L-kynurenine metabolic process	1/411	7/18670	0.144308	0.354591	0.277884	KYNU	1
GO:0097151	positive regulation of inhibitory postsynaptic potential	1/411	7/18670	0.144308	0.354591	0.277884	RIMS2	1
GO:0097646	calcitonin family receptor signaling pathway	1/411	7/18670	0.144308	0.354591	0.277884	CALCR	1
GO:0098596	imitative learning	1/411	7/18670	0.144308	0.354591	0.277884	NRXN1	1
GO:0098828	modulation of inhibitory postsynaptic potential	1/411	7/18670	0.144308	0.354591	0.277884	RIMS2	1
GO:1900227	positive regulation of NLRP3 inflammasome complex assembly	1/411	7/18670	0.144308	0.354591	0.277884	GBP5	1
GO:1900378	positive regulation of secondary metabolite biosynthetic process	1/411	7/18670	0.144308	0.354591	0.277884	CDH3	1
GO:1901509	regulation of endothelial tube morphogenesis	1/411	7/18670	0.144308	0.354591	0.277884	CXCL10	1
GO:1903795	regulation of inorganic anion transmembrane transport	1/411	7/18670	0.144308	0.354591	0.277884	PTAFR	1
GO:1903826	arginine transmembrane transport	1/411	7/18670	0.144308	0.354591	0.277884	SLC7A3	1
GO:1904058	positive regulation of sensory perception of pain	1/411	7/18670	0.144308	0.354591	0.277884	PTAFR	1
GO:1904747	positive regulation of apoptotic process involved in development	1/411	7/18670	0.144308	0.354591	0.277884	TNFRSF1B	1
GO:1905449	regulation of Fc-gamma receptor signaling pathway involved in phagocytosis	1/411	7/18670	0.144308	0.354591	0.277884	PTPRC	1
GO:1990048	anterograde neuronal dense core vesicle transport	1/411	7/18670	0.144308	0.354591	0.277884	KIF1A	1
GO:2000542	negative regulation of gastrulation	1/411	7/18670	0.144308	0.354591	0.277884	DKK1	1
GO:2000553	positive regulation of T-helper 2 cell cytokine production	1/411	7/18670	0.144308	0.354591	0.277884	IL6	1
GO:2000659	regulation of interleukin-1-mediated signaling pathway	1/411	7/18670	0.144308	0.354591	0.277884	IL6	1
GO:2000794	regulation of epithelial cell proliferation involved in lung morphogenesis	1/411	7/18670	0.144308	0.354591	0.277884	WNT2	1
GO:2001027	negative regulation of endothelial cell chemotaxis	1/411	7/18670	0.144308	0.354591	0.277884	CXCL13	1
GO:2001181	positive regulation of interleukin-10 secretion	1/411	7/18670	0.144308	0.354591	0.277884	LILRA5	1
GO:0051346	negative regulation of hydrolase activity	14/411	463/18670	0.144806	0.35561	0.278682	CST7/SERPINA1/GZMA/TNFSF14/RHOH/CSTA/CR1/C3/RARRES1/SERPINB2/PI3/PTX3/PI16/WFDC2	14
GO:0048635	negative regulation of muscle organ development	3/411	60/18670	0.145666	0.357513	0.280174	DKK1/PI16/MYOCD	3
GO:0031960	response to corticosteroid	6/411	162/18670	0.14822	0.361851	0.283573	AIF1/PTAFR/CYBB/IL10/IL6/CALCR	6
GO:0006658	phosphatidylserine metabolic process	2/411	31/18670	0.148377	0.361851	0.283573	PLA2G2D/PLA2G2A	2
GO:0006691	leukotriene metabolic process	2/411	31/18670	0.148377	0.361851	0.283573	ALOX5AP/GGTA1P	2
GO:0019048	modulation by virus of host process	2/411	31/18670	0.148377	0.361851	0.283573	CD4/CD209	2
GO:0030431	sleep	2/411	31/18670	0.148377	0.361851	0.283573	IL18/DRD2	2
GO:0032770	positive regulation of monooxygenase activity	2/411	31/18670	0.148377	0.361851	0.283573	FCER2/CDH3	2
GO:0034694	response to prostaglandin	2/411	31/18670	0.148377	0.361851	0.283573	CCL19/PRKAA2	2
GO:0046471	phosphatidylglycerol metabolic process	2/411	31/18670	0.148377	0.361851	0.283573	PLA2G2D/PLA2G2A	2
GO:0097106	postsynaptic density organization	2/411	31/18670	0.148377	0.361851	0.283573	LILRB2/NRXN1	2
GO:0099174	regulation of presynapse organization	2/411	31/18670	0.148377	0.361851	0.283573	DKK1/NRXN1	2
GO:1902895	positive regulation of pri-miRNA transcription by RNA polymerase II	2/411	31/18670	0.148377	0.361851	0.283573	SPI1/IL10	2
GO:0046777	protein autophosphorylation	8/411	235/18670	0.148497	0.361935	0.283639	HCK/SLA/CSF1R/PTPRC/LCK/ITK/ROS1/STK33	8
GO:0033273	response to vitamin	4/411	93/18670	0.149083	0.362734	0.284265	CD4/KYNU/FOLR2/CXCL10	4
GO:0035249	synaptic transmission, glutamatergic	4/411	93/18670	0.149083	0.362734	0.284265	DKK1/GRIK5/NRXN1/DRD2	4
GO:1903351	cellular response to dopamine	4/411	93/18670	0.149083	0.362734	0.284265	GNA15/ADCY5/CHRM2/DRD2	4
GO:0006027	glycosaminoglycan catabolic process	3/411	61/18670	0.150859	0.366845	0.287486	LYVE1/DCN/LUM	3
GO:0015718	monocarboxylic acid transport	6/411	163/18670	0.151238	0.367554	0.288042	SLCO2B1/PLA2G2D/PLA2G2A/SLC27A6/PRKAA2/DRD2	6
GO:1903350	response to dopamine	4/411	94/18670	0.153194	0.372093	0.2916	GNA15/ADCY5/CHRM2/DRD2	4
GO:0032872	regulation of stress-activated MAPK cascade	8/411	237/18670	0.153463	0.372532	0.291943	NCF1/SLAMF1/PTPN22/FCGR2B/CD40LG/DKK1/CCL19/HAND2	8
GO:0043552	positive regulation of phosphatidylinositol 3-kinase activity	2/411	32/18670	0.156084	0.376139	0.29477	FPR2/CCL19	2
GO:0045907	positive regulation of vasoconstriction	2/411	32/18670	0.156084	0.376139	0.29477	PTAFR/CD38	2
GO:0045987	positive regulation of smooth muscle contraction	2/411	32/18670	0.156084	0.376139	0.29477	PTAFR/MYOCD	2
GO:0048741	skeletal muscle fiber development	2/411	32/18670	0.156084	0.376139	0.29477	WNT10B/XK	2
GO:0050779	RNA destabilization	2/411	32/18670	0.156084	0.376139	0.29477	TNFRSF1B/RBM24	2
GO:0061311	cell surface receptor signaling pathway involved in heart development	2/411	32/18670	0.156084	0.376139	0.29477	DKK1/HAND2	2
GO:0070207	protein homotrimerization	2/411	32/18670	0.156084	0.376139	0.29477	ALOX5AP/SCARA5	2
GO:0071353	cellular response to interleukin-4	2/411	32/18670	0.156084	0.376139	0.29477	IL2RG/MRC1	2
GO:1900745	positive regulation of p38MAPK cascade	2/411	32/18670	0.156084	0.376139	0.29477	NCF1/HAND2	2
GO:1904467	regulation of tumor necrosis factor secretion	2/411	32/18670	0.156084	0.376139	0.29477	HAVCR2/LILRA5	2
GO:0045453	bone resorption	3/411	62/18670	0.156111	0.376139	0.29477	CSF1R/CD38/IL6	3
GO:1901862	negative regulation of muscle tissue development	3/411	62/18670	0.156111	0.376139	0.29477	DKK1/PI16/MYOCD	3
GO:0070302	regulation of stress-activated protein kinase signaling cascade	8/411	239/18670	0.158508	0.376139	0.29477	NCF1/SLAMF1/PTPN22/FCGR2B/CD40LG/DKK1/CCL19/HAND2	8
GO:0043500	muscle adaptation	5/411	130/18670	0.159385	0.376139	0.29477	AIF1/TNFRSF1B/PI16/MYOC/HAND2	5
GO:0034394	protein localization to cell surface	3/411	63/18670	0.161419	0.376139	0.29477	FCER1G/TYROBP/FCN1	3
GO:0046888	negative regulation of hormone secretion	3/411	63/18670	0.161419	0.376139	0.29477	OSM/STXBP5L/DRD2	3
GO:0048010	vascular endothelial growth factor receptor signaling pathway	4/411	96/18670	0.161543	0.376139	0.29477	VAV1/NCF1/NCF4/CYBB	4
GO:0001547	antral ovarian follicle growth	1/411	8/18670	0.163152	0.376139	0.29477	PTX3	1
GO:0001714	endodermal cell fate specification	1/411	8/18670	0.163152	0.376139	0.29477	DKK1	1
GO:0001781	neutrophil apoptotic process	1/411	8/18670	0.163152	0.376139	0.29477	IL6	1
GO:0001865	NK T cell differentiation	1/411	8/18670	0.163152	0.376139	0.29477	ITK	1
GO:0002370	natural killer cell cytokine production	1/411	8/18670	0.163152	0.376139	0.29477	CD96	1
GO:0002727	regulation of natural killer cell cytokine production	1/411	8/18670	0.163152	0.376139	0.29477	CD96	1
GO:0003062	regulation of heart rate by chemical signal	1/411	8/18670	0.163152	0.376139	0.29477	KCNH2	1
GO:0003129	heart induction	1/411	8/18670	0.163152	0.376139	0.29477	DKK1	1
GO:0003307	regulation of Wnt signaling pathway involved in heart development	1/411	8/18670	0.163152	0.376139	0.29477	DKK1	1
GO:0007172	signal complex assembly	1/411	8/18670	0.163152	0.376139	0.29477	CD3E	1
GO:0007197	adenylate cyclase-inhibiting G protein-coupled acetylcholine receptor signaling pathway	1/411	8/18670	0.163152	0.376139	0.29477	CHRM2	1
GO:0007270	neuron-neuron synaptic transmission	1/411	8/18670	0.163152	0.376139	0.29477	DRD2	1
GO:0010511	regulation of phosphatidylinositol biosynthetic process	1/411	8/18670	0.163152	0.376139	0.29477	FPR2	1
GO:0010668	ectodermal cell differentiation	1/411	8/18670	0.163152	0.376139	0.29477	ITGAM	1
GO:0010966	regulation of phosphate transport	1/411	8/18670	0.163152	0.376139	0.29477	ROS1	1
GO:0015884	folic acid transport	1/411	8/18670	0.163152	0.376139	0.29477	FOLR2	1
GO:0021859	pyramidal neuron differentiation	1/411	8/18670	0.163152	0.376139	0.29477	UNC5D	1
GO:0023035	CD40 signaling pathway	1/411	8/18670	0.163152	0.376139	0.29477	SLAMF1	1
GO:0030853	negative regulation of granulocyte differentiation	1/411	8/18670	0.163152	0.376139	0.29477	C1QC	1
GO:0032071	regulation of endodeoxyribonuclease activity	1/411	8/18670	0.163152	0.376139	0.29477	GZMA	1
GO:0032119	sequestering of zinc ion	1/411	8/18670	0.163152	0.376139	0.29477	S100A9	1
GO:0032253	dense core granule localization	1/411	8/18670	0.163152	0.376139	0.29477	KIF1A	1
GO:0032906	transforming growth factor beta2 production	1/411	8/18670	0.163152	0.376139	0.29477	CDH3	1
GO:0032909	regulation of transforming growth factor beta2 production	1/411	8/18670	0.163152	0.376139	0.29477	CDH3	1
GO:0033278	cell proliferation in midbrain	1/411	8/18670	0.163152	0.376139	0.29477	WNT2	1
GO:0033625	positive regulation of integrin activation	1/411	8/18670	0.163152	0.376139	0.29477	CXCL13	1
GO:0034127	regulation of MyD88-independent toll-like receptor signaling pathway	1/411	8/18670	0.163152	0.376139	0.29477	CD14	1
GO:0034638	phosphatidylcholine catabolic process	1/411	8/18670	0.163152	0.376139	0.29477	LIPC	1
GO:0035093	spermatogenesis, exchange of chromosomal proteins	1/411	8/18670	0.163152	0.376139	0.29477	CHD5	1
GO:0035655	interleukin-18-mediated signaling pathway	1/411	8/18670	0.163152	0.376139	0.29477	IL18	1
GO:0035744	T-helper 1 cell cytokine production	1/411	8/18670	0.163152	0.376139	0.29477	IL18	1
GO:0035754	B cell chemotaxis	1/411	8/18670	0.163152	0.376139	0.29477	CXCL13	1
GO:0042492	gamma-delta T cell differentiation	1/411	8/18670	0.163152	0.376139	0.29477	PTPRC	1
GO:0044362	negative regulation of molecular function in other organism	1/411	8/18670	0.163152	0.376139	0.29477	PTX3	1
GO:0044828	negative regulation by host of viral genome replication	1/411	8/18670	0.163152	0.376139	0.29477	CCL8	1
GO:0048539	bone marrow development	1/411	8/18670	0.163152	0.376139	0.29477	PTPRC	1
GO:0051045	negative regulation of membrane protein ectodomain proteolysis	1/411	8/18670	0.163152	0.376139	0.29477	IL10	1
GO:0051135	positive regulation of NK T cell activation	1/411	8/18670	0.163152	0.376139	0.29477	IL18	1
GO:0051584	regulation of dopamine uptake involved in synaptic transmission	1/411	8/18670	0.163152	0.376139	0.29477	DRD2	1
GO:0051940	regulation of catecholamine uptake involved in synaptic transmission	1/411	8/18670	0.163152	0.376139	0.29477	DRD2	1
GO:0052204	negative regulation of molecular function in other organism involved in symbiotic interaction	1/411	8/18670	0.163152	0.376139	0.29477	PTX3	1
GO:0052428	modulation by host of symbiont molecular function	1/411	8/18670	0.163152	0.376139	0.29477	PTX3	1
GO:0060137	maternal process involved in parturition	1/411	8/18670	0.163152	0.376139	0.29477	PTAFR	1
GO:0061669	spontaneous neurotransmitter secretion	1/411	8/18670	0.163152	0.376139	0.29477	RIMS2	1
GO:0061888	regulation of astrocyte activation	1/411	8/18670	0.163152	0.376139	0.29477	IL6	1
GO:0071351	cellular response to interleukin-18	1/411	8/18670	0.163152	0.376139	0.29477	IL18	1
GO:0071447	cellular response to hydroperoxide	1/411	8/18670	0.163152	0.376139	0.29477	AIF1	1
GO:0071671	regulation of smooth muscle cell chemotaxis	1/411	8/18670	0.163152	0.376139	0.29477	AIF1	1
GO:0071676	negative regulation of mononuclear cell migration	1/411	8/18670	0.163152	0.376139	0.29477	SLAMF8	1
GO:0090091	positive regulation of extracellular matrix disassembly	1/411	8/18670	0.163152	0.376139	0.29477	IL6	1
GO:0090269	fibroblast growth factor production	1/411	8/18670	0.163152	0.376139	0.29477	AIF1	1
GO:0090270	regulation of fibroblast growth factor production	1/411	8/18670	0.163152	0.376139	0.29477	AIF1	1
GO:0098532	histone H3-K27 trimethylation	1/411	8/18670	0.163152	0.376139	0.29477	CHD5	1
GO:0098597	observational learning	1/411	8/18670	0.163152	0.376139	0.29477	NRXN1	1
GO:0099004	calmodulin dependent kinase signaling pathway	1/411	8/18670	0.163152	0.376139	0.29477	PCP4	1
GO:0099519	dense core granule cytoskeletal transport	1/411	8/18670	0.163152	0.376139	0.29477	KIF1A	1
GO:0099541	trans-synaptic signaling by lipid	1/411	8/18670	0.163152	0.376139	0.29477	NRXN1	1
GO:0099542	trans-synaptic signaling by endocannabinoid	1/411	8/18670	0.163152	0.376139	0.29477	NRXN1	1
GO:1901213	regulation of transcription from RNA polymerase II promoter involved in heart development	1/411	8/18670	0.163152	0.376139	0.29477	MYOCD	1
GO:1901950	dense core granule transport	1/411	8/18670	0.163152	0.376139	0.29477	KIF1A	1
GO:1902023	L-arginine transport	1/411	8/18670	0.163152	0.376139	0.29477	SLC7A3	1
GO:1902949	positive regulation of tau-protein kinase activity	1/411	8/18670	0.163152	0.376139	0.29477	DKK1	1
GO:1903012	positive regulation of bone development	1/411	8/18670	0.163152	0.376139	0.29477	TYROBP	1
GO:1903236	regulation of leukocyte tethering or rolling	1/411	8/18670	0.163152	0.376139	0.29477	PTAFR	1
GO:1903764	regulation of potassium ion export across plasma membrane	1/411	8/18670	0.163152	0.376139	0.29477	KCNH2	1
GO:1903961	positive regulation of anion transmembrane transport	1/411	8/18670	0.163152	0.376139	0.29477	PTAFR	1
GO:1904714	regulation of chaperone-mediated autophagy	1/411	8/18670	0.163152	0.376139	0.29477	EEF1A2	1
GO:2000322	regulation of glucocorticoid receptor signaling pathway	1/411	8/18670	0.163152	0.376139	0.29477	LMO3	1
GO:2000381	negative regulation of mesoderm development	1/411	8/18670	0.163152	0.376139	0.29477	DKK1	1
GO:2000483	negative regulation of interleukin-8 secretion	1/411	8/18670	0.163152	0.376139	0.29477	PTPN22	1
GO:2000586	regulation of platelet-derived growth factor receptor-beta signaling pathway	1/411	8/18670	0.163152	0.376139	0.29477	MYOCD	1
GO:2000601	positive regulation of Arp2/3 complex-mediated actin nucleation	1/411	8/18670	0.163152	0.376139	0.29477	WAS	1
GO:2000698	positive regulation of epithelial cell differentiation involved in kidney development	1/411	8/18670	0.163152	0.376139	0.29477	PROM1	1
GO:2000766	negative regulation of cytoplasmic translation	1/411	8/18670	0.163152	0.376139	0.29477	RBM24	1
GO:2001016	positive regulation of skeletal muscle cell differentiation	1/411	8/18670	0.163152	0.376139	0.29477	RBM24	1
GO:0002756	MyD88-independent toll-like receptor signaling pathway	2/411	33/18670	0.163864	0.376139	0.29477	CD14/TNIP3	2
GO:0010039	response to iron ion	2/411	33/18670	0.163864	0.376139	0.29477	C1QA/DRD2	2
GO:0010837	regulation of keratinocyte proliferation	2/411	33/18670	0.163864	0.376139	0.29477	EPPK1/CDH3	2
GO:0014072	response to isoquinoline alkaloid	2/411	33/18670	0.163864	0.376139	0.29477	AIF1/DRD2	2
GO:0043278	response to morphine	2/411	33/18670	0.163864	0.376139	0.29477	AIF1/DRD2	2
GO:0045191	regulation of isotype switching	2/411	33/18670	0.163864	0.376139	0.29477	PTPRC/IL10	2
GO:0070232	regulation of T cell apoptotic process	2/411	33/18670	0.163864	0.376139	0.29477	CCL5/IL7R	2
GO:0099084	postsynaptic specialization organization	2/411	33/18670	0.163864	0.376139	0.29477	LILRB2/NRXN1	2
GO:0050806	positive regulation of synaptic transmission	6/411	168/18670	0.166732	0.382001	0.299364	TYROBP/LILRB2/SLC8A2/RIMS2/NRXN1/DRD2	6
GO:0045600	positive regulation of fat cell differentiation	3/411	64/18670	0.16678	0.382001	0.299364	MEDAG/WIF1/LMO3	3
GO:0046579	positive regulation of Ras protein signal transduction	3/411	64/18670	0.16678	0.382001	0.299364	VAV1/GPR65/P2RY10	3
GO:0048645	animal organ formation	3/411	64/18670	0.16678	0.382001	0.299364	DKK1/WNT2/HAND2	3
GO:0030100	regulation of endocytosis	7/411	205/18670	0.167378	0.383163	0.300275	LILRB1/CD300A/CD14/C3/DKK1/CCL19/DRD2	7
GO:0070588	calcium ion transmembrane transport	10/411	319/18670	0.167761	0.38383	0.300797	PTPRC/LCK/CCR5/CXCL10/CXCL9/CALCR/CXCL11/CCL19/SLC8A2/DRD2	10
GO:0060538	skeletal muscle organ development	6/411	169/18670	0.169909	0.388444	0.304413	DKK1/WNT10B/DCN/XK/RBM24/MYOCD	6
GO:0019886	antigen processing and presentation of exogenous peptide antigen via MHC class II	4/411	98/18670	0.170053	0.388444	0.304413	FCER1G/HLA-DMB/CTSS/FCGR2B	4
GO:0045807	positive regulation of endocytosis	4/411	98/18670	0.170053	0.388444	0.304413	CD14/C3/CCL19/DRD2	4
GO:0031334	positive regulation of protein-containing complex assembly	8/411	244/18670	0.171455	0.391385	0.306718	WAS/HCK/GBP5/AIM2/CXCL13/JCHAIN/CCL26/WNT10B	8
GO:0010092	specification of animal organ identity	2/411	34/18670	0.171712	0.391385	0.306718	DKK1/WNT2	2
GO:0031128	developmental induction	2/411	34/18670	0.171712	0.391385	0.306718	DKK1/WNT2	2
GO:0070670	response to interleukin-4	2/411	34/18670	0.171712	0.391385	0.306718	IL2RG/MRC1	2
GO:0006026	aminoglycan catabolic process	3/411	65/18670	0.172193	0.39227	0.307411	LYVE1/DCN/LUM	3
GO:0030073	insulin secretion	7/411	207/18670	0.173123	0.394174	0.308904	CCL5/CD38/STXBP5L/ADCY5/RIMS2/NNAT/DRD2	7
GO:0006766	vitamin metabolic process	5/411	134/18670	0.173795	0.395492	0.309937	VNN2/KYNU/FOLR2/VNN1/PLTP	5
GO:1901570	fatty acid derivative biosynthetic process	4/411	99/18670	0.174367	0.396579	0.310788	TBXAS1/ALOX5AP/GGTA1P/PTGES	4
GO:0050792	regulation of viral process	7/411	208/18670	0.176027	0.398592	0.312366	CD4/CSF1R/CCL4/CCL5/CCL8/FCN1/PTX3	7
GO:1905207	regulation of cardiocyte differentiation	3/411	66/18670	0.177656	0.398592	0.312366	DKK1/PI16/MYOCD	3
GO:0055024	regulation of cardiac muscle tissue development	4/411	100/18670	0.178717	0.398592	0.312366	DKK1/WNT2/PI16/MYOCD	4
GO:0060079	excitatory postsynaptic potential	4/411	100/18670	0.178717	0.398592	0.312366	RIMS2/GRIK5/NRXN1/DRD2	4
GO:0014904	myotube cell development	2/411	35/18670	0.17962	0.398592	0.312366	WNT10B/XK	2
GO:0048333	mesodermal cell differentiation	2/411	35/18670	0.17962	0.398592	0.312366	DKK1/ITGA8	2
GO:0097484	dendrite extension	2/411	35/18670	0.17962	0.398592	0.312366	RIMS2/OSTN	2
GO:0098751	bone cell development	2/411	35/18670	0.17962	0.398592	0.312366	TYROBP/LILRB1	2
GO:1990774	tumor necrosis factor secretion	2/411	35/18670	0.17962	0.398592	0.312366	HAVCR2/LILRA5	2
GO:2001024	negative regulation of response to drug	2/411	35/18670	0.17962	0.398592	0.312366	IL10/DRD2	2
GO:0001542	ovulation from ovarian follicle	1/411	9/18670	0.181582	0.398592	0.312366	MMP19	1
GO:0002579	positive regulation of antigen processing and presentation	1/411	9/18670	0.181582	0.398592	0.312366	CCL19	1
GO:0002634	regulation of germinal center formation	1/411	9/18670	0.181582	0.398592	0.312366	TNFSF13B	1
GO:0003266	regulation of secondary heart field cardioblast proliferation	1/411	9/18670	0.181582	0.398592	0.312366	HAND2	1
GO:0006621	protein retention in ER lumen	1/411	9/18670	0.181582	0.398592	0.312366	GRIK5	1
GO:0010359	regulation of anion channel activity	1/411	9/18670	0.181582	0.398592	0.312366	PTAFR	1
GO:0014824	artery smooth muscle contraction	1/411	9/18670	0.181582	0.398592	0.312366	CD38	1
GO:0021826	substrate-independent telencephalic tangential migration	1/411	9/18670	0.181582	0.398592	0.312366	DRD2	1
GO:0021830	interneuron migration from the subpallium to the cortex	1/411	9/18670	0.181582	0.398592	0.312366	DRD2	1
GO:0021843	substrate-independent telencephalic tangential interneuron migration	1/411	9/18670	0.181582	0.398592	0.312366	DRD2	1
GO:0030223	neutrophil differentiation	1/411	9/18670	0.181582	0.398592	0.312366	EVI2B	1
GO:0031630	regulation of synaptic vesicle fusion to presynaptic active zone membrane	1/411	9/18670	0.181582	0.398592	0.312366	GRIK5	1
GO:0032815	negative regulation of natural killer cell activation	1/411	9/18670	0.181582	0.398592	0.312366	HAVCR2	1
GO:0034139	regulation of toll-like receptor 3 signaling pathway	1/411	9/18670	0.181582	0.398592	0.312366	PTPN22	1
GO:0034145	positive regulation of toll-like receptor 4 signaling pathway	1/411	9/18670	0.181582	0.398592	0.312366	PTPN22	1
GO:0034382	chylomicron remnant clearance	1/411	9/18670	0.181582	0.398592	0.312366	LIPC	1
GO:0035360	positive regulation of peroxisome proliferator activated receptor signaling pathway	1/411	9/18670	0.181582	0.398592	0.312366	LMO3	1
GO:0038113	interleukin-9-mediated signaling pathway	1/411	9/18670	0.181582	0.398592	0.312366	IL2RG	1
GO:0038155	interleukin-23-mediated signaling pathway	1/411	9/18670	0.181582	0.398592	0.312366	IL12RB1	1
GO:0042090	interleukin-12 biosynthetic process	1/411	9/18670	0.181582	0.398592	0.312366	LTB	1
GO:0042182	ketone catabolic process	1/411	9/18670	0.181582	0.398592	0.312366	KYNU	1
GO:0043380	regulation of memory T cell differentiation	1/411	9/18670	0.181582	0.398592	0.312366	IL12RB1	1
GO:0045075	regulation of interleukin-12 biosynthetic process	1/411	9/18670	0.181582	0.398592	0.312366	LTB	1
GO:0046598	positive regulation of viral entry into host cell	1/411	9/18670	0.181582	0.398592	0.312366	CD4	1
GO:0048251	elastic fiber assembly	1/411	9/18670	0.181582	0.398592	0.312366	MYH11	1
GO:0051643	endoplasmic reticulum localization	1/411	9/18670	0.181582	0.398592	0.312366	ESYT3	1
GO:0051764	actin crosslink formation	1/411	9/18670	0.181582	0.398592	0.312366	AIF1	1
GO:0051967	negative regulation of synaptic transmission, glutamatergic	1/411	9/18670	0.181582	0.398592	0.312366	DRD2	1
GO:0060124	positive regulation of growth hormone secretion	1/411	9/18670	0.181582	0.398592	0.312366	DRD2	1
GO:0060502	epithelial cell proliferation involved in lung morphogenesis	1/411	9/18670	0.181582	0.398592	0.312366	WNT2	1
GO:0060907	positive regulation of macrophage cytokine production	1/411	9/18670	0.181582	0.398592	0.312366	LILRB1	1
GO:0060982	coronary artery morphogenesis	1/411	9/18670	0.181582	0.398592	0.312366	HAND2	1
GO:0061072	iris morphogenesis	1/411	9/18670	0.181582	0.398592	0.312366	WNT2	1
GO:0061309	cardiac neural crest cell development involved in outflow tract morphogenesis	1/411	9/18670	0.181582	0.398592	0.312366	HAND2	1
GO:0061517	macrophage proliferation	1/411	9/18670	0.181582	0.398592	0.312366	CSF1R	1
GO:0070424	regulation of nucleotide-binding oligomerization domain containing signaling pathway	1/411	9/18670	0.181582	0.398592	0.312366	PTPN22	1
GO:0071225	cellular response to muramyl dipeptide	1/411	9/18670	0.181582	0.398592	0.312366	PTPN22	1
GO:0071355	cellular response to interleukin-9	1/411	9/18670	0.181582	0.398592	0.312366	IL2RG	1
GO:0071374	cellular response to parathyroid hormone stimulus	1/411	9/18670	0.181582	0.398592	0.312366	WNT10B	1
GO:0071649	regulation of chemokine (C-C motif) ligand 5 production	1/411	9/18670	0.181582	0.398592	0.312366	IL10	1
GO:0071830	triglyceride-rich lipoprotein particle clearance	1/411	9/18670	0.181582	0.398592	0.312366	LIPC	1
GO:0075294	positive regulation by symbiont of entry into host	1/411	9/18670	0.181582	0.398592	0.312366	CD4	1
GO:0090043	regulation of tubulin deacetylation	1/411	9/18670	0.181582	0.398592	0.312366	PRKAA2	1
GO:0090129	positive regulation of synapse maturation	1/411	9/18670	0.181582	0.398592	0.312366	NRXN1	1
GO:0090647	modulation of age-related behavioral decline	1/411	9/18670	0.181582	0.398592	0.312366	DKK1	1
GO:0097011	cellular response to granulocyte macrophage colony-stimulating factor stimulus	1/411	9/18670	0.181582	0.398592	0.312366	CD4	1
GO:0097012	response to granulocyte macrophage colony-stimulating factor	1/411	9/18670	0.181582	0.398592	0.312366	CD4	1
GO:0097119	postsynaptic density protein 95 clustering	1/411	9/18670	0.181582	0.398592	0.312366	NRXN1	1
GO:1900004	negative regulation of serine-type endopeptidase activity	1/411	9/18670	0.181582	0.398592	0.312366	CR1	1
GO:1902572	negative regulation of serine-type peptidase activity	1/411	9/18670	0.181582	0.398592	0.312366	CR1	1
GO:1903753	negative regulation of p38MAPK cascade	1/411	9/18670	0.181582	0.398592	0.312366	PTPN22	1
GO:1905168	positive regulation of double-strand break repair via homologous recombination	1/411	9/18670	0.181582	0.398592	0.312366	WAS	1
GO:1905770	regulation of mesodermal cell differentiation	1/411	9/18670	0.181582	0.398592	0.312366	DKK1	1
GO:2000096	positive regulation of Wnt signaling pathway, planar cell polarity pathway	1/411	9/18670	0.181582	0.398592	0.312366	DKK1	1
GO:2000321	positive regulation of T-helper 17 cell differentiation	1/411	9/18670	0.181582	0.398592	0.312366	IL12RB1	1
GO:2000508	regulation of dendritic cell chemotaxis	1/411	9/18670	0.181582	0.398592	0.312366	SLAMF8	1
GO:2000674	regulation of type B pancreatic cell apoptotic process	1/411	9/18670	0.181582	0.398592	0.312366	IL6	1
GO:0000018	regulation of DNA recombination	4/411	101/18670	0.183104	0.400609	0.313946	WAS/PTPRC/IL10/IL7R	4
GO:0002495	antigen processing and presentation of peptide antigen via MHC class II	4/411	101/18670	0.183104	0.400609	0.313946	FCER1G/HLA-DMB/CTSS/FCGR2B	4
GO:0031532	actin cytoskeleton reorganization	4/411	101/18670	0.183104	0.400609	0.313946	HCK/CSF1R/HCLS1/GPR65	4
GO:0048259	regulation of receptor-mediated endocytosis	4/411	101/18670	0.183104	0.400609	0.313946	C3/DKK1/CCL19/DRD2	4
GO:0097006	regulation of plasma lipoprotein particle levels	4/411	101/18670	0.183104	0.400609	0.313946	PLTP/CETP/PLA2G2A/LIPC	4
GO:1903426	regulation of reactive oxygen species biosynthetic process	4/411	101/18670	0.183104	0.400609	0.313946	ITGB2/AIF1/IL10/PTX3	4
GO:0048747	muscle fiber development	3/411	67/18670	0.183165	0.400609	0.313946	WNT10B/XK/MYH11	3
GO:0002504	antigen processing and presentation of peptide or polysaccharide antigen via MHC class II	4/411	102/18670	0.187526	0.408398	0.320051	FCER1G/HLA-DMB/CTSS/FCGR2B	4
GO:0021549	cerebellum development	4/411	102/18670	0.187526	0.408398	0.320051	AIF1/CD3E/FCGR2B/SSTR1	4
GO:0006882	cellular zinc ion homeostasis	2/411	36/18670	0.187583	0.408398	0.320051	LCK/S100A9	2
GO:0010453	regulation of cell fate commitment	2/411	36/18670	0.187583	0.408398	0.320051	IL12RB1/DKK1	2
GO:0030224	monocyte differentiation	2/411	36/18670	0.187583	0.408398	0.320051	CD4/CSF1R	2
GO:0071392	cellular response to estradiol stimulus	2/411	36/18670	0.187583	0.408398	0.320051	IL10/SSTR1	2
GO:0090313	regulation of protein targeting to membrane	2/411	36/18670	0.187583	0.408398	0.320051	ITGB2/ITGAM	2
GO:1903131	mononuclear cell differentiation	2/411	36/18670	0.187583	0.408398	0.320051	CD4/CSF1R	2
GO:0030072	peptide hormone secretion	8/411	250/18670	0.187598	0.408398	0.320051	CCL5/CD38/IL6/STXBP5L/ADCY5/RIMS2/NNAT/DRD2	8
GO:0050918	positive chemotaxis	3/411	68/18670	0.18872	0.410629	0.321799	CCL5/FPR2/CXCL10	3
GO:0033135	regulation of peptidyl-serine phosphorylation	5/411	139/18670	0.192477	0.418587	0.328035	HCLS1/OSM/IL6/CALCR/DKK1	5
GO:0050796	regulation of insulin secretion	6/411	176/18670	0.192832	0.419143	0.328471	CCL5/CD38/STXBP5L/ADCY5/NNAT/DRD2	6
GO:0007254	JNK cascade	7/411	214/18670	0.193877	0.419812	0.328995	NCF1/SLAMF1/PTPN22/FCGR2B/CD40LG/DKK1/CCL19	7
GO:0030166	proteoglycan biosynthetic process	3/411	69/18670	0.194317	0.419812	0.328995	DCN/GAL3ST3/HS6ST3	3
GO:0042698	ovulation cycle	3/411	69/18670	0.194317	0.419812	0.328995	MMP19/HAS1/PTX3	3
GO:0010614	negative regulation of cardiac muscle hypertrophy	2/411	37/18670	0.195592	0.419812	0.328995	TNFRSF1B/PI16	2
GO:0014912	negative regulation of smooth muscle cell migration	2/411	37/18670	0.195592	0.419812	0.328995	AIF1/MYOCD	2
GO:0030212	hyaluronan metabolic process	2/411	37/18670	0.195592	0.419812	0.328995	HAS1/LYVE1	2
GO:0033280	response to vitamin D	2/411	37/18670	0.195592	0.419812	0.328995	CD4/CXCL10	2
GO:0071276	cellular response to cadmium ion	2/411	37/18670	0.195592	0.419812	0.328995	NCF1/CYBB	2
GO:0071542	dopaminergic neuron differentiation	2/411	37/18670	0.195592	0.419812	0.328995	DKK1/WNT2	2
GO:0098926	postsynaptic signal transduction	2/411	37/18670	0.195592	0.419812	0.328995	GNA15/CHRM2	2
GO:0046942	carboxylic acid transport	10/411	331/18670	0.195907	0.419812	0.328995	SLCO2B1/FOLR2/PLA2G2D/PLA2G2A/PPFIA4/SLC27A6/XK/SLC7A3/PRKAA2/DRD2	10
GO:0001768	establishment of T cell polarity	1/411	10/18670	0.199607	0.419812	0.328995	CCL19	1
GO:0003211	cardiac ventricle formation	1/411	10/18670	0.199607	0.419812	0.328995	HAND2	1
GO:0003376	sphingosine-1-phosphate receptor signaling pathway	1/411	10/18670	0.199607	0.419812	0.328995	S1PR4	1
GO:0006171	cAMP biosynthetic process	1/411	10/18670	0.199607	0.419812	0.328995	ADCY5	1
GO:0006569	tryptophan catabolic process	1/411	10/18670	0.199607	0.419812	0.328995	KYNU	1
GO:0007191	adenylate cyclase-activating dopamine receptor signaling pathway	1/411	10/18670	0.199607	0.419812	0.328995	ADCY5	1
GO:0010739	positive regulation of protein kinase A signaling	1/411	10/18670	0.199607	0.419812	0.328995	CALCR	1
GO:0015809	arginine transport	1/411	10/18670	0.199607	0.419812	0.328995	SLC7A3	1
GO:0018065	protein-cofactor linkage	1/411	10/18670	0.199607	0.419812	0.328995	NNAT	1
GO:0019062	virion attachment to host cell	1/411	10/18670	0.199607	0.419812	0.328995	CD209	1
GO:0030432	peristalsis	1/411	10/18670	0.199607	0.419812	0.328995	DRD2	1
GO:0032070	regulation of deoxyribonuclease activity	1/411	10/18670	0.199607	0.419812	0.328995	GZMA	1
GO:0035768	endothelial cell chemotaxis to fibroblast growth factor	1/411	10/18670	0.199607	0.419812	0.328995	CXCL13	1
GO:0042436	indole-containing compound catabolic process	1/411	10/18670	0.199607	0.419812	0.328995	KYNU	1
GO:0042756	drinking behavior	1/411	10/18670	0.199607	0.419812	0.328995	DRD2	1
GO:0043379	memory T cell differentiation	1/411	10/18670	0.199607	0.419812	0.328995	IL12RB1	1
GO:0044359	modulation of molecular function in other organism	1/411	10/18670	0.199607	0.419812	0.328995	PTX3	1
GO:0045348	positive regulation of MHC class II biosynthetic process	1/411	10/18670	0.199607	0.419812	0.328995	IL10	1
GO:0045657	positive regulation of monocyte differentiation	1/411	10/18670	0.199607	0.419812	0.328995	CD4	1
GO:0045741	positive regulation of epidermal growth factor-activated receptor activity	1/411	10/18670	0.199607	0.419812	0.328995	NCF1	1
GO:0046218	indolalkylamine catabolic process	1/411	10/18670	0.199607	0.419812	0.328995	KYNU	1
GO:0048021	regulation of melanin biosynthetic process	1/411	10/18670	0.199607	0.419812	0.328995	CDH3	1
GO:0048149	behavioral response to ethanol	1/411	10/18670	0.199607	0.419812	0.328995	DRD2	1
GO:0048304	positive regulation of isotype switching to IgG isotypes	1/411	10/18670	0.199607	0.419812	0.328995	PTPRC	1
GO:0048755	branching morphogenesis of a nerve	1/411	10/18670	0.199607	0.419812	0.328995	DRD2	1
GO:0051593	response to folic acid	1/411	10/18670	0.199607	0.419812	0.328995	FOLR2	1
GO:0052205	modulation of molecular function in other organism involved in symbiotic interaction	1/411	10/18670	0.199607	0.419812	0.328995	PTX3	1
GO:0060033	anatomical structure regression	1/411	10/18670	0.199607	0.419812	0.328995	SPI1	1
GO:0060346	bone trabecula formation	1/411	10/18670	0.199607	0.419812	0.328995	WNT10B	1
GO:0060923	cardiac muscle cell fate commitment	1/411	10/18670	0.199607	0.419812	0.328995	DKK1	1
GO:0070091	glucagon secretion	1/411	10/18670	0.199607	0.419812	0.328995	IL6	1
GO:0070099	regulation of chemokine-mediated signaling pathway	1/411	10/18670	0.199607	0.419812	0.328995	CCL5	1
GO:0070391	response to lipoteichoic acid	1/411	10/18670	0.199607	0.419812	0.328995	CD14	1
GO:0071104	response to interleukin-9	1/411	10/18670	0.199607	0.419812	0.328995	IL2RG	1
GO:0071223	cellular response to lipoteichoic acid	1/411	10/18670	0.199607	0.419812	0.328995	CD14	1
GO:0071609	chemokine (C-C motif) ligand 5 production	1/411	10/18670	0.199607	0.419812	0.328995	IL10	1
GO:0071670	smooth muscle cell chemotaxis	1/411	10/18670	0.199607	0.419812	0.328995	AIF1	1
GO:0072641	type I interferon secretion	1/411	10/18670	0.199607	0.419812	0.328995	LILRB1	1
GO:0090715	immunological memory formation process	1/411	10/18670	0.199607	0.419812	0.328995	IL12RB1	1
GO:0097050	type B pancreatic cell apoptotic process	1/411	10/18670	0.199607	0.419812	0.328995	IL6	1
GO:0097278	complement-dependent cytotoxicity	1/411	10/18670	0.199607	0.419812	0.328995	C3	1
GO:0098598	learned vocalization behavior or vocal learning	1/411	10/18670	0.199607	0.419812	0.328995	NRXN1	1
GO:0140052	cellular response to oxidised low-density lipoprotein particle stimulus	1/411	10/18670	0.199607	0.419812	0.328995	CD68	1
GO:1900222	negative regulation of amyloid-beta clearance	1/411	10/18670	0.199607	0.419812	0.328995	MYOCD	1
GO:1900426	positive regulation of defense response to bacterium	1/411	10/18670	0.199607	0.419812	0.328995	HAVCR2	1
GO:1901748	leukotriene D4 metabolic process	1/411	10/18670	0.199607	0.419812	0.328995	GGTA1P	1
GO:1901750	leukotriene D4 biosynthetic process	1/411	10/18670	0.199607	0.419812	0.328995	GGTA1P	1
[truncated: 2,220 more rows]
