# Supplementary material for: Identification of Tumor Microenvironment-Related Prognostic Genes in Sarcoma
Source: Front Genet. 2021 Feb 1;12:620705. doi: 10.3389/fgene.2021.620705 (PMC7882740; doi:10.3389/fgene.2021.620705)
Supplement: Supplementary Table 5 — The functional analysis of overlapped DEGs with GO CC items. [file Table_5.XLSX]

## Sheet: up_test_CC
ID	Description	GeneRatio	BgRatio	pvalue	p.adjust	qvalue	geneID	Count
GO:0019814	immunoglobulin complex	59/428	159/19717	4.19296e-57	1.52204e-54	1.23141e-54	TRBC2/TRBC1/TRDC/IGLL5/IGHM/IGKV1-6/JCHAIN/IGLC3/IGHV3-74/IGKC/IGLV2-14/IGKV1-8/IGLV1-40/IGHV3-30/IGHV3-11/IGKV4-1/IGHA1/IGLV3-10/IGHG3/IGKV1-5/IGLV1-47/IGHV5-51/IGLV3-1/IGKV1-9/IGLC2/IGKV1-16/IGHA2/IGHG2/IGLV2-8/IGLV1-44/IGHV3-21/IGLV6-57/IGLV3-25/IGLV7-43/IGLV2-23/IGHV3-15/IGHG1/IGKV1-17/IGHV3-33/IGHV1-18/IGHV4-31/IGLV2-11/IGHG4/IGHV4-34/IGHV3-53/IGHV3-23/IGLV3-19/IGHV4-39/IGHV1-69D/IGKV3D-20/I…	59
GO:0009897	external side of plasma membrane	76/428	393/19717	4.1265e-50	7.4896e-48	6.05944e-48	ITGB2/CD4/FCER1G/LILRB1/CD86/IL12RB1/ITGAM/CSF3R/CD14/CD33/TLR8/CD163/CCR1/IL2RG/PTPRC/EBI3/FCGR3A/CD3D/IL2RA/CCR5/TRBC2/CD2/CD3E/FOLR2/CD3G/CXCR3/FCRL6/TRBC1/CD200R1/ICOS/TRGC2/FCGR2B/CD163L1/CTLA4/FCN1/CXCL10/CXCL9/IL7R/CD40LG/CD209/XCR1/TNFRSF9/TRDC/IGLL5/IGHM/IGLC3/IGHV3-74/IGKC/FCER2/IGHV3-30/IGHV3-11/IGHA1/IGHG3/IGHV5-51/IGLC2/IGHA2/IGHG2/IGHV3-21/IGHV3-15/IGHG1/IGHV3-33/IGHV1-18/IGHV4-31/I…	76
GO:0042571	immunoglobulin complex, circulating	34/428	72/19717	1.4002e-37	1.69425e-35	1.37072e-35	TRBC2/TRBC1/TRDC/IGLL5/IGHM/JCHAIN/IGLC3/IGHV3-74/IGKC/IGHV3-30/IGHV3-11/IGHA1/IGHG3/IGHV5-51/IGLC2/IGHA2/IGHG2/IGHV3-21/IGHV3-15/IGHG1/IGHV3-33/IGHV1-18/IGHV4-31/IGHG4/IGHV4-34/IGHV3-53/IGHV3-23/IGHV4-39/IGHV1-69D/IGHV1-24/IGHD/IGKV3-20/IGHV3-49/IGHV4-59	34
GO:0072562	blood microparticle	25/428	147/19717	1.28629e-15	1.16731e-13	9.44407e-14	C1QC/C1QB/F13A1/C3/IGHM/JCHAIN/IGLC3/IGKC/IGKV4-1/IGHA1/IGHG3/IGKV1-5/IGLV1-47/IGLC2/IGHA2/IGHG2/IGLV3-25/IGHG1/IGKV1-17/IGHG4/IGHV3-23/IGHD/IGKV3-20/IGKV3-15/IGLV3-21	25
GO:0070820	tertiary granule	22/428	164/19717	9.51881e-12	6.91066e-10	5.59105e-10	ITGB2/CD53/FCER1G/PTAFR/LAIR1/CTSS/CYBB/LILRB2/ITGAM/CD300A/CD33/FPR1/GPR84/CLEC12A/FPR2/LYZ/CR1/FCAR/SIGLEC14/CXCL1/PTX3/TNFAIP6	22
GO:0070821	tertiary granule membrane	15/428	73/19717	4.04373e-11	2.44646e-09	1.9793e-09	ITGB2/CD53/FCER1G/PTAFR/LAIR1/CYBB/LILRB2/ITGAM/CD300A/CD33/GPR84/CLEC12A/FPR2/FCAR/SIGLEC14	15
GO:0030667	secretory granule membrane	28/428	298/19717	8.64074e-11	4.48084e-09	3.62521e-09	ITGB2/CD53/FCER1G/PTAFR/TYROBP/LAIR1/CYBB/LILRB2/ITGAM/CD300A/CD14/CD33/C3AR1/TNFRSF1B/PTPRC/SIGLEC9/FPR1/GPR84/SELL/CD38/CLEC12A/VNN1/CD68/FPR2/CR1/FCAR/SIGLEC14/ANPEP	28
GO:0098802	plasma membrane signaling receptor complex	27/428	295/19717	3.41131e-10	1.54788e-08	1.25231e-08	ITGB2/CD4/IL12RB1/ITGAM/CSF2RB/EBI3/APBB1IP/CD3D/TRBV28/IL2RA/TRBC2/CD3E/CD8B/CD3G/TRBC1/TRBV7-9/TRAT1/TRBV9/TRGC2/TRBV5-1/TRBV29-1/IL6/CALCR/TRDC/GABBR2/GRIK5/ITGA8	27
GO:0042101	T cell receptor complex	16/428	127/19717	1.66078e-08	6.69846e-07	5.41937e-07	CD4/APBB1IP/CD3D/TRBV28/TRBC2/CD3E/CD8B/CD3G/TRBC1/TRBV7-9/TRAT1/TRBV9/TRGC2/TRBV5-1/TRBV29-1/TRDC	16
GO:0071745	IgA immunoglobulin complex	4/428	4/19717	2.18997e-07	5.67829e-06	4.59401e-06	JCHAIN/IGHA1/IGHA2/IGKV3-20	4
GO:0071746	IgA immunoglobulin complex, circulating	4/428	4/19717	2.18997e-07	5.67829e-06	4.59401e-06	JCHAIN/IGHA1/IGHA2/IGKV3-20	4
GO:0071748	monomeric IgA immunoglobulin complex	4/428	4/19717	2.18997e-07	5.67829e-06	4.59401e-06	JCHAIN/IGHA1/IGHA2/IGKV3-20	4
GO:0071749	polymeric IgA immunoglobulin complex	4/428	4/19717	2.18997e-07	5.67829e-06	4.59401e-06	JCHAIN/IGHA1/IGHA2/IGKV3-20	4
GO:0071751	secretory IgA immunoglobulin complex	4/428	4/19717	2.18997e-07	5.67829e-06	4.59401e-06	JCHAIN/IGHA1/IGHA2/IGKV3-20	4
GO:0035579	specific granule membrane	12/428	91/19717	6.29558e-07	1.52353e-05	1.23261e-05	ITGB2/CD53/LAIR1/CYBB/ITGAM/CD33/C3AR1/TNFRSF1B/GPR84/CLEC12A/FPR2/FCAR	12
GO:0042581	specific granule	15/428	160/19717	2.23186e-06	5.06353e-05	4.09664e-05	ITGB2/CD53/LAIR1/CYBB/ITGAM/CD33/C3AR1/TNFRSF1B/GPR84/CLEC12A/FPR2/LYZ/FCAR/CXCL1/PTX3	15
GO:0005623	cell	11/428	90/19717	3.95695e-06	8.44926e-05	6.83585e-05	TYROBP/C1QC/C1QA/C1QB/CD68/CCL8/CCL23/CCL13/CXCL13/CXCL11/CCL19	11
GO:0101003	ficolin-1-rich granule membrane	9/428	61/19717	6.28132e-06	0.000126673	0.000102485	ITGB2/FCER1G/LILRB2/CD300A/FPR1/FPR2/CR1/FCAR/SIGLEC14	9
GO:0071750	dimeric IgA immunoglobulin complex	3/428	3/19717	1.01584e-05	0.000158419	0.000128168	JCHAIN/IGHA1/IGHA2	3
GO:0071752	secretory dimeric IgA immunoglobulin complex	3/428	3/19717	1.01584e-05	0.000158419	0.000128168	JCHAIN/IGHA1/IGHA2	3
GO:0071753	IgM immunoglobulin complex	3/428	3/19717	1.01584e-05	0.000158419	0.000128168	IGHM/JCHAIN/IGKV3-20	3
GO:0071754	IgM immunoglobulin complex, circulating	3/428	3/19717	1.01584e-05	0.000158419	0.000128168	IGHM/JCHAIN/IGKV3-20	3
GO:0071756	pentameric IgM immunoglobulin complex	3/428	3/19717	1.01584e-05	0.000158419	0.000128168	IGHM/JCHAIN/IGKV3-20	3
GO:0001772	immunological synapse	7/428	36/19717	1.0474e-05	0.000158419	0.000128168	CD53/HAVCR2/SCIMP/GZMA/LCK/CD3E/RHOH	7
GO:0043020	NADPH oxidase complex	5/428	15/19717	1.18145e-05	0.000171546	0.000138789	NCF1/NCF1C/NCF4/NCF1B/CYBB	5
GO:0005581	collagen trimer	10/428	87/19717	1.88494e-05	0.000263166	0.000212914	C1QC/C1QA/C1QB/FCN1/MARCO/DCN/LUM/COL4A5/C1QL4/COL4A6	10
GO:0042105	alpha-beta T cell receptor complex	3/428	5/19717	9.83272e-05	0.00132195	0.00106952	CD3D/CD3E/CD3G	3
GO:0005602	complement component C1 complex	2/428	2/19717	0.000470124	0.00588465	0.00476096	C1QA/C1QB	2
GO:0034688	integrin alphaM-beta2 complex	2/428	2/19717	0.000470124	0.00588465	0.00476096	ITGB2/ITGAM	2
GO:0062023	collagen-containing extracellular matrix	20/428	406/19717	0.000610355	0.00738529	0.00597505	CTSS/C1QC/C1QA/C1QB/SERPINA1/ADAMDEC1/S100A9/FCN1/F13A1/S100A4/WNT2/FBLN2/DCN/LUM/EMILIN3/COL4A5/LEFTY2/COL4A6/SBSPON/MYOC	20
GO:0032997	Fc receptor complex	2/428	3/19717	0.00139005	0.0157684	0.0127574	FCER1G/LILRA4	2
GO:0032998	Fc-epsilon receptor I complex	2/428	3/19717	0.00139005	0.0157684	0.0127574	FCER1G/LILRA4	2
GO:0032010	phagolysosome	2/428	5/19717	0.00450133	0.0493386	0.0399172	NCF1/NCF4	2
GO:0034774	secretory granule lumen	15/428	321/19717	0.00462124	0.0493386	0.0399172	BIN2/FERMT3/HK3/SERPINA1/MNDA/LYZ/S100A9/RNASE2/FCN1/F13A1/C3/CFD/CXCL1/PTX3/LEFTY2	15
GO:0060205	cytoplasmic vesicle lumen	15/428	325/19717	0.0051701	0.0536213	0.0433822	BIN2/FERMT3/HK3/SERPINA1/MNDA/LYZ/S100A9/RNASE2/FCN1/F13A1/C3/CFD/CXCL1/PTX3/LEFTY2	15
GO:0031983	vesicle lumen	15/428	327/19717	0.0054637	0.0544659	0.0440655	BIN2/FERMT3/HK3/SERPINA1/MNDA/LYZ/S100A9/RNASE2/FCN1/F13A1/C3/CFD/CXCL1/PTX3/LEFTY2	15
GO:0101002	ficolin-1-rich granule	8/428	124/19717	0.00570167	0.0544659	0.0440655	BIN2/CTSS/HK3/SERPINA1/MNDA/FCN1/CFD/TNFAIP6	8
GO:1904813	ficolin-1-rich granule lumen	8/428	124/19717	0.00570167	0.0544659	0.0440655	BIN2/CTSS/HK3/SERPINA1/MNDA/FCN1/CFD/TNFAIP6	8
GO:0098636	protein complex involved in cell adhesion	4/428	34/19717	0.00606678	0.0564678	0.0456851	ITGB2/ITGAM/CTLA4/ITGA8	4
GO:0005587	collagen type IV trimer	2/428	6/19717	0.00665526	0.0595268	0.04816	COL4A5/COL4A6	2
GO:1904724	tertiary granule lumen	5/428	55/19717	0.00672341	0.0595268	0.04816	CTSS/LYZ/CXCL1/PTX3/TNFAIP6	5
GO:0098644	complex of collagen trimers	3/428	19/19717	0.00759975	0.0656835	0.0531411	LUM/COL4A5/COL4A6	3
GO:0036019	endolysosome	3/428	20/19717	0.00879883	0.0740852	0.0599384	CTSS/TLR8/TLR7	3
GO:0098642	network-forming collagen trimer	2/428	7/19717	0.00918411	0.0740852	0.0599384	COL4A5/COL4A6	2
GO:0098645	collagen network	2/428	7/19717	0.00918411	0.0740852	0.0599384	COL4A5/COL4A6	2
GO:0031232	extrinsic component of external side of plasma membrane	2/428	8/19717	0.0120707	0.0932266	0.0754248	FCN1/WNT2	2
GO:0098651	basement membrane collagen trimer	2/428	8/19717	0.0120707	0.0932266	0.0754248	COL4A5/COL4A6	2
GO:0030665	clathrin-coated vesicle membrane	7/428	115/19717	0.0127707	0.0965781	0.0781363	CD4/FCGR1B/FCGR1A/CD3D/CD3G/IL7R/CHRM2	7
GO:0031093	platelet alpha granule lumen	5/428	67/19717	0.0151291	0.110903	0.089726	FERMT3/SERPINA1/F13A1/CFD/LEFTY2	5
GO:0097648	G protein-coupled receptor complex	2/428	9/19717	0.0152983	0.110903	0.089726	CALCR/GABBR2	2
GO:0030139	endocytic vesicle	13/428	303/19717	0.0155814	0.110903	0.089726	WAS/NCF1/NCF4/CYBB/CD163/FCGR1B/FCGR1A/MPEG1/STAB1/TLR7/CTLA4/MARCO/DRD2	13
GO:0034364	high-density lipoprotein particle	3/428	26/19717	0.0182361	0.127302	0.102993	PLTP/CETP/LIPC	3
GO:0005766	primary lysosome	8/428	155/19717	0.0200866	0.12835	0.103841	C3AR1/FPR1/MNDA/VNN1/CD68/LYZ/RNASE2/C3	8
GO:0042582	azurophil granule	8/428	155/19717	0.0200866	0.12835	0.103841	C3AR1/FPR1/MNDA/VNN1/CD68/LYZ/RNASE2/C3	8
GO:0099056	integral component of presynaptic membrane	5/428	73/19717	0.0211967	0.12835	0.103841	CADM3/CHRM2/GRIK5/NRXN1/DRD2	5
GO:0030526	granulocyte macrophage colony-stimulating factor receptor complex	1/428	1/19717	0.0217072	0.12835	0.103841	CSF2RB	1
GO:0031257	cell trailing edge membrane	1/428	1/19717	0.0217072	0.12835	0.103841	SCIMP	1
GO:0031259	uropod membrane	1/428	1/19717	0.0217072	0.12835	0.103841	SCIMP	1
GO:0042022	interleukin-12 receptor complex	1/428	1/19717	0.0217072	0.12835	0.103841	IL12RB1	1
GO:0071757	hexameric IgM immunoglobulin complex	1/428	1/19717	0.0217072	0.12835	0.103841	IGHM	1
GO:0097356	perinucleolar compartment	1/428	1/19717	0.0217072	0.12835	0.103841	EPPK1	1
GO:0030136	clathrin-coated vesicle	9/428	188/19717	0.0219221	0.12835	0.103841	CD4/FCGR1B/FCGR1A/CD3D/CD3G/CTLA4/IL7R/CHRM2/ASTN1	9
GO:0043204	perikaryon	7/428	134/19717	0.0271056	0.15618	0.126357	AIF1/SLC8A2/RBFOX3/GRIK5/ITGA8/DRD2/ASTN1	7
GO:0008305	integrin complex	3/428	31/19717	0.0291257	0.165197	0.133653	ITGB2/ITGAM/ITGA8	3
GO:0001931	uropod	2/428	13/19717	0.0313054	0.17218	0.139301	SELPLG/SCIMP	2
GO:0031254	cell trailing edge	2/428	13/19717	0.0313054	0.17218	0.139301	SELPLG/SCIMP	2
GO:0098889	intrinsic component of presynaptic membrane	5/428	82/19717	0.0329476	0.178507	0.144421	CADM3/CHRM2/GRIK5/NRXN1/DRD2	5
GO:0005767	secondary lysosome	2/428	14/19717	0.0360073	0.186724	0.151068	NCF1/NCF4	2
GO:0036020	endolysosome membrane	2/428	14/19717	0.0360073	0.186724	0.151068	TLR8/TLR7	2
GO:0061702	inflammasome complex	2/428	14/19717	0.0360073	0.186724	0.151068	CASP5/AIM2	2
GO:0035577	azurophil granule membrane	4/428	58/19717	0.037074	0.189548	0.153353	C3AR1/FPR1/VNN1/CD68	4
GO:1990204	oxidoreductase complex	6/428	114/19717	0.0380834	0.192004	0.15534	NCF1/NCF1C/NCF4/NCF1B/CYBB/OGDHL	6
GO:0098562	cytoplasmic side of membrane	8/428	178/19717	0.0408609	0.192454	0.155704	HCK/GNA15/PTPRC/LCK/CD2/PTPN22/ESYT3/EEF1A2	8
GO:0005893	interleukin-2 receptor complex	1/428	2/19717	0.0429442	0.192454	0.155704	IL2RA	1
GO:0034687	integrin alphaL-beta2 complex	1/428	2/19717	0.0429442	0.192454	0.155704	ITGB2	1
GO:0071914	prominosome	1/428	2/19717	0.0429442	0.192454	0.155704	PROM1	1
GO:0072536	interleukin-23 receptor complex	1/428	2/19717	0.0429442	0.192454	0.155704	IL12RB1	1
GO:0150056	amylin receptor complex 1	1/428	2/19717	0.0429442	0.192454	0.155704	CALCR	1
GO:0150057	amylin receptor complex 2	1/428	2/19717	0.0429442	0.192454	0.155704	CALCR	1
GO:0150058	amylin receptor complex 3	1/428	2/19717	0.0429442	0.192454	0.155704	CALCR	1
GO:1990682	CSF1-CSF1R complex	1/428	2/19717	0.0429442	0.192454	0.155704	CSF1R	1
GO:0034358	plasma lipoprotein particle	3/428	37/19717	0.045809	0.200345	0.162089	PLTP/CETP/LIPC	3
GO:1990777	lipoprotein particle	3/428	37/19717	0.045809	0.200345	0.162089	PLTP/CETP/LIPC	3
GO:0031091	platelet alpha granule	5/428	91/19717	0.0480958	0.207843	0.168154	FERMT3/SERPINA1/F13A1/CFD/LEFTY2	5
GO:0009898	cytoplasmic side of plasma membrane	7/428	154/19717	0.0511584	0.218476	0.176758	HCK/GNA15/PTPRC/LCK/CD2/PTPN22/ESYT3	7
GO:0032994	protein-lipid complex	3/428	39/19717	0.0522184	0.22041	0.178322	PLTP/CETP/LIPC	3
GO:0031362	anchored component of external side of plasma membrane	2/428	19/19717	0.0630447	0.238462	0.192927	CD14/FOLR2	2
GO:0002947	tumor necrosis factor receptor superfamily complex	1/428	3/19717	0.0637213	0.238462	0.192927	TNFRSF1B	1
GO:0005589	collagen type VI trimer	1/428	3/19717	0.0637213	0.238462	0.192927	DCN	1
GO:0005896	interleukin-6 receptor complex	1/428	3/19717	0.0637213	0.238462	0.192927	IL6	1
GO:0034678	integrin alpha8-beta1 complex	1/428	3/19717	0.0637213	0.238462	0.192927	ITGA8	1
GO:0038039	G protein-coupled receptor heterodimeric complex	1/428	3/19717	0.0637213	0.238462	0.192927	GABBR2	1
GO:0045098	type III intermediate filament	1/428	3/19717	0.0637213	0.238462	0.192927	PRPH	1
GO:0097059	CNTFR-CLCF1 complex	1/428	3/19717	0.0637213	0.238462	0.192927	EBI3	1
GO:0097169	AIM2 inflammasome complex	1/428	3/19717	0.0637213	0.238462	0.192927	AIM2	1
GO:0098647	collagen beaded filament	1/428	3/19717	0.0637213	0.238462	0.192927	DCN	1
GO:1902937	inward rectifier potassium channel complex	1/428	3/19717	0.0637213	0.238462	0.192927	KCNH2	1
GO:0045335	phagocytic vesicle	6/428	132/19717	0.0681515	0.252191	0.204034	WAS/NCF1/NCF4/CYBB/MPEG1/TLR7	6
GO:0019897	extrinsic component of plasma membrane	7/428	165/19717	0.0687793	0.252191	0.204034	HCK/GNA15/LCK/FCN1/WNT2/ESYT3/CDH3	7
GO:0043025	neuronal cell body	16/428	497/19717	0.0768532	0.278977	0.225706	NCF1/AIF1/CYBB/TNFRSF1B/SLC8A2/DPYSL5/CHRM2/RBFOX3/PRKAA2/GRIK5/ITGA8/EEF1A2/KIF1A/NRXN1/DRD2/ASTN1	16
GO:0031225	anchored component of membrane	7/428	170/19717	0.0778543	0.279813	0.226382	CD14/VNN2/CD52/CD2/FOLR2/VNN1/XPNPEP2	7
GO:0097225	sperm midpiece	2/428	22/19717	0.081656	0.285136	0.230688	CD52/DEFB1	2
GO:0005775	vacuolar lumen	7/428	172/19717	0.0816709	0.285136	0.230688	CTSS/MNDA/LYZ/RNASE2/C3/DCN/LUM	7
GO:0005853	eukaryotic translation elongation factor 1 complex	1/428	4/19717	0.0840483	0.285136	0.230688	EEF1A2	1
GO:0070110	ciliary neurotrophic factor receptor complex	1/428	4/19717	0.0840483	0.285136	0.230688	EBI3	1
GO:0072558	NLRP1 inflammasome complex	1/428	4/19717	0.0840483	0.285136	0.230688	CASP5	1
GO:1903440	amylin receptor complex	1/428	4/19717	0.0840483	0.285136	0.230688	CALCR	1
GO:0031528	microvillus membrane	2/428	23/19717	0.0881919	0.296423	0.23982	PROM1/CA9	2
GO:0031233	intrinsic component of external side of plasma membrane	2/428	24/19717	0.0948771	0.315967	0.255632	CD14/FOLR2	2
GO:0030135	coated vesicle	10/428	289/19717	0.100105	0.322465	0.26089	CD4/FCGR1B/FCGR1A/SERPINA1/CD3D/CD3G/CTLA4/IL7R/CHRM2/ASTN1	10
GO:0030662	coated vesicle membrane	7/428	182/19717	0.102338	0.322465	0.26089	CD4/FCGR1B/FCGR1A/CD3D/CD3G/IL7R/CHRM2	7
GO:0032983	kainate selective glutamate receptor complex	1/428	5/19717	0.103935	0.322465	0.26089	GRIK5	1
GO:0036021	endolysosome lumen	1/428	5/19717	0.103935	0.322465	0.26089	CTSS	1
GO:0044194	cytolytic granule	1/428	5/19717	0.103935	0.322465	0.26089	PRF1	1
GO:0046696	lipopolysaccharide receptor complex	1/428	5/19717	0.103935	0.322465	0.26089	CD14	1
GO:0098574	cytoplasmic side of lysosomal membrane	1/428	5/19717	0.103935	0.322465	0.26089	EEF1A2	1
GO:1903439	calcitonin family receptor complex	1/428	5/19717	0.103935	0.322465	0.26089	CALCR	1
GO:0019898	extrinsic component of membrane	10/428	295/19717	0.110516	0.339977	0.275058	HCK/NCF1/GNA15/SLA2/LCK/FCN1/WNT2/DEFB1/ESYT3/CDH3	10
GO:0099699	integral component of synaptic membrane	6/428	152/19717	0.114008	0.347772	0.281364	CADM3/CHRM2/GRIK5/SORCS3/NRXN1/DRD2	6
GO:0001891	phagocytic cup	2/428	27/19717	0.115735	0.350097	0.283245	BIN2/AIF1	2
GO:0048788	cytoskeleton of presynaptic active zone	1/428	6/19717	0.123391	0.364154	0.294618	RIMS2	1
GO:0098992	neuronal dense core vesicle	1/428	6/19717	0.123391	0.364154	0.294618	STXBP5L	1
GO:1990742	microvesicle	1/428	6/19717	0.123391	0.364154	0.294618	DEFB1	1
GO:0031234	extrinsic component of cytoplasmic side of plasma membrane	4/428	91/19717	0.136003	0.390262	0.31574	HCK/GNA15/LCK/ESYT3	4
GO:0035578	azurophil granule lumen	4/428	91/19717	0.136003	0.390262	0.31574	MNDA/LYZ/RNASE2/C3	4
GO:0046658	anchored component of plasma membrane	3/428	59/19717	0.136397	0.390262	0.31574	CD14/CD2/FOLR2	3
GO:0005788	endoplasmic reticulum lumen	10/428	309/19717	0.137095	0.390262	0.31574	CD4/EBI3/SERPINA1/IL27/MZB1/IL6/C3/LIPC/COL4A5/COL4A6	10
GO:0002102	podosome	2/428	30/19717	0.137613	0.390262	0.31574	BIN2/FERMT3	2
GO:0042734	presynaptic membrane	6/428	161/19717	0.138689	0.390264	0.315742	CADM3/CHRM2/RIMS2/GRIK5/NRXN1/DRD2	6
GO:0030056	hemidesmosome	1/428	7/19717	0.142425	0.39167	0.31688	EPPK1	1
GO:0038037	G protein-coupled receptor dimeric complex	1/428	7/19717	0.142425	0.39167	0.31688	GABBR2	1
GO:0045252	oxoglutarate dehydrogenase complex	1/428	7/19717	0.142425	0.39167	0.31688	OGDHL	1
GO:0099240	intrinsic component of synaptic membrane	6/428	164/19717	0.147429	0.402382	0.325546	CADM3/CHRM2/GRIK5/SORCS3/NRXN1/DRD2	6
GO:0045121	membrane raft	10/428	315/19717	0.149435	0.404654	0.327384	ITGB2/CD4/HCK/SELPLG/ITGAM/CD14/TNFRSF1B/PTPRC/LCK/CD2	10
GO:0098857	membrane microdomain	10/428	316/19717	0.151545	0.404654	0.327384	ITGB2/CD4/HCK/SELPLG/ITGAM/CD14/TNFRSF1B/PTPRC/LCK/CD2	10
GO:0035580	specific granule lumen	3/428	62/19717	0.151606	0.404654	0.327384	LYZ/CXCL1/PTX3	3
GO:0034705	potassium channel complex	4/428	96/19717	0.155986	0.409461	0.331273	KCNJ4/GRIK5/DPP6/KCNH2	4
GO:0030666	endocytic vesicle membrane	6/428	167/19717	0.156413	0.409461	0.331273	CYBB/CD163/FCGR1B/FCGR1A/STAB1/MARCO	6
GO:0045334	clathrin-coated endocytic vesicle	3/428	63/19717	0.156791	0.409461	0.331273	FCGR1B/FCGR1A/CTLA4	3
GO:0043196	varicosity	1/428	8/19717	0.161048	0.41223	0.333513	TNFRSF1B	1
GO:0099569	presynaptic cytoskeleton	1/428	8/19717	0.161048	0.41223	0.333513	RIMS2	1
GO:0010008	endosome membrane	14/428	479/19717	0.161258	0.41223	0.333513	SNX20/HLA-DMB/NCF4/CD14/TLR8/FCGR1B/FCGR1A/SLA2/TMEM150B/CD8B/TLR7/CD68/MRC1/DKK1	14
GO:0031904	endosome lumen	2/428	34/19717	0.168005	0.426474	0.345038	CTSS/PRF1	2
GO:0098589	membrane region	10/428	328/19717	0.178015	0.44571	0.3606	ITGB2/CD4/HCK/SELPLG/ITGAM/CD14/TNFRSF1B/PTPRC/LCK/CD2	10
GO:0005641	nuclear envelope lumen	1/428	9/19717	0.179266	0.44571	0.3606	PTGES	1
GO:0032059	bleb	1/428	9/19717	0.179266	0.44571	0.3606	PTPRC	1
GO:0016323	basolateral plasma membrane	7/428	217/19717	0.193875	0.478752	0.387333	CD38/C5AR2/SLC8A2/KCNJ4/PIANP/EPPK1/CA9	7
GO:0097197	tetraspanin-enriched microdomain	1/428	10/19717	0.19709	0.480159	0.388472	SCIMP	1
GO:0098981	cholinergic synapse	1/428	10/19717	0.19709	0.480159	0.388472	CHRM2	1
GO:0048786	presynaptic active zone	3/428	71/19717	0.200043	0.484105	0.391664	PPFIA4/RIMS2/NRXN1	3
GO:0044853	plasma membrane raft	4/428	109/19717	0.212379	0.49919	0.403868	ITGB2/HCK/SELPLG/ITGAM	4
GO:0005583	fibrillar collagen trimer	1/428	11/19717	0.214528	0.49919	0.403868	LUM	1
GO:0032280	symmetric synapse	1/428	11/19717	0.214528	0.49919	0.403868	CHRM2	1
GO:0034663	endoplasmic reticulum chaperone complex	1/428	11/19717	0.214528	0.49919	0.403868	MZB1	1
GO:0045240	dihydrolipoyl dehydrogenase complex	1/428	11/19717	0.214528	0.49919	0.403868	OGDHL	1
GO:0098643	banded collagen fibril	1/428	11/19717	0.214528	0.49919	0.403868	LUM	1
GO:0005884	actin filament	4/428	111/19717	0.221523	0.512184	0.414381	WAS/HCK/AIF1/HCLS1	4
GO:0031901	early endosome membrane	5/428	149/19717	0.223467	0.513408	0.415372	SNX20/FCGR1B/FCGR1A/CD8B/DKK1	5
GO:0032009	early phagosome	1/428	12/19717	0.231588	0.525415	0.425086	TLR7	1
GO:1990909	Wnt signalosome	1/428	12/19717	0.231588	0.525415	0.425086	WNT2	1
GO:0005765	lysosomal membrane	10/428	354/19717	0.241886	0.542401	0.438828	LAPTM5/HLA-DMB/TLR8/C3AR1/FPR1/VNN1/TLR7/CD68/ANPEP/EEF1A2	10
GO:0098852	lytic vacuole membrane	10/428	355/19717	0.244497	0.542401	0.438828	LAPTM5/HLA-DMB/TLR8/C3AR1/FPR1/VNN1/TLR7/CD68/ANPEP/EEF1A2	10
GO:0030863	cortical cytoskeleton	4/428	116/19717	0.244812	0.542401	0.438828	WAS/HCLS1/CAP2/RIMS2	4
GO:0030669	clathrin-coated endocytic vesicle membrane	2/428	44/19717	0.247509	0.542401	0.438828	FCGR1B/FCGR1A	2
GO:0032591	dendritic spine membrane	1/428	13/19717	0.248278	0.542401	0.438828	ITGA8	1
GO:0098691	dopaminergic synapse	1/428	13/19717	0.248278	0.542401	0.438828	DRD2	1
GO:0099055	integral component of postsynaptic membrane	4/428	117/19717	0.249535	0.542401	0.438828	CHRM2/GRIK5/SORCS3/DRD2	4
GO:0031588	nucleotide-activated protein kinase complex	1/428	14/19717	0.264607	0.568356	0.459827	PRKAA2	1
GO:0045239	tricarboxylic acid cycle enzyme complex	1/428	14/19717	0.264607	0.568356	0.459827	OGDHL	1
GO:0098936	intrinsic component of postsynaptic membrane	4/428	122/19717	0.273421	0.579378	0.468744	CHRM2/GRIK5/SORCS3/DRD2	4
GO:0005859	muscle myosin complex	1/428	15/19717	0.280581	0.579378	0.468744	MYH11	1
GO:0016581	NuRD complex	1/428	15/19717	0.280581	0.579378	0.468744	CHD5	1
GO:0033268	node of Ranvier	1/428	15/19717	0.280581	0.579378	0.468744	MYOC	1
GO:0090545	CHD-type complex	1/428	15/19717	0.280581	0.579378	0.468744	CHD5	1
GO:0099059	integral component of presynaptic active zone membrane	1/428	15/19717	0.280581	0.579378	0.468744	NRXN1	1
GO:0005791	rough endoplasmic reticulum	3/428	85/19717	0.28091	0.579378	0.468744	NCF1/CYBB/MYOC	3
GO:0005774	vacuolar membrane	11/428	412/19717	0.284574	0.581211	0.470227	LAPTM5/HLA-DMB/TLR8/C3AR1/TMEM150B/FPR1/VNN1/TLR7/CD68/ANPEP/EEF1A2	11
GO:0008076	voltage-gated potassium channel complex	3/428	87/19717	0.292758	0.581211	0.470227	KCNJ4/DPP6/KCNH2	3
GO:0005911	cell-cell junction	11/428	416/19717	0.295038	0.581211	0.470227	WAS/VAV1/CD53/CD96/CD2/CD3E/THEMIS/ITK/CADM3/PIANP/EPPK1	11
GO:0099061	integral component of postsynaptic density membrane	2/428	50/19717	0.295967	0.581211	0.470227	GRIK5/SORCS3	2
GO:0030479	actin cortical patch	1/428	16/19717	0.29621	0.581211	0.470227	WAS	1
GO:0042613	MHC class II protein complex	1/428	16/19717	0.29621	0.581211	0.470227	HLA-DMB	1
GO:0061645	endocytic patch	1/428	16/19717	0.29621	0.581211	0.470227	WAS	1
GO:0098688	parallel fiber to Purkinje cell synapse	1/428	16/19717	0.29621	0.581211	0.470227	CADM3	1
GO:0098831	presynaptic active zone cytoplasmic component	1/428	16/19717	0.29621	0.581211	0.470227	RIMS2	1
GO:0030864	cortical actin cytoskeleton	3/428	90/19717	0.310586	0.604675	0.489211	WAS/HCLS1/CAP2	3
GO:0042622	photoreceptor outer segment membrane	1/428	17/19717	0.311499	0.604675	0.489211	PROM1	1
GO:0099146	intrinsic component of postsynaptic density membrane	2/428	53/19717	0.320061	0.61799	0.499983	GRIK5/SORCS3	2
GO:0032580	Golgi cisterna membrane	3/428	92/19717	0.322491	0.619388	0.501115	GGTA1P/GAL3ST3/B4GALNT4	3
GO:0016327	apicolateral plasma membrane	1/428	18/19717	0.326458	0.623706	0.504608	EPPK1	1
GO:0036126	sperm flagellum	3/428	93/19717	0.328446	0.624219	0.505022	CD52/DEFB1/DRD2	3
GO:0043202	lysosomal lumen	3/428	95/19717	0.34035	0.634955	0.513709	CTSS/DCN/LUM	3
GO:0016460	myosin II complex	1/428	19/19717	0.341092	0.634955	0.513709	MYH11	1
GO:0031045	dense core granule	1/428	19/19717	0.341092	0.634955	0.513709	STXBP5L	1
GO:0098945	intrinsic component of presynaptic active zone membrane	1/428	19/19717	0.341092	0.634955	0.513709	NRXN1	1
GO:1902710	GABA receptor complex	1/428	20/19717	0.355408	0.658231	0.53254	GABBR2	1
GO:0097729	9+2 motile cilium	3/428	98/19717	0.358175	0.659988	0.533961	CD52/DEFB1/DRD2	3
GO:0000242	pericentriolar material	1/428	21/19717	0.369415	0.673857	0.545183	LCK	1
GO:0044232	organelle membrane contact site	1/428	21/19717	0.369415	0.673857	0.545183	ESYT3	1
GO:0005796	Golgi lumen	3/428	102/19717	0.38183	0.685082	0.554264	DCN/LUM/DEFB1	3
GO:0032982	myosin filament	1/428	22/19717	0.383118	0.685082	0.554264	MYH11	1
GO:0042629	mast cell granule	1/428	22/19717	0.383118	0.685082	0.554264	MILR1	1
GO:0097038	perinuclear endoplasmic reticulum	1/428	22/19717	0.383118	0.685082	0.554264	CYBB	1
GO:0034706	sodium channel complex	1/428	23/19717	0.396523	0.705578	0.570846	GRIK5	1
GO:0044322	endoplasmic reticulum quality control compartment	1/428	24/19717	0.409638	0.72536	0.586851	ASGR2	1
GO:0001533	cornified envelope	2/428	65/19717	0.41372	0.72903	0.58982	CSTA/PI3	2
GO:0042611	MHC protein complex	1/428	25/19717	0.422469	0.740852	0.599384	HLA-DMB	1
GO:0044304	main axon	2/428	68/19717	0.436168	0.761196	0.615844	TNFRSF1B/MYOC	2
GO:0005942	phosphatidylinositol 3-kinase complex	1/428	27/19717	0.447302	0.776893	0.628543	SLA2	1
GO:0043197	dendritic spine	4/428	159/19717	0.454309	0.785305	0.635349	CD3E/FCGR2B/SLC8A2/DRD2	4
GO:0098982	GABA-ergic synapse	2/428	71/19717	0.458143	0.785696	0.635665	NRXN1/DRD2	2
GO:0031985	Golgi cisterna	3/428	116/19717	0.462633	0.785696	0.635665	GGTA1P/GAL3ST3/B4GALNT4	3
GO:0097060	synaptic membrane	10/428	432/19717	0.463258	0.785696	0.635665	CADM3/KCNJ4/CHRM2/GABBR2/RIMS2/GRIK5/ITGA8/SORCS3/NRXN1/DRD2	10
GO:0044309	neuron spine	4/428	161/19717	0.463851	0.785696	0.635665	CD3E/FCGR2B/SLC8A2/DRD2	4
GO:0060170	ciliary membrane	2/428	72/19717	0.465357	0.785696	0.635665	PROM1/DRD2	2
GO:0016342	catenin complex	1/428	29/19717	0.471069	0.789064	0.63839	CDH3	1
GO:0043679	axon terminus	3/428	119/19717	0.479378	0.789064	0.63839	CHRM2/GRIK5/DRD2	3
GO:0098839	postsynaptic density membrane	2/428	74/19717	0.479614	0.789064	0.63839	GRIK5/SORCS3	2
GO:0099060	integral component of postsynaptic specialization membrane	2/428	74/19717	0.479614	0.789064	0.63839	GRIK5/SORCS3	2
GO:0005834	heterotrimeric G-protein complex	1/428	30/19717	0.482568	0.789064	0.63839	GNA15	1
GO:0048787	presynaptic active zone membrane	1/428	30/19717	0.482568	0.789064	0.63839	NRXN1	1
GO:1905360	GTPase complex	1/428	30/19717	0.482568	0.789064	0.63839	GNA15	1
GO:0005912	adherens junction	2/428	76/19717	0.493635	0.799953	0.6472	CD96/PIANP	2
GO:0031594	neuromuscular junction	2/428	76/19717	0.493635	0.799953	0.6472	STXBP5L/COL4A5	2
GO:0098948	intrinsic component of postsynaptic specialization membrane	2/428	77/19717	0.500556	0.807563	0.653357	GRIK5/SORCS3	2
GO:0005793	endoplasmic reticulum-Golgi intermediate compartment	3/428	126/19717	0.517455	0.831133	0.672426	SERPINA1/ANPEP/PROM1	3
GO:0009925	basal plasma membrane	1/428	34/19717	0.526121	0.83764	0.677691	C5AR2	1
GO:0098686	hippocampal mossy fiber to CA3 synapse	1/428	34/19717	0.526121	0.83764	0.677691	GRIK5	1
GO:0005902	microvillus	2/428	83/19717	0.540778	0.857216	0.693528	PROM1/CA9	2
GO:0000421	autophagosome membrane	1/428	36/19717	0.546506	0.858796	0.694806	TMEM150B	1
GO:0008180	COP9 signalosome	1/428	36/19717	0.546506	0.858796	0.694806	THEMIS	1
GO:0016592	mediator complex	1/428	37/19717	0.556368	0.870525	0.704296	HAVCR2	1
GO:0031970	organelle envelope lumen	2/428	88/19717	0.572545	0.89199	0.721662	PTGES/MYOC	2
GO:0044306	neuron projection terminus	3/428	138/19717	0.579049	0.898269	0.726742	CHRM2/GRIK5/DRD2	3
GO:0032590	dendrite membrane	1/428	40/19717	0.584689	0.903158	0.730698	ITGA8	1
GO:0099738	cell cortex region	1/428	42/19717	0.60256	0.926819	0.749841	RIMS2	1
GO:0016235	aggresome	1/428	43/19717	0.611206	0.936151	0.75739	UBD	1
GO:0005604	basement membrane	2/428	95/19717	0.614285	0.936914	0.758008	COL4A5/COL4A6	2
GO:0022627	cytosolic small ribosomal subunit	1/428	44/19717	0.619664	0.941163	0.761446	RPS4Y1	1
GO:0005795	Golgi stack	3/428	149/19717	0.630971	0.954343	0.772109	GGTA1P/GAL3ST3/B4GALNT4	3
GO:0005769	early endosome	7/428	350/19717	0.639309	0.962942	0.779066	CD4/SNX20/HAVCR2/FCGR1B/FCGR1A/CD8B/DKK1	7
GO:0031201	SNARE complex	1/428	47/19717	0.643952	0.965929	0.781482	STXBP5L	1
GO:0099634	postsynaptic specialization membrane	2/428	101/19717	0.647523	0.967288	0.782582	GRIK5/SORCS3	2
GO:0005770	late endosome	5/428	256/19717	0.655476	0.975155	0.788947	HLA-DMB/CTSS/SLA2/CST7/CD68	5
GO:0005938	cell cortex	6/428	308/19717	0.661794	0.978571	0.79171	WAS/BIN2/HCLS1/RHOH/CAP2/RIMS2	6
GO:0060076	excitatory synapse	1/428	50/19717	0.666693	0.978571	0.79171	CADM3	1
GO:0005771	multivesicular body	1/428	51/19717	0.673947	0.978571	0.79171	CST7	1
GO:0008328	ionotropic glutamate receptor complex	1/428	51/19717	0.673947	0.978571	0.79171	GRIK5	1
GO:0043195	terminal bouton	1/428	51/19717	0.673947	0.978571	0.79171	GRIK5	1
GO:0045178	basal part of cell	1/428	51/19717	0.673947	0.978571	0.79171	C5AR2	1
GO:0098878	neurotransmitter receptor complex	1/428	53/19717	0.687985	0.994974	0.804981	GRIK5	1
GO:0005871	kinesin complex	1/428	55/19717	0.70142	0.998247	0.807629	KIF1A	1
GO:0016459	myosin complex	1/428	55/19717	0.70142	0.998247	0.807629	MYH11	1
GO:0045211	postsynaptic membrane	6/428	323/19717	0.705667	0.998247	0.807629	KCNJ4/CHRM2/GABBR2/GRIK5/SORCS3/DRD2	6
GO:0034703	cation channel complex	4/428	220/19717	0.706548	0.998247	0.807629	KCNJ4/GRIK5/DPP6/KCNH2	4
GO:0031253	cell projection membrane	6/428	326/19717	0.713963	0.998247	0.807629	AIF1/SCIMP/PROM1/CA9/ITGA8/DRD2	6
GO:0016328	lateral plasma membrane	1/428	57/19717	0.714278	0.998247	0.807629	DRD2	1
GO:0032589	neuron projection membrane	1/428	57/19717	0.714278	0.998247	0.807629	ITGA8	1
GO:1904115	axon cytoplasm	1/428	57/19717	0.714278	0.998247	0.807629	KIF1A	1
GO:0031256	leading edge membrane	3/428	170/19717	0.717295	0.998247	0.807629	AIF1/SCIMP/ITGA8	3
GO:0032279	asymmetric synapse	6/428	328/19717	0.719404	0.998247	0.807629	CHRM2/CAP2/GRIK5/ITGA8/SORCS3/DRD2	6
GO:0035861	site of double-strand break	1/428	58/19717	0.720498	0.998247	0.807629	WAS	1
GO:0005876	spindle microtubule	1/428	59/19717	0.726583	0.999973	0.809025	CAPN6	1
GO:0031514	motile cilium	3/428	179/19717	0.749175	0.999973	0.809025	CD52/DEFB1/DRD2	3
GO:0010494	cytoplasmic stress granule	1/428	66/19717	0.765634	0.999973	0.809025	PRKAA2	1
GO:0098984	neuron to neuron synapse	6/428	350/19717	0.77452	0.999973	0.809025	CHRM2/CAP2/GRIK5/ITGA8/SORCS3/DRD2	6
GO:0001650	fibrillar center	2/428	132/19717	0.784162	0.999973	0.809025	UBD/YBX2	2
GO:0000118	histone deacetylase complex	1/428	70/19717	0.785396	0.999973	0.809025	CHD5	1
GO:0033116	endoplasmic reticulum-Golgi intermediate compartment membrane	1/428	71/19717	0.790071	0.999973	0.809025	SERPINA1	1
GO:0031902	late endosome membrane	2/428	134/19717	0.791139	0.999973	0.809025	HLA-DMB/CD68	2
GO:0030055	cell-substrate junction	7/428	412/19717	0.793875	0.999973	0.809025	ITGB2/HCK/PTPRC/APBB1IP/EPPK1/ITGA8/CNN1	7
GO:0005844	polysome	1/428	72/19717	0.794644	0.999973	0.809025	RPS4Y1	1
GO:0015935	small ribosomal subunit	1/428	72/19717	0.794644	0.999973	0.809025	RPS4Y1	1
GO:0099568	cytoplasmic region	4/428	251/19717	0.797313	0.999973	0.809025	ITGB2/DCX/RIMS2/KIF1A	4
GO:0018995	host cellular component	1/428	73/19717	0.799118	0.999973	0.809025	CD209	1
GO:0043657	host cell	1/428	73/19717	0.799118	0.999973	0.809025	CD209	1
GO:0090734	site of DNA damage	1/428	73/19717	0.799118	0.999973	0.809025	WAS	1
GO:0000792	heterochromatin	1/428	76/19717	0.811965	0.999973	0.809025	CHD5	1
GO:0030670	phagocytic vesicle membrane	1/428	76/19717	0.811965	0.999973	0.809025	CYBB	1
GO:0070603	SWI/SNF superfamily-type complex	1/428	76/19717	0.811965	0.999973	0.809025	CHD5	1
GO:0017053	transcription repressor complex	1/428	77/19717	0.816063	0.999973	0.809025	CHD5	1
GO:0005758	mitochondrial intermembrane space	1/428	79/19717	0.823992	0.999973	0.809025	MYOC	1
GO:0005901	caveola	1/428	80/19717	0.827828	0.999973	0.809025	HCK	1
GO:1904949	ATPase complex	1/428	80/19717	0.827828	0.999973	0.809025	CHD5	1
GO:0014069	postsynaptic density	5/428	324/19717	0.835233	0.999973	0.809025	CAP2/GRIK5/ITGA8/SORCS3/DRD2	5
GO:0016234	inclusion body	1/428	82/19717	0.835252	0.999973	0.809025	UBD	1
GO:0098685	Schaffer collateral - CA1 synapse	1/428	82/19717	0.835252	0.999973	0.809025	NRXN1	1
GO:0097730	non-motile cilium	2/428	149/19717	0.837406	0.999973	0.809025	PROM1/DRD2	2
GO:0098793	presynapse	8/428	491/19717	0.839585	0.999973	0.809025	CADM3/PPFIA4/CHRM2/RIMS2/GRIK5/KIF1A/NRXN1/DRD2	8
GO:0120111	neuron projection cytoplasm	1/428	84/19717	0.842356	0.999973	0.809025	KIF1A	1
GO:0005875	microtubule associated complex	2/428	152/19717	0.845469	0.999973	0.809025	DCX/KIF1A	2
GO:0001750	photoreceptor outer segment	1/428	88/19717	0.855661	0.999973	0.809025	PROM1	1
GO:0031227	intrinsic component of endoplasmic reticulum membrane	2/428	158/19717	0.860515	0.999973	0.809025	SLC37A2/ESYT3	2
GO:0005776	autophagosome	1/428	93/19717	0.870727	0.999973	0.809025	TMEM150B	1
GO:0030134	COPII-coated ER to Golgi transport vesicle	1/428	93/19717	0.870727	0.999973	0.809025	SERPINA1	1
GO:0032587	ruffle membrane	1/428	94/19717	0.873546	0.999973	0.809025	AIF1	1
GO:0045095	keratin filament	1/428	95/19717	0.876304	0.999973	0.809025	EPPK1	1
GO:0005925	focal adhesion	6/428	405/19717	0.876381	0.999973	0.809025	ITGB2/HCK/PTPRC/APBB1IP/ITGA8/CNN1	6
GO:0099572	postsynaptic specialization	5/428	348/19717	0.876812	0.999973	0.809025	CAP2/GRIK5/ITGA8/SORCS3/DRD2	5
GO:0098978	glutamatergic synapse	5/428	349/19717	0.878333	0.999973	0.809025	CHRM2/GRIK5/SORCS3/NRXN1/DRD2	5
GO:0001726	ruffle	2/428	172/19717	0.890551	0.999973	0.809025	AIF1/SAMSN1	2
GO:0034702	ion channel complex	4/428	301/19717	0.894871	0.999973	0.809025	KCNJ4/GRIK5/DPP6/KCNH2	4
GO:0030672	synaptic vesicle membrane	1/428	104/19717	0.898577	0.999973	0.809025	DRD2	1
GO:0099501	exocytic vesicle membrane	1/428	104/19717	0.898577	0.999973	0.809025	DRD2	1
GO:0042470	melanosome	1/428	106/19717	0.902955	0.999973	0.809025	MYH11	1
GO:0048770	pigment granule	1/428	106/19717	0.902955	0.999973	0.809025	MYH11	1
GO:0001669	acrosomal vesicle	1/428	108/19717	0.907145	0.999973	0.809025	DRD2	1
GO:1902911	protein kinase complex	1/428	109/19717	0.909172	0.999973	0.809025	PRKAA2	1
GO:0045111	intermediate filament cytoskeleton	3/428	251/19717	0.912171	0.999973	0.809025	PRPH/ADCY5/EPPK1	3
GO:0022626	cytosolic ribosome	1/428	112/19717	0.914991	0.999973	0.809025	RPS4Y1	1
GO:0097733	photoreceptor cell cilium	1/428	113/19717	0.916847	0.999973	0.809025	PROM1	1
GO:0097731	9+0 non-motile cilium	1/428	115/19717	0.920438	0.999973	0.809025	PROM1	1
GO:0008021	synaptic vesicle	2/428	191/19717	0.921787	0.999973	0.809025	KIF1A/DRD2	2
GO:1902495	transmembrane transporter complex	4/428	324/19717	0.923864	0.999973	0.809025	KCNJ4/GRIK5/DPP6/KCNH2	4
GO:0030027	lamellipodium	2/428	193/19717	0.924536	0.999973	0.809025	AIF1/APBB1IP	2
GO:1990351	transporter complex	4/428	332/19717	0.932128	0.999973	0.809025	KCNJ4/GRIK5/DPP6/KCNH2	4
GO:0005923	bicellular tight junction	1/428	123/19717	0.933321	0.999973	0.809025	EPPK1	1
GO:0005930	axoneme	1/428	123/19717	0.933321	0.999973	0.809025	DCX	1
GO:0097014	ciliary plasm	1/428	124/19717	0.934777	0.999973	0.809025	DCX	1
GO:0031252	cell leading edge	5/428	403/19717	0.939765	0.999973	0.809025	AIF1/SCIMP/SAMSN1/APBB1IP/ITGA8	5
GO:0070160	tight junction	1/428	128/19717	0.940293	0.999973	0.809025	EPPK1	1
GO:0070382	exocytic vesicle	2/428	207/19717	0.94138	0.999973	0.809025	KIF1A/DRD2	2
GO:0032838	plasma membrane bounded cell projection cytoplasm	2/428	208/19717	0.942435	0.999973	0.809025	DCX/KIF1A	2
GO:0098858	actin-based cell projection	2/428	208/19717	0.942435	0.999973	0.809025	PROM1/CA9	2
GO:0030018	Z disc	1/428	132/19717	0.945343	0.999973	0.809025	FBXL22	1
GO:0005777	peroxisome	1/428	134/19717	0.947706	0.999973	0.809025	CD33	1
GO:0042579	microbody	1/428	134/19717	0.947706	0.999973	0.809025	CD33	1
GO:0005882	intermediate filament	2/428	214/19717	0.9484	0.999973	0.809025	PRPH/EPPK1	2
GO:0150034	distal axon	3/428	285/19717	0.948811	0.999973	0.809025	CHRM2/GRIK5/DRD2	3
GO:0042383	sarcolemma	1/428	136/19717	0.949967	0.999973	0.809025	SLC27A6	1
GO:0031674	I band	1/428	143/19717	0.957139	0.999973	0.809025	FBXL22	1
GO:0043296	apical junction complex	1/428	143/19717	0.957139	0.999973	0.809025	EPPK1	1
GO:0030176	integral component of endoplasmic reticulum membrane	1/428	150/19717	0.963285	0.999973	0.809025	SLC37A2	1
GO:0043292	contractile fiber	2/428	234/19717	0.964309	0.999973	0.809025	FBXL22/MYH11	2
GO:0000790	nuclear chromatin	4/428	376/19717	0.964712	0.999973	0.809025	SPI1/CHD5/MYOCD/HAND2	4
GO:0045177	apical part of cell	4/428	384/19717	0.968784	0.999973	0.809025	C5AR2/CHL1/PROM1/ITGA8	4
GO:0061695	transferase complex, transferring phosphorus-containing groups	2/428	259/19717	0.977661	0.999973	0.809025	SLA2/PRKAA2	2
GO:0030427	site of polarized growth	1/428	176/19717	0.979349	0.999973	0.809025	HCLS1	1
GO:0005741	mitochondrial outer membrane	1/428	178/19717	0.980243	0.999973	0.809025	MYOC	1
GO:0005798	Golgi-associated vesicle	1/428	178/19717	0.980243	0.999973	0.809025	SERPINA1	1
GO:0005667	transcription regulator complex	4/428	415/19717	0.980775	0.999973	0.809025	SPI1/HCLS1/CHD5/HAND2	4
GO:0044391	ribosomal subunit	1/428	190/19717	0.984856	0.999973	0.809025	RPS4Y1	1
GO:0098791	Golgi apparatus subcompartment	3/428	359/19717	0.985257	0.999973	0.809025	GGTA1P/GAL3ST3/B4GALNT4	3
GO:0031968	organelle outer membrane	1/428	201/19717	0.988133	0.999973	0.809025	MYOC	1
GO:0019867	outer membrane	1/428	203/19717	0.988648	0.999973	0.809025	MYOC	1
GO:0030017	sarcomere	1/428	204/19717	0.988896	0.999973	0.809025	FBXL22	1
GO:0031965	nuclear membrane	2/428	296/19717	0.988984	0.999973	0.809025	ALOX5AP/NRXN1	2
GO:0031984	organelle subcompartment	3/428	380/19717	0.989789	0.999973	0.809025	GGTA1P/GAL3ST3/B4GALNT4	3
GO:0030658	transport vesicle membrane	1/428	208/19717	0.989839	0.999973	0.809025	DRD2	1
GO:0036464	cytoplasmic ribonucleoprotein granule	1/428	212/19717	0.990702	0.999973	0.809025	PRKAA2	1
GO:0005635	nuclear envelope	4/428	464/19717	0.991309	0.999973	0.809025	CYBB/ALOX5AP/PTGES/NRXN1	4
GO:0030133	transport vesicle	3/428	392/19717	0.991742	0.999973	0.809025	HCK/KIF1A/DRD2	3
GO:0016607	nuclear speck	3/428	397/19717	0.992445	0.999973	0.809025	PYHIN1/CHD5/PRKAA2	3
GO:0035770	ribonucleoprotein granule	1/428	223/19717	0.992716	0.999973	0.809025	PRKAA2	1
GO:0030016	myofibril	1/428	224/19717	0.992876	0.999973	0.809025	FBXL22	1
GO:0005874	microtubule	3/428	416/19717	0.994625	0.999973	0.809025	DCX/CAPN6/KIF1A	3
GO:0005840	ribosome	1/428	272/19717	0.997549	0.999973	0.809025	RPS4Y1	1
GO:0031300	intrinsic component of organelle membrane	2/428	381/19717	0.997929	0.999973	0.809025	SLC37A2/ESYT3	2
GO:0016324	apical plasma membrane	1/428	318/19717	0.999121	0.999973	0.809025	PROM1	1
GO:0005819	spindle	1/428	347/19717	0.99954	0.999973	0.809025	CAPN6	1
GO:0031301	integral component of organelle membrane	1/428	350/19717	0.99957	0.999973	0.809025	SLC37A2	1
GO:0005759	mitochondrial matrix	1/428	469/19717	0.99997	0.999973	0.809025	OGDHL	1
GO:0005743	mitochondrial inner membrane	1/428	473/19717	0.999973	0.999973	0.809025	MYOC	1
