# Supplementary material for: Identification of Tumor Microenvironment-Related Prognostic Genes in Sarcoma
Source: Front Genet. 2021 Feb 1;12:620705. doi: 10.3389/fgene.2021.620705 (PMC7882740; doi:10.3389/fgene.2021.620705)
Supplement: Supplementary Table 6 — The functional analysis of overlapped DEGs with GO MF items. [file Table_6.XLSX]

## Sheet: up_test_MF
ID	Description	GeneRatio	BgRatio	pvalue	p.adjust	qvalue	geneID	Count
GO:0003823	antigen binding	57/388	160/17696	6.74267e-54	4.43668e-51	3.35004e-51	LILRB4/TRBC2/SLAMF1/TRBC1/TRBV7-9/IL7R/CD209/TRDC/IGLL5/IGHM/JCHAIN/IGLC3/IGHV3-74/IGKC/IGLV2-14/IGLV1-40/IGHV3-30/IGHV3-11/IGKV4-1/IGHA1/IGHG3/IGKV1-5/IGLV1-47/IGHV5-51/IGLV3-1/IGLC2/IGKV1-16/IGHA2/IGHG2/IGLV2-8/IGLV1-44/IGHV3-21/IGLV6-57/IGLV3-25/IGLV7-43/IGLV2-23/IGHV3-15/IGHG1/IGKV1-17/IGHV3-33/IGHV1-18/IGHV4-31/IGLV2-11/IGHG4/IGHV4-34/IGHV3-53/IGHV3-23/IGLV3-19/IGHV4-39/IGHV1-69D/IGHV1-24/IG…	57
GO:0034987	immunoglobulin receptor binding	33/388	76/17696	6.97772e-35	2.29567e-32	1.73341e-32	TRBC2/TRBC1/TRDC/IGLL5/IGHM/JCHAIN/IGLC3/IGHV3-74/IGKC/IGHV3-30/IGHV3-11/IGHA1/IGHG3/IGHV5-51/IGLC2/IGHA2/IGHG2/IGHV3-21/IGHV3-15/IGHG1/IGHV3-33/IGHV1-18/IGHV4-31/IGHG4/IGHV4-34/IGHV3-53/IGHV3-23/IGHV4-39/IGHV1-69D/IGHV1-24/IGHD/IGHV3-49/IGHV4-59	33
GO:0140375	immune receptor activity	23/388	128/17696	6.11854e-15	1.342e-12	1.01332e-12	CD4/FCER1G/IL10RA/LILRB1/LILRB2/IL12RB1/CSF2RB/CSF3R/C3AR1/FCGR1B/CCR1/IL2RG/EBI3/IL2RA/CCR5/CXCR3/CD200R1/CR1/C5AR2/FCGR2B/IL21R/IL7R/XCR1	23
GO:0005125	cytokine activity	28/388	220/17696	6.10307e-14	1.00395e-11	7.58065e-12	IL18/TNFSF13B/EBI3/CCL4/CCL5/IL27/TNFSF8/TNFSF14/LTB/XCL2/CCL8/IL10/CCL23/OSM/CXCL10/CXCL9/CD40LG/CCL13/IL6/CXCL13/CXCL11/CCL18/CCL19/CXCL1/CCL26/WNT2/CD70/LEFTY2	28
GO:0008009	chemokine activity	14/388	49/17696	1.58183e-12	2.08169e-10	1.57184e-10	CCL4/CCL5/XCL2/CCL8/CCL23/CXCL10/CXCL9/CCL13/CXCL13/CXCL11/CCL18/CCL19/CXCL1/CCL26	14
GO:0005126	cytokine receptor binding	29/388	286/17696	7.22714e-12	7.92577e-10	5.98458e-10	IL18/IL12RB1/TNFSF13B/EBI3/CCL4/CCL5/IL27/TNFSF8/TNFSF14/LTB/XCL2/CCL8/IL10/CCL23/OSM/CXCL10/CXCL9/CD40LG/CCL13/IL6/CXCL13/CXCL11/CCL18/CCL19/CXCL1/CCL26/CD70/DEFB1/LEFTY2	29
GO:0042379	chemokine receptor binding	15/388	66/17696	9.64977e-12	9.07079e-10	6.84916e-10	CCL4/CCL5/XCL2/CCL8/CCL23/CXCL10/CXCL9/CCL13/CXCL13/CXCL11/CCL18/CCL19/CXCL1/CCL26/DEFB1	15
GO:0019865	immunoglobulin binding	9/388	24/17696	1.0438e-09	8.58527e-08	6.48256e-08	CD4/FCER1G/FCGR1B/FCGR1A/FCGR3A/FCGR2B/FCAR/JCHAIN/FCER2	9
GO:0048020	CCR chemokine receptor binding	11/388	43/17696	1.49865e-09	1.09568e-07	8.27325e-08	CCL4/CCL5/XCL2/CCL8/CCL23/CCL13/CXCL13/CCL18/CCL19/CCL26/DEFB1	11
GO:0001664	G protein-coupled receptor binding	24/388	280/17696	1.4046e-08	9.24225e-07	6.97863e-07	GNA15/CCL4/CCL5/FPR1/XCL2/CCL8/CCL23/FCN1/CXCL10/MARCO/CXCL9/CCL13/CXCL13/CXCL11/C3/CCL18/CCL19/CXCL1/CCL26/WNT2/WNT10B/DEFB1/CCKBR/MYOC	24
GO:0004896	cytokine receptor activity	14/388	96/17696	2.20137e-08	1.31682e-06	9.94301e-07	CD4/IL10RA/IL12RB1/CSF2RB/CSF3R/CCR1/IL2RG/EBI3/IL2RA/CCR5/CXCR3/IL21R/IL7R/XCR1	14
GO:0038024	cargo receptor activity	12/388	76/17696	9.13071e-08	4.80942e-06	3.63149e-06	ITGB2/ITGAM/CD163/ASGR2/STAB1/FOLR2/FPR2/MRC1/CD163L1/MARCO/SCARA5/SBSPON	12
GO:0048018	receptor ligand activity	31/388	482/17696	9.5019e-08	4.80942e-06	3.63149e-06	IL18/TNFSF13B/EBI3/CCL4/CCL5/IL27/TNFSF8/TNFSF14/LTB/XCL2/CCL8/IL10/CCL23/OSM/CXCL10/CXCL9/CD40LG/CCL13/IL6/CXCL13/CXCL11/CCL18/DKK1/CCL19/CXCL1/CCL26/WNT2/CD70/WNT10B/LEFTY2/OSTN	31
GO:0030546	signaling receptor activator activity	31/388	487/17696	1.19607e-07	5.62153e-06	4.2447e-06	IL18/TNFSF13B/EBI3/CCL4/CCL5/IL27/TNFSF8/TNFSF14/LTB/XCL2/CCL8/IL10/CCL23/OSM/CXCL10/CXCL9/CD40LG/CCL13/IL6/CXCL13/CXCL11/CCL18/DKK1/CCL19/CXCL1/CCL26/WNT2/CD70/WNT10B/LEFTY2/OSTN	31
GO:0001851	complement component C3b binding	4/388	5/17696	1.11841e-06	4.3289e-05	3.26866e-05	ITGB2/ITGAM/VSIG4/CR1	4
GO:0019763	immunoglobulin receptor activity	4/388	5/17696	1.11841e-06	4.3289e-05	3.26866e-05	FCER1G/FCGR1B/CD200R1/FCGR2B	4
GO:0048248	CXCR3 chemokine receptor binding	4/388	5/17696	1.11841e-06	4.3289e-05	3.26866e-05	CXCL10/CXCL9/CXCL13/CXCL11	4
GO:0019864	IgG binding	5/388	11/17696	2.04668e-06	7.48177e-05	5.64933e-05	FCER1G/FCGR1B/FCGR1A/FCGR3A/FCGR2B	5
GO:0030246	carbohydrate binding	20/388	271/17696	2.43046e-06	8.41707e-05	6.35556e-05	CD33/HK3/SIGLEC1/SIGLEC9/ASGR2/SIGLEC7/CLEC4E/SELL/CLEC12A/CLEC10A/SIGLEC11/MRC1/FCN1/CD209/SIGLEC14/FCER2/CLEC4G/PTX3/GAL3ST3/SBSPON	20
GO:0001618	virus receptor activity	10/388	74/17696	4.71026e-06	0.000143822	0.000108597	CD4/SELPLG/CD86/CCR5/SLAMF1/CR1/MRC1/CD209/CLEC4G/ANPEP	10
GO:0140272	exogenous protein binding	10/388	74/17696	4.71026e-06	0.000143822	0.000108597	CD4/SELPLG/CD86/CCR5/SLAMF1/CR1/MRC1/CD209/CLEC4G/ANPEP	10
GO:0019955	cytokine binding	13/388	128/17696	4.80864e-06	0.000143822	0.000108597	CD4/IL10RA/CSF1R/IL12RB1/CSF3R/CCR1/TNFRSF1B/IL2RG/EBI3/IL2RA/CCR5/CXCR3/XCR1	13
GO:0001846	opsonin binding	5/388	15/17696	1.23724e-05	0.000353957	0.000267266	ITGB2/ITGAM/VSIG4/CR1/PTX3	5
GO:0008528	G protein-coupled peptide receptor activity	13/388	146/17696	2.02073e-05	0.000542019	0.000409267	CCR1/CCR5/FPR3/FPR1/GPR84/CXCR3/FPR2/XCR1/CALCR/VIPR2/CCKBR/SSTR1/SORCS3	13
GO:0031210	phosphatidylcholine binding	6/388	27/17696	2.14172e-05	0.000542019	0.000409267	PLTP/CETP/IGHM/JCHAIN/ESYT3/PCYT1B	6
GO:0050997	quaternary ammonium group binding	6/388	27/17696	2.14172e-05	0.000542019	0.000409267	PLTP/CETP/IGHM/JCHAIN/ESYT3/PCYT1B	6
GO:0001653	peptide receptor activity	13/388	152/17696	3.09936e-05	0.000755326	0.000570331	CCR1/CCR5/FPR3/FPR1/GPR84/CXCR3/FPR2/XCR1/CALCR/VIPR2/CCKBR/SSTR1/SORCS3	13
GO:0001847	opsonin receptor activity	3/388	4/17696	4.11616e-05	0.000967297	0.000730386	CD14/CR1/C5AR2	3
GO:0016176	superoxide-generating NADPH oxidase activator activity	4/388	10/17696	4.30421e-05	0.00097661	0.000737418	NCF1/NCF1C/NCF4/NCF1B	4
GO:0005539	glycosaminoglycan binding	16/388	229/17696	4.80378e-05	0.00104996	0.000792805	PTPRC/STAB1/SELL/CCL8/PLA2G2D/CCL23/CXCL10/CXCL13/CXCL11/IGHM/JCHAIN/LYVE1/LIPC/TNFAIP6/DCN/CCN5	16
GO:0005164	tumor necrosis factor receptor binding	6/388	31/17696	4.94663e-05	0.00104996	0.000792805	TNFSF13B/TNFSF8/TNFSF14/LTB/CD40LG/CD70	6
GO:0045236	CXCR chemokine receptor binding	4/388	11/17696	6.6468e-05	0.00136675	0.001032	CXCL10/CXCL9/CXCL13/CXCL11	4
GO:0001848	complement binding	5/388	21/17696	7.5213e-05	0.0014997	0.00113239	ITGB2/ITGAM/VSIG4/CR1/PTX3	5
GO:0016175	superoxide-generating NADPH oxidase activity	4/388	12/17696	9.79793e-05	0.00180019	0.00135928	NCF1/NCF1C/NCF1B/CYBB	4
GO:0004875	complement receptor activity	3/388	5/17696	0.000101226	0.00180019	0.00135928	C3AR1/CR1/C5AR2	3
GO:0004982	N-formyl peptide receptor activity	3/388	5/17696	0.000101226	0.00180019	0.00135928	FPR3/FPR1/FPR2	3
GO:0031726	CCR1 chemokine receptor binding	3/388	5/17696	0.000101226	0.00180019	0.00135928	CCL4/CCL5/CCL23	3
GO:0045028	G protein-coupled purinergic nucleotide receptor activity	4/388	14/17696	0.000191355	0.00331347	0.00250193	PTAFR/P2RY13/GPR34/P2RY10	4
GO:0042287	MHC protein binding	6/388	40/17696	0.000218358	0.0036841	0.00278178	CD4/LILRB1/LILRB2/CD8B/FCRL6/TRBV7-9	6
GO:0001540	amyloid-beta binding	8/388	78/17696	0.000305531	0.00502599	0.00379502	ITGB2/LILRB2/ITGAM/C1QA/FPR2/FCGR2B/MARCO/CALCR	8
GO:0042608	T cell receptor binding	3/388	7/17696	0.000342853	0.00550237	0.00415472	LCK/CD3E/CD3G	3
GO:0050664	oxidoreductase activity, acting on NAD(P)H, oxygen as acceptor	4/388	17/17696	0.000431857	0.00676575	0.00510868	NCF1/NCF1C/NCF1B/CYBB	4
GO:0032813	tumor necrosis factor receptor superfamily binding	6/388	46/17696	0.000477085	0.00701181	0.00529447	TNFSF13B/TNFSF8/TNFSF14/LTB/CD40LG/CD70	6
GO:0004917	interleukin-7 receptor activity	2/388	2/17696	0.000479531	0.00701181	0.00529447	IL2RG/IL7R	2
GO:0071791	chemokine (C-C motif) ligand 5 binding	2/388	2/17696	0.000479531	0.00701181	0.00529447	CCR1/CCR5	2
GO:0005044	scavenger receptor activity	6/388	51/17696	0.000836721	0.0118342	0.00893578	CD163/STAB1/CD163L1/MARCO/SCARA5/SBSPON	6
GO:0042277	peptide binding	16/388	295/17696	0.000845302	0.0118342	0.00893578	ITGB2/LILRB2/ITGAM/C1QA/CD14/FPR2/TRBV7-9/FCGR2B/MARCO/CD209/CALCR/ANPEP/PTGES/VIPR2/CCKBR/SSTR1	16
GO:0033218	amide binding	18/388	356/17696	0.000926069	0.0126949	0.00958563	ITGB2/LILRB2/ITGAM/C1QA/CD14/FOLR2/FPR2/TRBV7-9/FCGR2B/MARCO/PLTP/CD209/CALCR/ANPEP/PTGES/VIPR2/CCKBR/SSTR1	18
GO:0001614	purinergic nucleotide receptor activity	4/388	21/17696	0.00101324	0.0133343	0.0100684	PTAFR/P2RY13/GPR34/P2RY10	4
GO:0016502	nucleotide receptor activity	4/388	21/17696	0.00101324	0.0133343	0.0100684	PTAFR/P2RY13/GPR34/P2RY10	4
GO:0004911	interleukin-2 receptor activity	2/388	3/17696	0.00141767	0.0163654	0.0123572	IL2RG/IL2RA	2
GO:0004912	interleukin-3 receptor activity	2/388	3/17696	0.00141767	0.0163654	0.0123572	CSF2RB/CSF3R	2
GO:0017159	pantetheine hydrolase activity	2/388	3/17696	0.00141767	0.0163654	0.0123572	VNN2/VNN1	2
GO:0019862	IgA binding	2/388	3/17696	0.00141767	0.0163654	0.0123572	FCAR/JCHAIN	2
GO:0019976	interleukin-2 binding	2/388	3/17696	0.00141767	0.0163654	0.0123572	IL2RG/IL2RA	2
GO:0031735	CCR10 chemokine receptor binding	2/388	3/17696	0.00141767	0.0163654	0.0123572	CXCL13/CCL19	2
GO:0045523	interleukin-27 receptor binding	2/388	3/17696	0.00141767	0.0163654	0.0123572	EBI3/IL27	2
GO:0016493	C-C chemokine receptor activity	4/388	23/17696	0.00144816	0.0164291	0.0124053	CCR1/CCR5/CXCR3/XCR1	4
GO:0008429	phosphatidylethanolamine binding	3/388	11/17696	0.00151394	0.0166029	0.0125365	CD300A/PLTP/ESYT3	3
GO:0050786	RAGE receptor binding	3/388	11/17696	0.00151394	0.0166029	0.0125365	FPR1/S100A9/S100A4	3
GO:0019957	C-C chemokine binding	4/388	24/17696	0.00170802	0.0184243	0.0139118	CCR1/CCR5/CXCR3/XCR1	4
GO:0033691	sialic acid binding	3/388	12/17696	0.00198593	0.0207419	0.0156618	CD33/SIGLEC11/FCN1	3
GO:0038187	pattern recognition receptor activity	3/388	12/17696	0.00198593	0.0207419	0.0156618	PTAFR/CD14/CLEC4E	3
GO:0001637	G protein-coupled chemoattractant receptor activity	4/388	26/17696	0.00232154	0.0235012	0.0177452	CCR1/CCR5/CXCR3/XCR1	4
GO:0004950	chemokine receptor activity	4/388	26/17696	0.00232154	0.0235012	0.0177452	CCR1/CCR5/CXCR3/XCR1	4
GO:0015026	coreceptor activity	5/388	44/17696	0.00265604	0.0264799	0.0199944	CD4/CD86/CCR5/CD8B/LILRA4	5
GO:0005124	scavenger receptor binding	2/388	4/17696	0.00279418	0.026646	0.0201198	FPR1/FPR2	2
GO:0023025	MHC class Ib protein complex binding	2/388	4/17696	0.00279418	0.026646	0.0201198	LILRB1/LILRB2	2
GO:0032396	inhibitory MHC class I receptor activity	2/388	4/17696	0.00279418	0.026646	0.0201198	LILRB1/LILRB2	2
GO:1901681	sulfur compound binding	13/388	250/17696	0.00361875	0.0340162	0.025685	PTPRC/SELL/CCL8/PLA2G2D/CCL23/CXCL10/CXCL13/CXCL11/PTGES/LIPC/CCN5/GAL3ST3/OGDHL	13
GO:0043325	phosphatidylinositol-3,4-bisphosphate binding	4/388	30/17696	0.00397245	0.0368151	0.0277983	NCF1/NCF1C/NCF1B/ADAP2	4
GO:0008201	heparin binding	10/388	169/17696	0.0041851	0.0382471	0.0288796	PTPRC/SELL/CCL8/PLA2G2D/CCL23/CXCL10/CXCL13/CXCL11/LIPC/CCN5	10
GO:0019863	IgE binding	2/388	5/17696	0.00458949	0.0408092	0.0308142	FCER1G/FCER2	2
GO:0050544	arachidonic acid binding	2/388	5/17696	0.00458949	0.0408092	0.0308142	ALOX5AP/S100A9	2
GO:0019956	chemokine binding	4/388	32/17696	0.00503651	0.044187	0.0333646	CCR1/CCR5/CXCR3/XCR1	4
GO:0005543	phospholipid binding	18/388	427/17696	0.00646448	0.0559688	0.0422609	BIN2/SNX20/NCF1/PTAFR/NCF1C/NCF4/NCF1B/CD300A/ADAP2/PLA2G2D/PLTP/CETP/GSDMA/IGHM/JCHAIN/PLA2G2A/ESYT3/PCYT1B	18
GO:0050542	icosanoid binding	2/388	6/17696	0.00678465	0.0572346	0.0432167	ALOX5AP/S100A9	2
GO:0050543	icosatetraenoic acid binding	2/388	6/17696	0.00678465	0.0572346	0.0432167	ALOX5AP/S100A9	2
GO:0030414	peptidase inhibitor activity	10/388	182/17696	0.00698798	0.0582036	0.0439484	CST7/SERPINA1/TNFSF14/CSTA/C3/RARRES1/SERPINB2/PI3/PI16/WFDC2	10
GO:0030159	signaling receptor complex adaptor activity	4/388	36/17696	0.00770364	0.0633624	0.0478437	DOK2/CD3E/CD3G/TRAT1	4
GO:0042288	MHC class I protein binding	3/388	20/17696	0.00903772	0.0734176	0.0554361	LILRB1/LILRB2/CD8B	3
GO:0031730	CCR5 chemokine receptor binding	2/388	7/17696	0.00936137	0.0742142	0.0560376	CCL4/CCL5	2
GO:0042289	MHC class II protein binding	2/388	7/17696	0.00936137	0.0742142	0.0560376	CD4/FCRL6	2
GO:0005201	extracellular matrix structural constituent	9/388	163/17696	0.00993737	0.0778427	0.0587774	CD4/FBLN2/DCN/LUM/EMILIN3/FBN3/COL4A5/COL4A6/SBSPON	9
GO:0005540	hyaluronic acid binding	3/388	21/17696	0.0103751	0.0803158	0.0606448	STAB1/LYVE1/TNFAIP6	3
GO:0019838	growth factor binding	8/388	137/17696	0.0107289	0.0820883	0.0619832	IL10RA/CSF3R/IL2RG/IL2RA/CXCL13/HTRA3/CCN5/IGFBPL1	8
GO:0001784	phosphotyrosine residue binding	4/388	40/17696	0.0111628	0.0844266	0.0637488	VAV1/HCK/SAMSN1/LCK	4
GO:0019903	protein phosphatase binding	8/388	140/17696	0.01212	0.0906248	0.0684289	LILRB1/LILRB2/CSF1R/CD33/LCK/FCRL6/FCRL3/ROS1	8
GO:0023029	MHC class Ib protein binding	2/388	8/17696	0.0123019	0.0909514	0.0686755	LILRB1/LILRB2	2
GO:0004866	endopeptidase inhibitor activity	9/388	175/17696	0.015263	0.109297	0.082528	CST7/SERPINA1/TNFSF14/CSTA/C3/RARRES1/SERPINB2/PI3/WFDC2	9
GO:0030023	extracellular matrix constituent conferring elasticity	2/388	9/17696	0.0155893	0.109297	0.082528	FBLN2/EMILIN3	2
GO:0032393	MHC class I receptor activity	2/388	9/17696	0.0155893	0.109297	0.082528	LILRB1/LILRB2	2
GO:1990782	protein tyrosine kinase binding	6/388	93/17696	0.0164941	0.109297	0.082528	CD4/DOK2/CD2/TRAT1/FCRL3/MYOC	6
GO:0023023	MHC protein complex binding	3/388	25/17696	0.016823	0.109297	0.082528	LILRB1/HLA-DMB/LILRB2	3
GO:0030247	polysaccharide binding	3/388	25/17696	0.016823	0.109297	0.082528	CLEC4G/PTX3/SBSPON	3
GO:0004715	non-membrane spanning protein tyrosine kinase activity	4/388	46/17696	0.0179984	0.109297	0.082528	HCK/SLA/LCK/ITK	4
GO:0004435	phosphatidylinositol phospholipase C activity	3/388	26/17696	0.0187145	0.109297	0.082528	CCR1/CCL5/CCR5	3
GO:0061135	endopeptidase regulator activity	9/388	182/17696	0.0192058	0.109297	0.082528	CST7/SERPINA1/TNFSF14/CSTA/C3/RARRES1/SERPINB2/PI3/WFDC2	9
GO:0046790	virion binding	2/388	10/17696	0.0192068	0.109297	0.082528	CD209/PTX3	2
GO:0019902	phosphatase binding	9/388	185/17696	0.0211036	0.109297	0.082528	LILRB1/LILRB2/CSF1R/CD33/LCK/FCRL6/SIGLEC11/FCRL3/ROS1	9
GO:0001532	interleukin-21 receptor activity	1/388	1/17696	0.0219259	0.109297	0.082528	IL21R	1
GO:0001861	complement component C4b receptor activity	1/388	1/17696	0.0219259	0.109297	0.082528	CR1	1
GO:0004876	complement component C3a receptor activity	1/388	1/17696	0.0219259	0.109297	0.082528	C3AR1	1
GO:0004877	complement component C3b receptor activity	1/388	1/17696	0.0219259	0.109297	0.082528	CR1	1
GO:0005141	interleukin-10 receptor binding	1/388	1/17696	0.0219259	0.109297	0.082528	IL10	1
GO:0005147	oncostatin-M receptor binding	1/388	1/17696	0.0219259	0.109297	0.082528	OSM	1
GO:0015054	gastrin receptor activity	1/388	1/17696	0.0219259	0.109297	0.082528	CCKBR	1
GO:0016151	nickel cation binding	1/388	1/17696	0.0219259	0.109297	0.082528	CA3	1
GO:0016517	interleukin-12 receptor activity	1/388	1/17696	0.0219259	0.109297	0.082528	IL12RB1	1
GO:0019767	IgE receptor activity	1/388	1/17696	0.0219259	0.109297	0.082528	FCER1G	1
GO:0019770	IgG receptor activity	1/388	1/17696	0.0219259	0.109297	0.082528	FCGR2B	1
GO:0019772	low-affinity IgG receptor activity	1/388	1/17696	0.0219259	0.109297	0.082528	FCGR2B	1
GO:0019969	interleukin-10 binding	1/388	1/17696	0.0219259	0.109297	0.082528	IL10RA	1
GO:0019978	interleukin-3 binding	1/388	1/17696	0.0219259	0.109297	0.082528	CSF3R	1
GO:0030107	HLA-A specific inhibitory MHC class I receptor activity	1/388	1/17696	0.0219259	0.109297	0.082528	LILRB1	1
GO:0030429	kynureninase activity	1/388	1/17696	0.0219259	0.109297	0.082528	KYNU	1
GO:0031714	C5a anaphylatoxin chemotactic receptor binding	1/388	1/17696	0.0219259	0.109297	0.082528	C3	1
GO:0031715	C5L2 anaphylatoxin chemotactic receptor binding	1/388	1/17696	0.0219259	0.109297	0.082528	C3	1
GO:0031724	CXCR5 chemokine receptor binding	1/388	1/17696	0.0219259	0.109297	0.082528	CXCL13	1
GO:0031739	cholecystokinin receptor binding	1/388	1/17696	0.0219259	0.109297	0.082528	CCKBR	1
GO:0031741	type B gastrin/cholecystokinin receptor binding	1/388	1/17696	0.0219259	0.109297	0.082528	CCKBR	1
GO:0032841	calcitonin binding	1/388	1/17696	0.0219259	0.109297	0.082528	CALCR	1
GO:0036134	12-hydroxyheptadecatrienoic acid synthase activity	1/388	1/17696	0.0219259	0.109297	0.082528	TBXAS1	1
GO:0042011	interleukin-16 binding	1/388	1/17696	0.0219259	0.109297	0.082528	CD4	1
GO:0042012	interleukin-16 receptor activity	1/388	1/17696	0.0219259	0.109297	0.082528	CD4	1
GO:0045515	interleukin-18 receptor binding	1/388	1/17696	0.0219259	0.109297	0.082528	IL18	1
GO:0046817	chemokine receptor antagonist activity	1/388	1/17696	0.0219259	0.109297	0.082528	CCL5	1
GO:0050528	acyloxyacyl hydrolase activity	1/388	1/17696	0.0219259	0.109297	0.082528	AOAH	1
GO:0051916	granulocyte colony-stimulating factor binding	1/388	1/17696	0.0219259	0.109297	0.082528	CSF3R	1
GO:0061981	3-hydroxykynureninase activity	1/388	1/17696	0.0219259	0.109297	0.082528	KYNU	1
GO:0070287	ferritin receptor activity	1/388	1/17696	0.0219259	0.109297	0.082528	SCARA5	1
GO:1904121	phosphatidylethanolamine transfer activity	1/388	1/17696	0.0219259	0.109297	0.082528	PLTP	1
GO:0004629	phospholipase C activity	3/388	28/17696	0.0228367	0.11195	0.0845308	CCR1/CCL5/CCR5	3
GO:0005520	insulin-like growth factor binding	3/388	28/17696	0.0228367	0.11195	0.0845308	HTRA3/CCN5/IGFBPL1	3
GO:0061134	peptidase regulator activity	10/388	219/17696	0.0230122	0.11195	0.0845308	CST7/SERPINA1/TNFSF14/CSTA/C3/RARRES1/SERPINB2/PI3/PI16/WFDC2	10
GO:0097493	structural molecule activity conferring elasticity	2/388	11/17696	0.0231385	0.11195	0.0845308	FBLN2/EMILIN3	2
GO:0004620	phospholipase activity	6/388	102/17696	0.0247871	0.11905	0.0898925	CCR1/CCL5/CCR5/PLA2G2D/PLA2G2A/LIPC	6
GO:0045309	protein phosphorylated amino acid binding	4/388	51/17696	0.0253255	0.120755	0.0911794	VAV1/HCK/SAMSN1/LCK	4
GO:0031406	carboxylic acid binding	9/388	193/17696	0.0268189	0.126956	0.0958617	CD33/ALOX5AP/STAB1/FOLR2/S100A9/SIGLEC11/FCN1/LYVE1/TNFAIP6	9
GO:0016004	phospholipase activator activity	2/388	12/17696	0.027369	0.12792	0.0965897	CCL5/CCL8	2
GO:0043548	phosphatidylinositol 3-kinase binding	3/388	30/17696	0.0274114	0.12792	0.0965897	PIK3AP1/HCST/LCK	3
GO:0035591	signaling adaptor activity	4/388	54/17696	0.0304679	0.141182	0.106604	DOK2/CD3E/CD3G/TRAT1	4
GO:0005068	transmembrane receptor protein tyrosine kinase adaptor activity	2/388	13/17696	0.0318834	0.14569	0.110007	DOK2/TRAT1	2
GO:0008179	adenylate cyclase binding	2/388	13/17696	0.0318834	0.14569	0.110007	ADCY5/CAP2	2
GO:1902936	phosphatidylinositol bisphosphate binding	6/388	110/17696	0.0341703	0.155062	0.117084	SNX20/NCF1/NCF1C/NCF1B/ADAP2/GSDMA	6
GO:0036041	long-chain fatty acid binding	2/388	14/17696	0.0366672	0.156807	0.118402	ALOX5AP/S100A9	2
GO:0046935	1-phosphatidylinositol-3-kinase regulator activity	2/388	14/17696	0.0366672	0.156807	0.118402	SLA2/CCKBR	2
GO:0060229	lipase activator activity	2/388	14/17696	0.0366672	0.156807	0.118402	CCL5/CCL8	2
GO:0043177	organic acid binding	9/388	205/17696	0.0373176	0.156807	0.118402	CD33/ALOX5AP/STAB1/FOLR2/S100A9/SIGLEC11/FCN1/LYVE1/TNFAIP6	9
GO:0004869	cysteine-type endopeptidase inhibitor activity	4/388	58/17696	0.0382151	0.156807	0.118402	CST7/TNFSF14/CSTA/WFDC2	4
GO:0004089	carbonate dehydratase activity	2/388	15/17696	0.0417066	0.156807	0.118402	CA9/CA3	2
GO:0001604	urotensin II receptor activity	1/388	2/17696	0.0433722	0.156807	0.118402	GPR84	1
GO:0001855	complement component C4b binding	1/388	2/17696	0.0433722	0.156807	0.118402	CR1	1
GO:0001872	(1->3)-beta-D-glucan binding	1/388	2/17696	0.0433722	0.156807	0.118402	PTX3	1
GO:0003953	NAD+ nucleosidase activity	1/388	2/17696	0.0433722	0.156807	0.118402	CD38	1
GO:0004105	choline-phosphate cytidylyltransferase activity	1/388	2/17696	0.0433722	0.156807	0.118402	PCYT1B	1
GO:0004796	thromboxane-A synthase activity	1/388	2/17696	0.0433722	0.156807	0.118402	TBXAS1	1
GO:0004873	asialoglycoprotein receptor activity	1/388	2/17696	0.0433722	0.156807	0.118402	ASGR2	1
GO:0004878	complement component C5a receptor activity	1/388	2/17696	0.0433722	0.156807	0.118402	C5AR2	1
GO:0004913	interleukin-4 receptor activity	1/388	2/17696	0.0433722	0.156807	0.118402	IL2RG	1
GO:0004914	interleukin-5 receptor activity	1/388	2/17696	0.0433722	0.156807	0.118402	CSF2RB	1
GO:0004920	interleukin-10 receptor activity	1/388	2/17696	0.0433722	0.156807	0.118402	IL10RA	1
GO:0004948	calcitonin receptor activity	1/388	2/17696	0.0433722	0.156807	0.118402	CALCR	1
GO:0004951	cholecystokinin receptor activity	1/388	2/17696	0.0433722	0.156807	0.118402	CCKBR	1
GO:0005011	macrophage colony-stimulating factor receptor activity	1/388	2/17696	0.0433722	0.156807	0.118402	CSF1R	1
GO:0005174	CD40 receptor binding	1/388	2/17696	0.0433722	0.156807	0.118402	CD40LG	1
GO:0017129	triglyceride binding	1/388	2/17696	0.0433722	0.156807	0.118402	CETP	1
GO:0030109	HLA-B specific inhibitory MHC class I receptor activity	1/388	2/17696	0.0433722	0.156807	0.118402	LILRB1	1
GO:0031729	CCR4 chemokine receptor binding	1/388	2/17696	0.0433722	0.156807	0.118402	CCL5	1
GO:0031732	CCR7 chemokine receptor binding	1/388	2/17696	0.0433722	0.156807	0.118402	CCL19	1
GO:0033842	N-acetyl-beta-glucosaminyl-glycoprotein 4-beta-N-acetylgalactosaminyltransferase activity	1/388	2/17696	0.0433722	0.156807	0.118402	B4GALNT4	1
GO:0035717	chemokine (C-C motif) ligand 7 binding	1/388	2/17696	0.0433722	0.156807	0.118402	CCR1	1
GO:0042019	interleukin-23 binding	1/388	2/17696	0.0433722	0.156807	0.118402	IL12RB1	1
GO:0042020	interleukin-23 receptor activity	1/388	2/17696	0.0433722	0.156807	0.118402	IL12RB1	1
GO:0047322	[hydroxymethylglutaryl-CoA reductase (NADPH)] kinase activity	1/388	2/17696	0.0433722	0.156807	0.118402	PRKAA2	1
GO:0050135	NAD(P)+ nucleosidase activity	1/388	2/17696	0.0433722	0.156807	0.118402	CD38	1
GO:0050405	[acetyl-CoA carboxylase] kinase activity	1/388	2/17696	0.0433722	0.156807	0.118402	PRKAA2	1
GO:0050698	proteoglycan sulfotransferase activity	1/388	2/17696	0.0433722	0.156807	0.118402	GAL3ST3	1
GO:0061714	folic acid receptor activity	1/388	2/17696	0.0433722	0.156807	0.118402	FOLR2	1
GO:0061809	NAD+ nucleotidase, cyclic ADP-ribose generating	1/388	2/17696	0.0433722	0.156807	0.118402	CD38	1
GO:0140081	glycosylated region protein binding	1/388	2/17696	0.0433722	0.156807	0.118402	CD200R1	1
GO:1990715	mRNA CDS binding	1/388	2/17696	0.0433722	0.156807	0.118402	RBM24	1
GO:0043394	proteoglycan binding	3/388	36/17696	0.0438185	0.157555	0.118967	CTSS/PTPRC/PLA2G2D	3
GO:0030169	low-density lipoprotein particle binding	2/388	16/17696	0.046988	0.166226	0.125514	STAB1/LIPC	2
GO:0043395	heparan sulfate proteoglycan binding	2/388	16/17696	0.046988	0.166226	0.125514	PTPRC/PLA2G2D	2
GO:0047498	calcium-dependent phospholipase A2 activity	2/388	16/17696	0.046988	0.166226	0.125514	PLA2G2D/PLA2G2A	2
GO:0035014	phosphatidylinositol 3-kinase regulator activity	2/388	17/17696	0.0524985	0.183745	0.138742	SLA2/CCKBR	2
GO:0042834	peptidoglycan binding	2/388	17/17696	0.0524985	0.183745	0.138742	IGHM/JCHAIN	2
GO:0005109	frizzled binding	3/388	39/17696	0.0534874	0.186215	0.140607	WNT2/WNT10B/MYOC	3
GO:0016298	lipase activity	6/388	127/17696	0.060976	0.202068	0.152578	CCR1/CCL5/CCR5/PLA2G2D/PLA2G2A/LIPC	6
GO:0004465	lipoprotein lipase activity	1/388	3/17696	0.0643494	0.202068	0.152578	LIPC	1
GO:0004522	ribonuclease A activity	1/388	3/17696	0.0643494	0.202068	0.152578	RNASE1	1
GO:0004965	G protein-coupled GABA receptor activity	1/388	3/17696	0.0643494	0.202068	0.152578	GABBR2	1
GO:0004992	platelet activating factor receptor activity	1/388	3/17696	0.0643494	0.202068	0.152578	PTAFR	1
GO:0004999	vasoactive intestinal polypeptide receptor activity	1/388	3/17696	0.0643494	0.202068	0.152578	VIPR2	1
GO:0015119	hexose phosphate transmembrane transporter activity	1/388	3/17696	0.0643494	0.202068	0.152578	SLC37A2	1
GO:0015315	organophosphate:inorganic phosphate antiporter activity	1/388	3/17696	0.0643494	0.202068	0.152578	SLC37A2	1
GO:0015526	hexose-phosphate:inorganic phosphate antiporter activity	1/388	3/17696	0.0643494	0.202068	0.152578	SLC37A2	1
GO:0016822	hydrolase activity, acting on acid carbon-carbon bonds	1/388	3/17696	0.0643494	0.202068	0.152578	KYNU	1
GO:0016823	hydrolase activity, acting on acid carbon-carbon bonds, in ketonic substances	1/388	3/17696	0.0643494	0.202068	0.152578	KYNU	1
GO:0017095	heparan sulfate 6-O-sulfotransferase activity	1/388	3/17696	0.0643494	0.202068	0.152578	HS6ST3	1
GO:0030298	receptor signaling protein tyrosine kinase activator activity	1/388	3/17696	0.0643494	0.202068	0.152578	CCL5	1
GO:0030369	ICAM-3 receptor activity	1/388	3/17696	0.0643494	0.202068	0.152578	ITGB2	1
GO:0042010	interleukin-15 receptor activity	1/388	3/17696	0.0643494	0.202068	0.152578	IL2RG	1
GO:0042610	CD8 receptor binding	1/388	3/17696	0.0643494	0.202068	0.152578	LCK	1
GO:0043120	tumor necrosis factor binding	1/388	3/17696	0.0643494	0.202068	0.152578	TNFRSF1B	1
GO:0050220	prostaglandin-E synthase activity	1/388	3/17696	0.0643494	0.202068	0.152578	PTGES	1
GO:0061513	glucose 6-phosphate:inorganic phosphate antiporter activity	1/388	3/17696	0.0643494	0.202068	0.152578	SLC37A2	1
GO:0061628	H3K27me3 modified histone binding	1/388	3/17696	0.0643494	0.202068	0.152578	CHD5	1
GO:1901981	phosphatidylinositol phosphate binding	7/388	161/17696	0.0645932	0.202068	0.152578	SNX20/NCF1/NCF1C/NCF4/NCF1B/ADAP2/GSDMA	7
GO:0030971	receptor tyrosine kinase binding	4/388	69/17696	0.064797	0.202068	0.152578	DOK2/CD2/TRAT1/MYOC	4
GO:0017124	SH3 domain binding	6/388	130/17696	0.0667126	0.207061	0.156347	WAS/NCF1/HCLS1/CD3E/PTPN22/GRIK5	6
GO:0005242	inward rectifier potassium channel activity	2/388	20/17696	0.0702816	0.216099	0.163172	KCNJ4/KCNH2	2
GO:0008157	protein phosphatase 1 binding	2/388	20/17696	0.0702816	0.216099	0.163172	LILRB1/LILRB2	2
GO:0004713	protein tyrosine kinase activity	6/388	134/17696	0.0748347	0.229029	0.172935	HCK/SLA/CSF1R/LCK/ITK/ROS1	6
GO:0005537	mannose binding	2/388	22/17696	0.0830641	0.241745	0.182536	MRC1/CD209	2
GO:0016849	phosphorus-oxygen lyase activity	2/388	22/17696	0.0830641	0.241745	0.182536	CD38/ADCY5	2
GO:0030021	extracellular matrix structural constituent conferring compression resistance	2/388	22/17696	0.0830641	0.241745	0.182536	DCN/LUM	2
GO:0001635	calcitonin gene-related peptide receptor activity	1/388	4/17696	0.0848679	0.241745	0.182536	CALCR	1
GO:0001733	galactosylceramide sulfotransferase activity	1/388	4/17696	0.0848679	0.241745	0.182536	GAL3ST3	1
GO:0004464	leukotriene-C4 synthase activity	1/388	4/17696	0.0848679	0.241745	0.182536	ALOX5AP	1
GO:0004591	oxoglutarate dehydrogenase (succinyl-transferring) activity	1/388	4/17696	0.0848679	0.241745	0.182536	OGDHL	1
GO:0019828	aspartic-type endopeptidase inhibitor activity	1/388	4/17696	0.0848679	0.241745	0.182536	WFDC2	1
GO:0031728	CCR3 chemokine receptor binding	1/388	4/17696	0.0848679	0.241745	0.182536	CCL26	1
GO:0035662	Toll-like receptor 4 binding	1/388	4/17696	0.0848679	0.241745	0.182536	S100A9	1
GO:0050501	hyaluronan synthase activity	1/388	4/17696	0.0848679	0.241745	0.182536	HAS1	1
GO:0050694	galactose 3-O-sulfotransferase activity	1/388	4/17696	0.0848679	0.241745	0.182536	GAL3ST3	1
GO:0051870	methotrexate binding	1/388	4/17696	0.0848679	0.241745	0.182536	FOLR2	1
GO:0070891	lipoteichoic acid binding	1/388	4/17696	0.0848679	0.241745	0.182536	CD14	1
GO:0097643	amylin receptor activity	1/388	4/17696	0.0848679	0.241745	0.182536	CALCR	1
GO:0097644	calcitonin family binding	1/388	4/17696	0.0848679	0.241745	0.182536	CALCR	1
GO:0046625	sphingolipid binding	2/388	23/17696	0.089701	0.253319	0.191276	SELL/PLTP	2
GO:0070006	metalloaminopeptidase activity	2/388	23/17696	0.089701	0.253319	0.191276	ANPEP/XPNPEP2	2
GO:0017046	peptide hormone binding	3/388	49/17696	0.0921762	0.259196	0.195714	CALCR/VIPR2/CCKBR	3
GO:0102567	phospholipase A2 activity (consuming 1,2-dipalmitoylphosphatidylcholine)	2/388	25/17696	0.103415	0.274003	0.206894	PLA2G2D/PLA2G2A	2
GO:0102568	phospholipase A2 activity consuming 1,2-dioleoylphosphatidylethanolamine)	2/388	25/17696	0.103415	0.274003	0.206894	PLA2G2D/PLA2G2A	2
GO:0000064	L-ornithine transmembrane transporter activity	1/388	5/17696	0.104937	0.274003	0.206894	SLC7A3	1
GO:0001875	lipopolysaccharide immune receptor activity	1/388	5/17696	0.104937	0.274003	0.206894	PTAFR	1
GO:0004340	glucokinase activity	1/388	5/17696	0.104937	0.274003	0.206894	HK3	1
GO:0004396	hexokinase activity	1/388	5/17696	0.104937	0.274003	0.206894	HK3	1
GO:0004897	ciliary neurotrophic factor receptor activity	1/388	5/17696	0.104937	0.274003	0.206894	EBI3	1
GO:0004994	somatostatin receptor activity	1/388	5/17696	0.104937	0.274003	0.206894	SSTR1	1
GO:0008865	fructokinase activity	1/388	5/17696	0.104937	0.274003	0.206894	HK3	1
GO:0015189	L-lysine transmembrane transporter activity	1/388	5/17696	0.104937	0.274003	0.206894	SLC7A3	1
GO:0015277	kainate selective glutamate receptor activity	1/388	5/17696	0.104937	0.274003	0.206894	GRIK5	1
GO:0016019	peptidoglycan immune receptor activity	1/388	5/17696	0.104937	0.274003	0.206894	CD14	1
GO:0019158	mannokinase activity	1/388	5/17696	0.104937	0.274003	0.206894	HK3	1
GO:0030976	thiamine pyrophosphate binding	1/388	5/17696	0.104937	0.274003	0.206894	OGDHL	1
GO:0032394	MHC class Ib receptor activity	1/388	5/17696	0.104937	0.274003	0.206894	LILRB1	1
GO:0043533	inositol 1,3,4,5 tetrakisphosphate binding	1/388	5/17696	0.104937	0.274003	0.206894	ADAP2	1
GO:0051525	NFAT protein binding	1/388	5/17696	0.104937	0.274003	0.206894	SPI1	1
GO:0097109	neuroligin family protein binding	1/388	5/17696	0.104937	0.274003	0.206894	NRXN1	1
GO:0008236	serine-type peptidase activity	7/388	182/17696	0.106285	0.276425	0.208723	GZMA/GZMH/GZMK/C2/CFD/HTRA3/DPP6	7
GO:0051219	phosphoprotein binding	4/388	83/17696	0.109314	0.283183	0.213826	VAV1/HCK/SAMSN1/LCK	4
GO:0035925	mRNA 3'-UTR AU-rich region binding	2/388	26/17696	0.110474	0.285066	0.215247	ELAVL3/RBM24	2
GO:0016825	hydrolase activity, acting on acid phosphorus-nitrogen bonds	7/388	186/17696	0.115558	0.295864	0.2234	GZMA/GZMH/GZMK/C2/CFD/HTRA3/DPP6	7
GO:0017171	serine hydrolase activity	7/388	186/17696	0.115558	0.295864	0.2234	GZMA/GZMH/GZMK/C2/CFD/HTRA3/DPP6	7
GO:0001968	fibronectin binding	2/388	27/17696	0.117654	0.298479	0.225375	CTSS/MYOC	2
GO:0004364	glutathione transferase activity	2/388	27/17696	0.117654	0.298479	0.225375	ALOX5AP/PTGES	2
GO:0016829	lyase activity	7/388	187/17696	0.11794	0.298479	0.225375	ALOX5AP/CD38/RNASE2/RNASE1/ADCY5/CA9/CA3	7
GO:0005042	netrin receptor activity	1/388	6/17696	0.124568	0.301156	0.227397	UNC5D	1
GO:0005143	interleukin-12 receptor binding	1/388	6/17696	0.124568	0.301156	0.227397	IL12RB1	1
GO:0015114	phosphate ion transmembrane transporter activity	1/388	6/17696	0.124568	0.301156	0.227397	SLC37A2	1
GO:0015181	arginine transmembrane transporter activity	1/388	6/17696	0.124568	0.301156	0.227397	SLC7A3	1
GO:0031731	CCR6 chemokine receptor binding	1/388	6/17696	0.124568	0.301156	0.227397	DEFB1	1
GO:0035174	histone serine kinase activity	1/388	6/17696	0.124568	0.301156	0.227397	PRKAA2	1
GO:0050656	3'-phosphoadenosine 5'-phosphosulfate binding	1/388	6/17696	0.124568	0.301156	0.227397	GAL3ST3	1
GO:0055131	C3HC4-type RING finger domain binding	1/388	6/17696	0.124568	0.301156	0.227397	KCNH2	1
GO:0097642	calcitonin family receptor activity	1/388	6/17696	0.124568	0.301156	0.227397	CALCR	1
GO:1990050	phosphatidic acid transfer activity	1/388	6/17696	0.124568	0.301156	0.227397	PLTP	1
GO:1990254	keratin filament binding	1/388	6/17696	0.124568	0.301156	0.227397	EPPK1	1
GO:0017091	AU-rich element binding	2/388	28/17696	0.124948	0.301156	0.227397	ELAVL3/RBM24	2
GO:1901567	fatty acid derivative binding	2/388	28/17696	0.124948	0.301156	0.227397	ALOX5AP/S100A9	2
GO:0050840	extracellular matrix binding	3/388	57/17696	0.129319	0.310555	0.234493	CTSS/FBLN2/DCN	3
GO:0072341	modified amino acid binding	4/388	89/17696	0.131677	0.315067	0.2379	CD300A/FOLR2/GSDMA/PTGES	4
GO:0097110	scaffold protein binding	3/388	59/17696	0.139323	0.332154	0.250802	TREM1/ADCY5/KCNH2	3
GO:0004252	serine-type endopeptidase activity	6/388	160/17696	0.140343	0.333379	0.251728	GZMA/GZMH/GZMK/C2/CFD/HTRA3	6
GO:0004024	alcohol dehydrogenase activity, zinc-dependent	1/388	7/17696	0.143769	0.335461	0.2533	ADH1B	1
GO:0004679	AMP-activated protein kinase activity	1/388	7/17696	0.143769	0.335461	0.2533	PRKAA2	1
GO:0005138	interleukin-6 receptor binding	1/388	7/17696	0.143769	0.335461	0.2533	IL6	1
GO:0016907	G protein-coupled acetylcholine receptor activity	1/388	7/17696	0.143769	0.335461	0.2533	CHRM2	1
GO:0032027	myosin light chain binding	1/388	7/17696	0.143769	0.335461	0.2533	MYOC	1
GO:0042605	peptide antigen binding	2/388	31/17696	0.147426	0.342779	0.258825	TRBV7-9/CD209	2
GO:0008083	growth factor activity	6/388	163/17696	0.149224	0.345738	0.261059	IL10/OSM/IL6/DKK1/CXCL1/LEFTY2	6
GO:0002020	protease binding	5/388	128/17696	0.150566	0.347622	0.262482	SERPINA1/SELL/CSTA/CD70/CHL1	5
GO:0004867	serine-type endopeptidase inhibitor activity	4/388	94/17696	0.151624	0.348842	0.263403	SERPINA1/SERPINB2/PI3/WFDC2	4
GO:0005319	lipid transporter activity	5/388	131/17696	0.161043	0.360753	0.272397	SLCO2B1/PLTP/CETP/ABCA6/SLC27A6	5
GO:0001591	dopamine neurotransmitter receptor activity, coupled via Gi/Go	1/388	8/17696	0.16255	0.360753	0.272397	DRD2	1
GO:0001849	complement component C1q complex binding	1/388	8/17696	0.16255	0.360753	0.272397	PTX3	1
GO:0016494	C-X-C chemokine receptor activity	1/388	8/17696	0.16255	0.360753	0.272397	CXCR3	1
GO:0038036	sphingosine-1-phosphate receptor activity	1/388	8/17696	0.16255	0.360753	0.272397	S1PR4	1
GO:0042609	CD4 receptor binding	1/388	8/17696	0.16255	0.360753	0.272397	LCK	1
GO:0097199	cysteine-type endopeptidase activity involved in apoptotic signaling pathway	1/388	8/17696	0.16255	0.360753	0.272397	CASP5	1
GO:0004623	phospholipase A2 activity	2/388	33/17696	0.162832	0.360753	0.272397	PLA2G2D/PLA2G2A	2
GO:0048019	receptor antagonist activity	2/388	33/17696	0.162832	0.360753	0.272397	CCL5/DKK1	2
GO:0071813	lipoprotein particle binding	2/388	33/17696	0.162832	0.360753	0.272397	STAB1/LIPC	2
GO:0071814	protein-lipid complex binding	2/388	33/17696	0.162832	0.360753	0.272397	STAB1/LIPC	2
GO:0005504	fatty acid binding	2/388	34/17696	0.17064	0.376783	0.284501	ALOX5AP/S100A9	2
GO:0035091	phosphatidylinositol binding	8/388	245/17696	0.171439	0.37728	0.284876	SNX20/NCF1/NCF1C/NCF4/NCF1B/ADAP2/GSDMA/ESYT3	8
GO:0001530	lipopolysaccharide binding	2/388	35/17696	0.178509	0.379126	0.28627	PTAFR/CD14	2
GO:0003680	AT DNA binding	1/388	9/17696	0.18092	0.379126	0.28627	HAND2	1
GO:0003796	lysozyme activity	1/388	9/17696	0.18092	0.379126	0.28627	LYZ	1
GO:0003810	protein-glutamine gamma-glutamyltransferase activity	1/388	9/17696	0.18092	0.379126	0.28627	F13A1	1
GO:0004022	alcohol dehydrogenase (NAD+) activity	1/388	9/17696	0.18092	0.379126	0.28627	ADH1B	1
GO:0005031	tumor necrosis factor-activated receptor activity	1/388	9/17696	0.18092	0.379126	0.28627	TNFRSF1B	1
GO:0016624	oxidoreductase activity, acting on the aldehyde or oxo group of donors, disulfide as acceptor	1/388	9/17696	0.18092	0.379126	0.28627	OGDHL	1
GO:0016892	endoribonuclease activity, producing 3'-phosphomonoesters	1/388	9/17696	0.18092	0.379126	0.28627	RNASE1	1
GO:0031957	very long-chain fatty acid-CoA ligase activity	1/388	9/17696	0.18092	0.379126	0.28627	SLC27A6	1
GO:0043208	glycosphingolipid binding	1/388	9/17696	0.18092	0.379126	0.28627	SELL	1
GO:0070567	cytidylyltransferase activity	1/388	9/17696	0.18092	0.379126	0.28627	PCYT1B	1
GO:0097157	pre-mRNA intronic binding	1/388	9/17696	0.18092	0.379126	0.28627	RBM24	1
GO:0120016	sphingolipid transfer activity	1/388	9/17696	0.18092	0.379126	0.28627	PLTP	1
GO:0120017	ceramide transfer activity	1/388	9/17696	0.18092	0.379126	0.28627	PLTP	1
GO:1990763	arrestin family protein binding	1/388	9/17696	0.18092	0.379126	0.28627	CHRM2	1
GO:0005518	collagen binding	3/388	67/17696	0.181675	0.3795	0.286552	CTSS/DCN/LUM	3
GO:0042169	SH2 domain binding	2/388	36/17696	0.186432	0.388203	0.293124	LILRB1/LCK	2
GO:0098960	postsynaptic neurotransmitter receptor activity	3/388	70/17696	0.198364	0.402673	0.30405	CHRM2/GRIK5/DRD2	3
GO:0004016	adenylate cyclase activity	1/388	10/17696	0.198888	0.402673	0.30405	ADCY5	1
GO:0004952	dopamine neurotransmitter receptor activity	1/388	10/17696	0.198888	0.402673	0.30405	DRD2	1
GO:0005432	calcium:sodium antiporter activity	1/388	10/17696	0.198888	0.402673	0.30405	SLC8A2	1
GO:0008525	phosphatidylcholine transporter activity	1/388	10/17696	0.198888	0.402673	0.30405	PLTP	1
GO:0008603	cAMP-dependent protein kinase regulator activity	1/388	10/17696	0.198888	0.402673	0.30405	CXCL10	1
GO:0018455	alcohol dehydrogenase [NAD(P)+] activity	1/388	10/17696	0.198888	0.402673	0.30405	ADH1B	1
GO:0036312	phosphatidylinositol 3-kinase regulatory subunit binding	1/388	10/17696	0.198888	0.402673	0.30405	PIK3AP1	1
GO:0071723	lipopeptide binding	1/388	10/17696	0.198888	0.402673	0.30405	CD14	1
GO:0042056	chemoattractant activity	2/388	38/17696	0.202416	0.407792	0.307915	CCL5/CXCL10	2
GO:0004857	enzyme inhibitor activity	11/388	375/17696	0.202656	0.407792	0.307915	CST7/SERPINA1/TNFSF14/RHOH/CSTA/C3/RARRES1/SERPINB2/PI3/PI16/WFDC2	11
GO:0016651	oxidoreductase activity, acting on NAD(P)H	4/388	107/17696	0.208145	0.417558	0.31529	NCF1/NCF1C/NCF1B/CYBB	4
GO:0032266	phosphatidylinositol-3-phosphate binding	2/388	39/17696	0.210467	0.420933	0.317838	SNX20/NCF4	2
GO:0005035	death receptor activity	1/388	11/17696	0.216463	0.425173	0.321039	TNFRSF1B	1
GO:0005324	long-chain fatty acid transporter activity	1/388	11/17696	0.216463	0.425173	0.321039	SLC27A6	1
GO:0005536	glucose binding	1/388	11/17696	0.216463	0.425173	0.321039	HK3	1
GO:0015368	calcium:cation antiporter activity	1/388	11/17696	0.216463	0.425173	0.321039	SLC8A2	1
GO:0035197	siRNA binding	1/388	11/17696	0.216463	0.425173	0.321039	TLR7	1
GO:0043295	glutathione binding	1/388	11/17696	0.216463	0.425173	0.321039	PTGES	1
GO:0030020	extracellular matrix structural constituent conferring tensile strength	2/388	41/17696	0.226655	0.437883	0.330637	COL4A5/COL4A6	2
GO:0030547	receptor inhibitor activity	2/388	41/17696	0.226655	0.437883	0.330637	CCL5/DKK1	2
GO:0099528	G protein-coupled neurotransmitter receptor activity	2/388	41/17696	0.226655	0.437883	0.330637	CHRM2/GABBR2	2
GO:0120013	lipid transfer activity	2/388	41/17696	0.226655	0.437883	0.330637	PLTP/CETP	2
GO:0005546	phosphatidylinositol-4,5-bisphosphate binding	3/388	75/17696	0.226927	0.437883	0.330637	SNX20/ADAP2/GSDMA	3
GO:0048029	monosaccharide binding	3/388	75/17696	0.226927	0.437883	0.330637	HK3/MRC1/CD209	3
GO:0005041	low-density lipoprotein particle receptor activity	1/388	12/17696	0.233654	0.438018	0.330738	STAB1	1
GO:0005542	folic acid binding	1/388	12/17696	0.233654	0.438018	0.330738	FOLR2	1
GO:0015174	basic amino acid transmembrane transporter activity	1/388	12/17696	0.233654	0.438018	0.330738	SLC7A3	1
GO:0019992	diacylglycerol binding	1/388	12/17696	0.233654	0.438018	0.330738	PLTP	1
GO:0033130	acetylcholine receptor binding	1/388	12/17696	0.233654	0.438018	0.330738	NRXN1	1
GO:0035325	Toll-like receptor binding	1/388	12/17696	0.233654	0.438018	0.330738	S100A9	1
GO:0046624	sphingolipid transporter activity	1/388	12/17696	0.233654	0.438018	0.330738	PLTP	1
GO:1900750	oligopeptide binding	1/388	12/17696	0.233654	0.438018	0.330738	PTGES	1
GO:1902282	voltage-gated potassium channel activity involved in ventricular cardiac muscle cell action potential repolarization	1/388	12/17696	0.233654	0.438018	0.330738	KCNH2	1
GO:1990825	sequence-specific mRNA binding	1/388	12/17696	0.233654	0.438018	0.330738	RBM24	1
GO:0004467	long-chain fatty acid-CoA ligase activity	1/388	13/17696	0.250468	0.462944	0.349559	SLC27A6	1
GO:0035240	dopamine binding	1/388	13/17696	0.250468	0.462944	0.349559	DRD2	1
GO:0039706	co-receptor binding	1/388	13/17696	0.250468	0.462944	0.349559	DKK1	1
GO:0045159	myosin II binding	1/388	13/17696	0.250468	0.462944	0.349559	STXBP5L	1
GO:0061783	peptidoglycan muralytic activity	1/388	13/17696	0.250468	0.462944	0.349559	LYZ	1
GO:0030594	neurotransmitter receptor activity	4/388	117/17696	0.255085	0.470156	0.355005	CHRM2/GABBR2/GRIK5/DRD2	4
GO:0004707	MAP kinase activity	1/388	14/17696	0.266914	0.485165	0.366338	MAPK4	1
GO:0005095	GTPase inhibitor activity	1/388	14/17696	0.266914	0.485165	0.366338	RHOH	1
GO:0016846	carbon-sulfur lyase activity	1/388	14/17696	0.266914	0.485165	0.366338	ALOX5AP	1
GO:0045125	bioactive lipid receptor activity	1/388	14/17696	0.266914	0.485165	0.366338	S1PR4	1
GO:0097001	ceramide binding	1/388	14/17696	0.266914	0.485165	0.366338	PLTP	1
GO:0016860	intramolecular oxidoreductase activity	2/388	47/17696	0.27558	0.499536	0.377189	TBXAS1/PTGES	2
GO:0019215	intermediate filament binding	1/388	15/17696	0.283	0.503237	0.379984	EPPK1	1
GO:0030228	lipoprotein particle receptor activity	1/388	15/17696	0.283	0.503237	0.379984	STAB1	1
GO:0034483	heparan sulfate sulfotransferase activity	1/388	15/17696	0.283	0.503237	0.379984	HS6ST3	1
GO:0070492	oligosaccharide binding	1/388	15/17696	0.283	0.503237	0.379984	SELL	1
GO:0086008	voltage-gated potassium channel activity involved in cardiac muscle cell action potential repolarization	1/388	15/17696	0.283	0.503237	0.379984	KCNH2	1
GO:0097153	cysteine-type endopeptidase activity involved in apoptotic process	1/388	15/17696	0.283	0.503237	0.379984	CASP5	1
GO:1901611	phosphatidylglycerol binding	1/388	15/17696	0.283	0.503237	0.379984	PLTP	1
GO:0004177	aminopeptidase activity	2/388	48/17696	0.28374	0.503237	0.379984	ANPEP/XPNPEP2	2
GO:0043178	alcohol binding	3/388	85/17696	0.285964	0.505819	0.381933	ADAP2/CETP/PROM1	3
GO:0015485	cholesterol binding	2/388	49/17696	0.291892	0.514919	0.388805	CETP/PROM1	2
GO:0008191	metalloendopeptidase inhibitor activity	1/388	16/17696	0.298735	0.52002	0.392656	RARRES1	1
GO:0015347	sodium-independent organic anion transmembrane transporter activity	1/388	16/17696	0.298735	0.52002	0.392656	SLCO2B1	1
GO:0023026	MHC class II protein complex binding	1/388	16/17696	0.298735	0.52002	0.392656	HLA-DMB	1
GO:0030280	structural constituent of skin epidermis	1/388	16/17696	0.298735	0.52002	0.392656	PI3	1
GO:0043274	phospholipase binding	1/388	16/17696	0.298735	0.52002	0.392656	WAS	1
GO:0008188	neuropeptide receptor activity	2/388	50/17696	0.300031	0.520899	0.39332	SSTR1/SORCS3	2
GO:0030674	protein-macromolecule adaptor activity	6/388	207/17696	0.302301	0.523458	0.395252	ADAP2/DOK2/CD3E/CD3G/TRAT1/JCHAIN	6
GO:0004198	calcium-dependent cysteine-type endopeptidase activity	1/388	17/17696	0.314124	0.531347	0.401209	CAPN6	1
GO:0004935	adrenergic receptor activity	1/388	17/17696	0.314124	0.531347	0.401209	DRD2	1
GO:0005001	transmembrane receptor protein tyrosine phosphatase activity	1/388	17/17696	0.314124	0.531347	0.401209	PTPRC	1
GO:0015125	bile acid transmembrane transporter activity	1/388	17/17696	0.314124	0.531347	0.401209	SLCO2B1	1
GO:0019198	transmembrane receptor protein phosphatase activity	1/388	17/17696	0.314124	0.531347	0.401209	PTPRC	1
GO:0030676	Rac guanyl-nucleotide exchange factor activity	1/388	17/17696	0.314124	0.531347	0.401209	VAV1	1
GO:0034185	apolipoprotein binding	1/388	17/17696	0.314124	0.531347	0.401209	LIPC	1
GO:0035173	histone kinase activity	1/388	17/17696	0.314124	0.531347	0.401209	PRKAA2	1
GO:0070628	proteasome binding	1/388	17/17696	0.314124	0.531347	0.401209	UBD	1
GO:0005548	phospholipid transporter activity	2/388	52/17696	0.31626	0.532223	0.401871	PLTP/CETP	2
GO:0008146	sulfotransferase activity	2/388	52/17696	0.31626	0.532223	0.401871	GAL3ST3/HS6ST3	2
GO:0003730	mRNA 3'-UTR binding	3/388	91/17696	0.321994	0.54049	0.408113	ELAVL3/RBM24/CSDC2	3
GO:0005178	integrin binding	4/388	132/17696	0.3287	0.548351	0.414048	ITGB2/FERMT3/FCER2/CCN5	4
GO:0016755	transferase activity, transferring amino-acyl groups	1/388	18/17696	0.329177	0.548351	0.414048	F13A1	1
GO:0120020	cholesterol transfer activity	1/388	18/17696	0.329177	0.548351	0.414048	CETP	1
GO:0004175	endopeptidase activity	11/388	427/17696	0.335853	0.558059	0.421379	CTSS/GZMA/GZMH/GZMK/ADAMDEC1/CASP5/C2/CFD/MMP19/HTRA3/CAPN6	11
GO:0008081	phosphoric diester hydrolase activity	3/388	94/17696	0.340039	0.562902	0.425036	CCR1/CCL5/CCR5	3
GO:0004970	ionotropic glutamate receptor activity	1/388	19/17696	0.343901	0.562902	0.425036	GRIK5	1
GO:0005086	ARF guanyl-nucleotide exchange factor activity	1/388	19/17696	0.343901	0.562902	0.425036	CYTH4	1
GO:0030296	protein tyrosine kinase activator activity	1/388	19/17696	0.343901	0.562902	0.425036	CCL5	1
GO:0070300	phosphatidic acid binding	1/388	19/17696	0.343901	0.562902	0.425036	PLTP	1
GO:0120015	sterol transfer activity	1/388	19/17696	0.343901	0.562902	0.425036	CETP	1
GO:0016836	hydro-lyase activity	2/388	56/17696	0.348433	0.565015	0.426631	CA9/CA3	2
GO:0032934	sterol binding	2/388	56/17696	0.348433	0.565015	0.426631	CETP/PROM1	2
GO:0043621	protein self-association	2/388	56/17696	0.348433	0.565015	0.426631	CCL5/CD2	2
GO:0052689	carboxylic ester hydrolase activity	4/388	136/17696	0.348626	0.565015	0.426631	AOAH/PLA2G2D/PLA2G2A/LIPC	4
GO:0003746	translation elongation factor activity	1/388	20/17696	0.358302	0.573631	0.433137	EEF1A2	1
GO:0004745	retinol dehydrogenase activity	1/388	20/17696	0.358302	0.573631	0.433137	ADH1B	1
GO:0030506	ankyrin binding	1/388	20/17696	0.358302	0.573631	0.433137	PTPRC	1
GO:0031683	G-protein beta/gamma-subunit complex binding	1/388	20/17696	0.358302	0.573631	0.433137	GNA15	1
GO:1901338	catecholamine binding	1/388	20/17696	0.358302	0.573631	0.433137	DRD2	1
GO:0001786	phosphatidylserine binding	2/388	58/17696	0.364334	0.579269	0.437394	CD300A/GSDMA	2
GO:0016765	transferase activity, transferring alkyl or aryl (other than methyl) groups	2/388	58/17696	0.364334	0.579269	0.437394	ALOX5AP/PTGES	2
GO:0008227	G protein-coupled amine receptor activity	2/388	59/17696	0.372229	0.579269	0.437394	CHRM2/DRD2	2
GO:0004602	glutathione peroxidase activity	1/388	21/17696	0.372387	0.579269	0.437394	ALOX5AP	1
GO:0004806	triglyceride lipase activity	1/388	21/17696	0.372387	0.579269	0.437394	LIPC	1
GO:0015645	fatty acid ligase activity	1/388	21/17696	0.372387	0.579269	0.437394	SLC27A6	1
GO:0016799	hydrolase activity, hydrolyzing N-glycosyl compounds	1/388	21/17696	0.372387	0.579269	0.437394	CD38	1
GO:0016894	endonuclease activity, active with either ribo- or deoxyribonucleic acids and producing 3'-phosphomonoesters	1/388	21/17696	0.372387	0.579269	0.437394	RNASE1	1
GO:0019200	carbohydrate kinase activity	1/388	21/17696	0.372387	0.579269	0.437394	HK3	1
GO:0022829	wide pore channel activity	1/388	21/17696	0.372387	0.579269	0.437394	PRF1	1
GO:0050750	low-density lipoprotein particle receptor binding	1/388	21/17696	0.372387	0.579269	0.437394	DKK1	1
GO:0051861	glycolipid binding	1/388	21/17696	0.372387	0.579269	0.437394	SELL	1
GO:0009975	cyclase activity	1/388	22/17696	0.386165	0.594963	0.449244	ADCY5	1
GO:0015035	protein disulfide oxidoreductase activity	1/388	22/17696	0.386165	0.594963	0.449244	STAB1	1
GO:0016917	GABA receptor activity	1/388	22/17696	0.386165	0.594963	0.449244	GABBR2	1
GO:0120014	phospholipid transfer activity	1/388	22/17696	0.386165	0.594963	0.449244	PLTP	1
GO:0001085	RNA polymerase II transcription factor binding	2/388	61/17696	0.387898	0.594963	0.449244	SPI1/HCLS1	2
GO:0042562	hormone binding	3/388	102/17696	0.387901	0.594963	0.449244	CALCR/VIPR2/CCKBR	3
GO:0004714	transmembrane receptor protein tyrosine kinase activity	2/388	62/17696	0.395668	0.603127	0.455409	CSF1R/ROS1	2
GO:0008235	metalloexopeptidase activity	2/388	62/17696	0.395668	0.603127	0.455409	ANPEP/XPNPEP2	2
GO:0005212	structural constituent of eye lens	1/388	23/17696	0.39964	0.603127	0.455409	CRYBB1	1
GO:0015464	acetylcholine receptor activity	1/388	23/17696	0.39964	0.603127	0.455409	CHRM2	1
GO:0017134	fibroblast growth factor binding	1/388	23/17696	0.39964	0.603127	0.455409	CXCL13	1
GO:0070412	R-SMAD binding	1/388	23/17696	0.39964	0.603127	0.455409	MYOCD	1
GO:0140103	catalytic activity, acting on a glycoprotein	1/388	23/17696	0.39964	0.603127	0.455409	B4GALNT4	1
GO:0099094	ligand-gated cation channel activity	3/388	105/17696	0.405655	0.610803	0.461205	KCNJ4/GRIK5/KCNH2	3
GO:0033293	monocarboxylic acid binding	2/388	64/17696	0.41107	0.617355	0.466152	ALOX5AP/S100A9	2
GO:0015605	organophosphate ester transmembrane transporter activity	1/388	24/17696	0.412821	0.617355	0.466152	SLC37A2	1
GO:0042923	neuropeptide binding	1/388	24/17696	0.412821	0.617355	0.466152	SSTR1	1
GO:0043027	cysteine-type endopeptidase inhibitor activity involved in apoptotic process	1/388	25/17696	0.425713	0.63519	0.479619	TNFSF14	1
GO:0047485	protein N-terminus binding	3/388	109/17696	0.429084	0.638772	0.482323	SLA2/ALOX5AP/DCN	3
GO:0008574	ATP-dependent microtubule motor activity, plus-end-directed	1/388	26/17696	0.438322	0.643786	0.486109	KIF1A	1
GO:0015491	cation:cation antiporter activity	1/388	26/17696	0.438322	0.643786	0.486109	SLC8A2	1
GO:0016405	CoA-ligase activity	1/388	26/17696	0.438322	0.643786	0.486109	SLC27A6	1
GO:0016628	oxidoreductase activity, acting on the CH-CH group of donors, NAD or NADP as acceptor	1/388	26/17696	0.438322	0.643786	0.486109	TBXAS1	1
GO:0051019	mitogen-activated protein kinase binding	1/388	26/17696	0.438322	0.643786	0.486109	PTAFR	1
GO:0070325	lipoprotein particle receptor binding	1/388	26/17696	0.438322	0.643786	0.486109	DKK1	1
GO:0005516	calmodulin binding	5/388	200/17696	0.447188	0.654636	0.494302	SLC8A2/PNCK/PCP4/CNN1/MYH11	5
GO:0016782	transferase activity, transferring sulfur-containing groups	2/388	69/17696	0.448694	0.654636	0.494302	GAL3ST3/HS6ST3	2
GO:0048365	Rac GTPase binding	2/388	69/17696	0.448694	0.654636	0.494302	WAS/VAV1	2
GO:0008066	glutamate receptor activity	1/388	27/17696	0.450656	0.656043	0.495364	GRIK5	1
GO:0004540	ribonuclease activity	3/388	114/17696	0.45789	0.665103	0.502206	RNASE6/RNASE2/RNASE1	3
GO:0004683	calmodulin-dependent protein kinase activity	1/388	28/17696	0.462719	0.668625	0.504864	PNCK	1
GO:0030507	spectrin binding	1/388	28/17696	0.462719	0.668625	0.504864	PTPRC	1
GO:0017022	myosin binding	2/388	71/17696	0.463363	0.668625	0.504864	STXBP5L/MYOC	2
GO:0004197	cysteine-type endopeptidase activity	3/388	116/17696	0.469242	0.675626	0.510151	CTSS/CASP5/CAPN6	3
GO:0035035	histone acetyltransferase binding	1/388	29/17696	0.474518	0.680246	0.513639	MYOCD	1
GO:0043236	laminin binding	1/388	29/17696	0.474518	0.680246	0.513639	CTSS	1
GO:0019207	kinase regulator activity	5/388	207/17696	0.476925	0.681979	0.514948	SLA2/CCL5/RHOH/CXCL10/CCKBR	5
GO:0016811	hydrolase activity, acting on carbon-nitrogen (but not peptide) bonds, in linear amides	2/388	73/17696	0.4778	0.681979	0.514948	VNN2/VNN1	2
GO:0060090	molecular adaptor activity	6/388	254/17696	0.484652	0.689281	0.520462	ADAP2/DOK2/CD3E/CD3G/TRAT1/JCHAIN	6
GO:0016878	acid-thiol ligase activity	1/388	30/17696	0.486058	0.689281	0.520462	SLC27A6	1
GO:0070273	phosphatidylinositol-4-phosphate binding	1/388	30/17696	0.486058	0.689281	0.520462	GSDMA	1
GO:0003725	double-stranded RNA binding	2/388	75/17696	0.491997	0.694709	0.52456	TLR8/TLR7	2
GO:0016835	carbon-oxygen lyase activity	2/388	75/17696	0.491997	0.694709	0.52456	CA9/CA3	2
GO:0015248	sterol transporter activity	1/388	31/17696	0.497346	0.696285	0.52575	CETP	1
GO:0015301	anion:anion antiporter activity	1/388	31/17696	0.497346	0.696285	0.52575	SLC37A2	1
GO:0050699	WW domain binding	1/388	31/17696	0.497346	0.696285	0.52575	TCEAL2	1
GO:0140323	solute:anion antiporter activity	1/388	31/17696	0.497346	0.696285	0.52575	SLC37A2	1
GO:0005267	potassium channel activity	3/388	123/17696	0.508089	0.705735	0.532886	KCNJ4/GRIK5/KCNH2	3
GO:0015298	solute:cation antiporter activity	1/388	32/17696	0.508387	0.705735	0.532886	SLC8A2	1
GO:0035255	ionotropic glutamate receptor binding	1/388	32/17696	0.508387	0.705735	0.532886	DRD2	1
GO:0071855	neuropeptide receptor binding	1/388	32/17696	0.508387	0.705735	0.532886	CCKBR	1
GO:0005251	delayed rectifier potassium channel activity	1/388	33/17696	0.519185	0.718341	0.542404	KCNH2	1
GO:0019199	transmembrane receptor protein kinase activity	2/388	79/17696	0.519651	0.718341	0.542404	CSF1R/ROS1	2
GO:0004519	endonuclease activity	3/388	127/17696	0.529612	0.727711	0.54948	RNASE6/RNASE2/RNASE1	3
GO:0004993	G protein-coupled serotonin receptor activity	1/388	34/17696	0.529747	0.727711	0.54948	CHRM2	1
GO:0099589	serotonin receptor activity	1/388	34/17696	0.529747	0.727711	0.54948	CHRM2	1
GO:0042578	phosphoric ester hydrolase activity	8/388	367/17696	0.556672	0.762987	0.576115	CCR1/PTPRC/CCL5/LCK/CCR5/UBASH3A/PTPN22/CA3	8
GO:0015297	antiporter activity	2/388	85/17696	0.559207	0.762987	0.576115	SLC37A2/SLC8A2	2
GO:0017147	Wnt-protein binding	1/388	37/17696	0.560065	0.762987	0.576115	WIF1	1
GO:0072509	divalent inorganic cation transmembrane transporter activity	1/388	37/17696	0.560065	0.762987	0.576115	SLC8A2	1
GO:0008237	metallopeptidase activity	4/388	181/17696	0.563453	0.764706	0.577414	ADAMDEC1/MMP19/ANPEP/XPNPEP2	4
GO:0016209	antioxidant activity	2/388	86/17696	0.56557	0.764706	0.577414	ALOX5AP/S100A9	2
GO:0030165	PDZ domain binding	2/388	86/17696	0.56557	0.764706	0.577414	KCNJ4/GRIK5	2
GO:0070851	growth factor receptor binding	3/388	134/17696	0.565976	0.764706	0.577414	IL12RB1/IL10/IL6	3
GO:0005249	voltage-gated potassium channel activity	2/388	87/17696	0.571867	0.771083	0.582229	KCNJ4/KCNH2	2
GO:0005547	phosphatidylinositol-3,4,5-trisphosphate binding	1/388	39/17696	0.579185	0.779353	0.588474	ADAP2	1
GO:0015276	ligand-gated ion channel activity	3/388	138/17696	0.585968	0.783673	0.591735	KCNJ4/GRIK5/KCNH2	3
GO:0019842	vitamin binding	3/388	138/17696	0.585968	0.783673	0.591735	KYNU/FOLR2/OGDHL	3
GO:0022834	ligand-gated channel activity	3/388	138/17696	0.585968	0.783673	0.591735	KCNJ4/GRIK5/KCNH2	3
GO:0015036	disulfide oxidoreductase activity	1/388	40/17696	0.588432	0.783782	0.591818	STAB1	1
GO:0016877	ligase activity, forming carbon-sulfur bonds	1/388	40/17696	0.588432	0.783782	0.591818	SLC27A6	1
GO:0005272	sodium channel activity	1/388	41/17696	0.597477	0.794222	0.5997	GRIK5	1
GO:0003779	actin binding	9/388	431/17696	0.606212	0.802737	0.60613	WAS/AIF1/HCLS1/CCR5/S100A4/LSP1/CAP2/CNN1/MYH11	9
GO:0043028	cysteine-type endopeptidase regulator activity involved in apoptotic process	1/388	42/17696	0.606323	0.802737	0.60613	TNFSF14	1
GO:0004712	protein serine/threonine/tyrosine kinase activity	1/388	43/17696	0.614975	0.809307	0.611091	PRKAA2	1
GO:0016903	oxidoreductase activity, acting on the aldehyde or oxo group of donors	1/388	43/17696	0.614975	0.809307	0.611091	OGDHL	1
GO:0061980	regulatory RNA binding	1/388	43/17696	0.614975	0.809307	0.611091	TLR7	1
GO:0003727	single-stranded RNA binding	2/388	95/17696	0.619846	0.812467	0.613477	TLR8/TLR7	2
GO:0005496	steroid binding	2/388	95/17696	0.619846	0.812467	0.613477	CETP/PROM1	2
GO:1901618	organic hydroxy compound transmembrane transporter activity	1/388	44/17696	0.623438	0.813933	0.614584	SLCO2B1	1
GO:1990939	ATP-dependent microtubule motor activity	1/388	44/17696	0.623438	0.813933	0.614584	KIF1A	1
GO:0008017	microtubule binding	5/388	246/17696	0.629725	0.820512	0.619552	S100A9/DCX/CAPN6/DPYSL5/KIF1A	5
GO:1901505	carbohydrate derivative transmembrane transporter activity	1/388	45/17696	0.631715	0.821479	0.620282	SLC37A2	1
GO:0051015	actin filament binding	4/388	198/17696	0.634202	0.823087	0.621496	WAS/AIF1/HCLS1/MYH11	4
GO:0008307	structural constituent of muscle	1/388	46/17696	0.63981	0.827102	0.624528	MYH11	1
GO:0042805	actinin binding	1/388	46/17696	0.63981	0.827102	0.624528	PROM1	1
GO:0004725	protein tyrosine phosphatase activity	2/388	100/17696	0.647673	0.830809	0.627327	PTPRC/PTPN22	2
GO:0008376	acetylgalactosaminyltransferase activity	1/388	47/17696	0.647728	0.830809	0.627327	B4GALNT4	1
GO:0035254	glutamate receptor binding	1/388	47/17696	0.647728	0.830809	0.627327	DRD2	1
GO:1904315	transmitter-gated ion channel activity involved in regulation of postsynaptic membrane potential	1/388	47/17696	0.647728	0.830809	0.627327	GRIK5	1
GO:0005246	calcium channel regulator activity	1/388	48/17696	0.655473	0.839107	0.633592	NRXN1	1
GO:0030695	GTPase regulator activity	6/388	304/17696	0.659138	0.842161	0.635898	WAS/ARHGAP30/ADAP2/RGS18/RHOH/STXBP5L	6
GO:0004222	metalloendopeptidase activity	2/388	103/17696	0.663581	0.846195	0.638944	ADAMDEC1/MMP19	2
GO:0070888	E-box binding	1/388	50/17696	0.670456	0.85166	0.643071	HAND2	1
GO:0099529	neurotransmitter receptor activity involved in regulation of postsynaptic membrane potential	1/388	50/17696	0.670456	0.85166	0.643071	GRIK5	1
GO:0005160	transforming growth factor beta receptor binding	1/388	51/17696	0.677702	0.855908	0.646278	LEFTY2	1
GO:0008028	monocarboxylic acid transmembrane transporter activity	1/388	51/17696	0.677702	0.855908	0.646278	SLCO2B1	1
GO:0031593	polyubiquitin modification-dependent protein binding	1/388	51/17696	0.677702	0.855908	0.646278	TNIP3	1
GO:0015079	potassium ion transmembrane transporter activity	3/388	159/17696	0.6809	0.858299	0.648084	KCNJ4/GRIK5/KCNH2	3
GO:0004601	peroxidase activity	1/388	52/17696	0.684789	0.859907	0.649298	ALOX5AP	1
GO:0015459	potassium channel regulator activity	1/388	52/17696	0.684789	0.859907	0.649298	DPP6	1
GO:0005544	calcium-dependent phospholipid binding	1/388	53/17696	0.691721	0.866956	0.654621	ESYT3	1
GO:0015179	L-amino acid transmembrane transporter activity	1/388	54/17696	0.6985	0.870479	0.657281	SLC7A3	1
GO:0030170	pyridoxal phosphate binding	1/388	54/17696	0.6985	0.870479	0.657281	KYNU	1
GO:0070279	vitamin B6 binding	1/388	54/17696	0.6985	0.870479	0.657281	KYNU	1
GO:0016791	phosphatase activity	5/388	270/17696	0.709036	0.881198	0.665374	PTPRC/LCK/UBASH3A/PTPN22/CA3	5
GO:0016684	oxidoreductase activity, acting on peroxide as acceptor	1/388	56/17696	0.711616	0.881198	0.665374	ALOX5AP	1
GO:0003697	single-stranded DNA binding	2/388	113/17696	0.712458	0.881198	0.665374	IGHM/JCHAIN	2
GO:0008238	exopeptidase activity	2/388	113/17696	0.712458	0.881198	0.665374	ANPEP/XPNPEP2	2
GO:0009055	electron transfer activity	2/388	114/17696	0.717004	0.885157	0.668363	NCF1/CYBB	2
GO:0016627	oxidoreductase activity, acting on the CH-CH group of donors	1/388	58/17696	0.724164	0.890654	0.672514	TBXAS1	1
GO:0016667	oxidoreductase activity, acting on a sulfur group of donors	1/388	58/17696	0.724164	0.890654	0.672514	STAB1	1
GO:0016798	hydrolase activity, acting on glycosyl bonds	2/388	117/17696	0.73028	0.896501	0.676929	CD38/LYZ	2
GO:0099106	ion channel regulator activity	2/388	118/17696	0.734587	0.900109	0.679653	DPP6/NRXN1	2
GO:0031072	heat shock protein binding	2/388	119/17696	0.738835	0.902434	0.681409	ITGB2/ITGAM	2
GO:0022824	transmitter-gated ion channel activity	1/388	61/17696	0.741971	0.902434	0.681409	GRIK5	1
GO:0022835	transmitter-gated channel activity	1/388	61/17696	0.741971	0.902434	0.681409	GRIK5	1
GO:0048306	calcium-dependent protein binding	1/388	61/17696	0.741971	0.902434	0.681409	S100A4	1
GO:0017048	Rho GTPase binding	3/388	177/17696	0.748612	0.908832	0.68624	WAS/VAV1/RHOH	3
GO:0019843	rRNA binding	1/388	63/17696	0.7532	0.91104	0.687907	RPS4Y1	1
GO:0036002	pre-mRNA binding	1/388	63/17696	0.7532	0.91104	0.687907	RBM24	1
GO:0016810	hydrolase activity, acting on carbon-nitrogen (but not peptide) bonds	2/388	123/17696	0.755253	0.911846	0.688516	VNN2/VNN1	2
GO:0004521	endoribonuclease activity	1/388	64/17696	0.758631	0.914247	0.690329	RNASE1	1
GO:0035064	methylated histone binding	1/388	65/17696	0.763942	0.917185	0.692547	CHD5	1
GO:0140034	methylation-dependent protein binding	1/388	65/17696	0.763942	0.917185	0.692547	CHD5	1
GO:0004721	phosphoprotein phosphatase activity	3/388	182/17696	0.76525	0.917185	0.692547	PTPRC/LCK/PTPN22	3
GO:0060589	nucleoside-triphosphatase regulator activity	6/388	344/17696	0.768895	0.919878	0.694581	WAS/ARHGAP30/ADAP2/RGS18/RHOH/STXBP5L	6
GO:0008234	cysteine-type peptidase activity	3/388	184/17696	0.77165	0.921499	0.695805	CTSS/CASP5/CAPN6	3
GO:0019210	kinase inhibitor activity	1/388	67/17696	0.774218	0.92289	0.696855	RHOH	1
GO:0015171	amino acid transmembrane transporter activity	1/388	72/17696	0.797997	0.949299	0.716796	SLC7A3	1
GO:0020037	heme binding	2/388	135/17696	0.799258	0.949299	0.716796	TBXAS1/CYBB	2
GO:0003774	motor activity	2/388	136/17696	0.802589	0.951538	0.718487	KIF1A/MYH11	2
GO:0005244	voltage-gated ion channel activity	3/388	197/17696	0.809846	0.954686	0.720863	CYBB/KCNJ4/KCNH2	3
GO:0022832	voltage-gated channel activity	3/388	197/17696	0.809846	0.954686	0.720863	CYBB/KCNJ4/KCNH2	3
GO:0005230	extracellular ligand-gated ion channel activity	1/388	75/17696	0.811048	0.954686	0.720863	GRIK5	1
GO:0019905	syntaxin binding	1/388	75/17696	0.811048	0.954686	0.720863	STXBP5L	1
GO:0004722	protein serine/threonine phosphatase activity	1/388	76/17696	0.815208	0.95787	0.723267	LCK	1
GO:0022843	voltage-gated cation channel activity	2/388	142/17696	0.821567	0.959245	0.724306	KCNJ4/KCNH2	2
GO:0005089	Rho guanyl-nucleotide exchange factor activity	1/388	79/17696	0.82715	0.959245	0.724306	VAV1	1
GO:0050660	flavin adenine dinucleotide binding	1/388	79/17696	0.82715	0.959245	0.724306	CYBB	1
GO:0016247	channel regulator activity	2/388	144/17696	0.82752	0.959245	0.724306	DPP6/NRXN1	2
GO:0140030	modification-dependent protein binding	2/388	144/17696	0.82752	0.959245	0.724306	TNIP3/CHD5	2
GO:0046906	tetrapyrrole binding	2/388	145/17696	0.830429	0.959245	0.724306	TBXAS1/CYBB	2
GO:0004518	nuclease activity	3/388	205/17696	0.830569	0.959245	0.724306	RNASE6/RNASE2/RNASE1	3
GO:0030295	protein kinase activator activity	1/388	80/17696	0.830957	0.959245	0.724306	CCL5	1
GO:0046332	SMAD binding	1/388	80/17696	0.830957	0.959245	0.724306	MYOCD	1
GO:0051117	ATPase binding	1/388	80/17696	0.830957	0.959245	0.724306	LCK	1
GO:0003678	DNA helicase activity	1/388	81/17696	0.83468	0.961855	0.726277	CHD5	1
GO:0003924	GTPase activity	5/388	324/17696	0.841753	0.963876	0.727803	GNA15/RGS18/RHOH/GBP5/EEF1A2	5
GO:0008514	organic anion transmembrane transporter activity	3/388	210/17696	0.842514	0.963876	0.727803	SLCO2B1/SLC37A2/SLC7A3	3
GO:0015081	sodium ion transmembrane transporter activity	2/388	150/17696	0.844322	0.963876	0.727803	SLC8A2/GRIK5	2
GO:0003777	microtubule motor activity	1/388	84/17696	0.845366	0.963876	0.727803	KIF1A	1
GO:0008194	UDP-glycosyltransferase activity	2/388	151/17696	0.846974	0.963876	0.727803	HAS1/B4GALNT4	2
GO:0008135	translation factor activity, RNA binding	1/388	85/17696	0.848773	0.963876	0.727803	EEF1A2	1
GO:0033613	activating transcription factor binding	1/388	85/17696	0.848773	0.963876	0.727803	HAND2	1
GO:0019209	kinase activator activity	1/388	86/17696	0.852104	0.963876	0.727803	CCL5	1
GO:0005342	organic acid transmembrane transporter activity	2/388	153/17696	0.852155	0.963876	0.727803	SLCO2B1/SLC7A3	2
GO:0046943	carboxylic acid transmembrane transporter activity	2/388	153/17696	0.852155	0.963876	0.727803	SLCO2B1/SLC7A3	2
GO:0005096	GTPase activator activity	4/388	273/17696	0.852547	0.963876	0.727803	ARHGAP30/ADAP2/RGS18/STXBP5L	4
GO:0016758	transferase activity, transferring hexosyl groups	3/388	216/17696	0.855882	0.965987	0.729397	GGTA1P/HAS1/B4GALNT4	3
GO:0050839	cell adhesion molecule binding	8/388	499/17696	0.859506	0.968416	0.731231	ITGB2/FERMT3/LILRB2/FCER2/CCN5/PROM1/CDH3/NRXN1	8
GO:0015631	tubulin binding	5/388	336/17696	0.863297	0.970625	0.732898	S100A9/DCX/CAPN6/DPYSL5/KIF1A	5
GO:0016853	isomerase activity	2/388	158/17696	0.864416	0.970625	0.732898	TBXAS1/PTGES	2
GO:0004553	hydrolase activity, hydrolyzing O-glycosyl compounds	1/388	94/17696	0.876253	0.98224	0.741669	LYZ	1
GO:0031625	ubiquitin protein ligase binding	4/388	290/17696	0.882813	0.987909	0.74595	TNFRSF1B/PYHIN1/PTPN22/KCNH2	4
GO:0004497	monooxygenase activity	1/388	99/17696	0.889305	0.993485	0.75016	TBXAS1	1
GO:0022853	active ion transmembrane transporter activity	3/388	236/17696	0.893535	0.996412	0.75237	SLCO2B1/SLC37A2/SLC8A2	3
GO:0015291	secondary active transmembrane transporter activity	3/388	237/17696	0.895163	0.996412	0.75237	SLCO2B1/SLC37A2/SLC8A2	3
GO:0042626	ATPase-coupled transmembrane transporter activity	1/388	102/17696	0.896468	0.996412	0.75237	ABCA6	1
GO:0017137	Rab GTPase binding	2/388	175/17696	0.899455	0.998046	0.753604	STXBP5L/RIMS2	2
GO:0019887	protein kinase regulator activity	2/388	180/17696	0.908034	0.999931	0.755027	CCL5/CXCL10	2
GO:0044389	ubiquitin-like protein ligase binding	4/388	308/17696	0.908837	0.999931	0.755027	TNFRSF1B/PYHIN1/PTPN22/KCNH2	4
GO:0090079	translation regulator activity, nucleic acid binding	1/388	109/17696	0.911433	0.999931	0.755027	EEF1A2	1
GO:0000149	SNARE binding	1/388	110/17696	0.913387	0.999931	0.755027	STXBP5L	1
GO:0042826	histone deacetylase binding	1/388	111/17696	0.915298	0.999931	0.755027	MYOCD	1
GO:0005525	GTP binding	5/388	374/17696	0.915938	0.999931	0.755027	GNA15/ARL11/RHOH/GBP5/EEF1A2	5
GO:0015399	primary active transmembrane transporter activity	1/388	112/17696	0.917167	0.999931	0.755027	ABCA6	1
GO:0008094	DNA-dependent ATPase activity	1/388	113/17696	0.918995	0.999931	0.755027	CHD5	1
GO:0032550	purine ribonucleoside binding	5/388	378/17696	0.920283	0.999931	0.755027	GNA15/ARL11/RHOH/GBP5/EEF1A2	5
GO:0001228	DNA-binding transcription activator activity, RNA polymerase II-specific	6/388	439/17696	0.922244	0.999931	0.755027	SPI1/BATF/TFEC/IKZF3/MYOCD/HAND2	6
GO:0001216	DNA-binding transcription activator activity	6/388	440/17696	0.923212	0.999931	0.755027	SPI1/BATF/TFEC/IKZF3/MYOCD/HAND2	6
GO:0001883	purine nucleoside binding	5/388	381/17696	0.92341	0.999931	0.755027	GNA15/ARL11/RHOH/GBP5/EEF1A2	5
GO:0032549	ribonucleoside binding	5/388	381/17696	0.92341	0.999931	0.755027	GNA15/ARL11/RHOH/GBP5/EEF1A2	5
GO:0016616	oxidoreductase activity, acting on the CH-OH group of donors, NAD or NADP as acceptor	1/388	119/17696	0.929147	0.999931	0.755027	ADH1B	1
GO:0001882	nucleoside binding	5/388	388/17696	0.930289	0.999931	0.755027	GNA15/ARL11/RHOH/GBP5/EEF1A2	5
GO:0005179	hormone activity	1/388	122/17696	0.933736	0.999931	0.755027	OSTN	1
GO:0019001	guanyl nucleotide binding	5/388	394/17696	0.935742	0.999931	0.755027	GNA15/ARL11/RHOH/GBP5/EEF1A2	5
GO:0032561	guanyl ribonucleotide binding	5/388	394/17696	0.935742	0.999931	0.755027	GNA15/ARL11/RHOH/GBP5/EEF1A2	5
GO:0044325	ion channel binding	1/388	124/17696	0.93663	0.999931	0.755027	RIMS2	1
GO:0016614	oxidoreductase activity, acting on CH-OH group of donors	1/388	128/17696	0.942045	0.999931	0.755027	ADH1B	1
GO:0022836	gated channel activity	4/388	343/17696	0.945207	0.999931	0.755027	CYBB/KCNJ4/GRIK5/KCNH2	4
GO:0016757	transferase activity, transferring glycosyl groups	3/388	280/17696	0.947113	0.999931	0.755027	GGTA1P/HAS1/B4GALNT4	3
GO:0022804	active transmembrane transporter activity	4/388	349/17696	0.949912	0.999931	0.755027	SLCO2B1/SLC37A2/ABCA6/SLC8A2	4
GO:0005085	guanyl-nucleotide exchange factor activity	2/388	214/17696	0.950501	0.999931	0.755027	VAV1/CYTH4	2
GO:0005088	Ras guanyl-nucleotide exchange factor activity	1/388	137/17696	0.9526	0.999931	0.755027	VAV1	1
GO:0016779	nucleotidyltransferase activity	1/388	137/17696	0.9526	0.999931	0.755027	PCYT1B	1
GO:0015085	calcium ion transmembrane transporter activity	1/388	139/17696	0.954671	0.999931	0.755027	SLC8A2	1
GO:0050662	coenzyme binding	3/388	291/17696	0.955875	0.999931	0.755027	CYBB/KYNU/OGDHL	3
GO:0045182	translation regulator activity	1/388	141/17696	0.956653	0.999931	0.755027	EEF1A2	1
GO:0015103	inorganic anion transmembrane transporter activity	1/388	142/17696	0.957611	0.999931	0.755027	SLC37A2	1
GO:0016874	ligase activity	1/388	145/17696	0.96036	0.999931	0.755027	SLC27A6	1
GO:0017016	Ras GTPase binding	5/388	429/17696	0.960591	0.999931	0.755027	WAS/VAV1/RHOH/STXBP5L/RIMS2	5
GO:0004674	protein serine/threonine kinase activity	5/388	439/17696	0.965867	0.999931	0.755027	SPEG/STK33/PNCK/MAPK4/PRKAA2	5
GO:0005506	iron ion binding	1/388	152/17696	0.966103	0.999931	0.755027	TBXAS1	1
GO:0031267	small GTPase binding	5/388	443/17696	0.96779	0.999931	0.755027	WAS/VAV1/RHOH/STXBP5L/RIMS2	5
GO:0001217	DNA-binding transcription repressor activity	2/388	242/17696	0.970705	0.999931	0.755027	SPI1/IRF8	2
GO:0001227	DNA-binding transcription repressor activity, RNA polymerase II-specific	2/388	242/17696	0.970705	0.999931	0.755027	SPI1/IRF8	2
GO:0016705	oxidoreductase activity, acting on paired donors, with incorporation or reduction of molecular oxygen	1/388	159/17696	0.971016	0.999931	0.755027	TBXAS1	1
GO:0003713	transcription coactivator activity	3/388	319/17696	0.97244	0.999931	0.755027	TFEC/CD3D/MYOCD	3
GO:0015077	monovalent inorganic cation transmembrane transporter activity	4/388	388/17696	0.972501	0.999931	0.755027	SLC8A2/KCNJ4/GRIK5/KCNH2	4
GO:0004386	helicase activity	1/388	163/17696	0.973497	0.999931	0.755027	CHD5	1
GO:0008509	anion transmembrane transporter activity	3/388	336/17696	0.979418	0.999931	0.755027	SLCO2B1/SLC37A2/SLC7A3	3
GO:0015267	channel activity	5/388	474/17696	0.979627	0.999931	0.755027	CYBB/PRF1/KCNJ4/GRIK5/KCNH2	5
GO:0005261	cation channel activity	3/388	337/17696	0.979771	0.999931	0.755027	KCNJ4/GRIK5/KCNH2	3
GO:0022803	passive transmembrane transporter activity	5/388	475/17696	0.979931	0.999931	0.755027	CYBB/PRF1/KCNJ4/GRIK5/KCNH2	5
GO:0140297	DNA-binding transcription factor binding	3/388	351/17696	0.984147	0.999931	0.755027	SPI1/MYOCD/HAND2	3
GO:0008022	protein C-terminus binding	1/388	187/17696	0.984516	0.999931	0.755027	LCK	1
GO:0061629	RNA polymerase II-specific DNA-binding transcription factor binding	2/388	277/17696	0.985015	0.999931	0.755027	SPI1/MYOCD	2
GO:0042393	histone binding	1/388	197/17696	0.987625	0.999931	0.755027	CHD5	1
GO:0046873	metal ion transmembrane transporter activity	4/388	439/17696	0.987901	0.999931	0.755027	SLC8A2/KCNJ4/GRIK5/KCNH2	4
GO:0003735	structural constituent of ribosome	1/388	202/17696	0.988938	0.999931	0.755027	RPS4Y1	1
GO:0140097	catalytic activity, acting on DNA	1/388	213/17696	0.991357	0.999931	0.755027	CHD5	1
GO:0140098	catalytic activity, acting on RNA	3/388	386/17696	0.991479	0.999931	0.755027	RNASE6/RNASE2/RNASE1	3
GO:0008168	methyltransferase activity	1/388	215/17696	0.991736	0.999931	0.755027	METTL24	1
GO:0061630	ubiquitin protein ligase activity	1/388	221/17696	0.992778	0.999931	0.755027	FBXL22	1
GO:0016741	transferase activity, transferring one-carbon groups	1/388	226/17696	0.993545	0.999931	0.755027	METTL24	1
GO:0061659	ubiquitin-like protein ligase activity	1/388	230/17696	0.994099	0.999931	0.755027	FBXL22	1
GO:0045296	cadherin binding	2/388	331/17696	0.994808	0.999931	0.755027	PROM1/CDH3	2
GO:0003714	transcription corepressor activity	1/388	238/17696	0.99507	0.999931	0.755027	TFEC	1
GO:0016887	ATPase activity	3/388	434/17696	0.996446	0.999931	0.755027	ABCA6/CHD5/KIF1A	3
GO:0005216	ion channel activity	3/388	435/17696	0.996511	0.999931	0.755027	KCNJ4/GRIK5/KCNH2	3
GO:0016746	transferase activity, transferring acyl groups	1/388	264/17696	0.997253	0.999931	0.755027	F13A1	1
GO:0004842	ubiquitin-protein transferase activity	1/388	382/17696	0.999809	0.999931	0.755027	FBXL22	1
GO:0019787	ubiquitin-like protein transferase activity	1/388	407/17696	0.999892	0.999931	0.755027	FBXL22	1
GO:0004984	olfactory receptor activity	1/388	427/17696	0.999931	0.999931	0.755027	OR2I1P	1
