# Supplementary material for: Identification of Tumor Microenvironment-Related Prognostic Genes in Sarcoma
Source: Front Genet. 2021 Feb 1;12:620705. doi: 10.3389/fgene.2021.620705 (PMC7882740; doi:10.3389/fgene.2021.620705)
Supplement: Supplementary Table 7 — The functional analysis of overlapped DEGs with KEGG items. [file Table_7.XLSX]

## Sheet: up_test_kk
ID	Description	GeneRatio	BgRatio	pvalue	p.adjust	qvalue	geneID	Count
hsa04060	Cytokine-cytokine receptor interaction	43/197	294/8073	2.62571e-22	5.54026e-20	4.61573e-20	920/3587/3606/1436/3594/1439/1441/10673/1230/7133/3561/6351/6352/3559/246778/1234/944/8740/4050/2833/6846/6355/3586/6368/5008/50615/3627/4283/3575/959/6357/2829/943/3569/23495/10563/6373/3604/6362/6363/2919/10344/970	43
hsa04061	Viral protein interaction with cytokine and cytokine receptor	27/197	100/8073	1.9789e-21	2.08774e-19	1.73935e-19	3587/3606/1436/1230/7133/3561/6351/6352/3559/1234/8740/2833/6846/6355/3586/6368/3627/4283/6357/2829/3569/10563/6373/6362/6363/2919/10344	27
hsa05150	Staphylococcus aureus infection	21/197	96/8073	7.45119e-15	5.24067e-13	4.36613e-13	3689/6404/5724/3109/3684/714/712/713/719/2209/2214/2359/2357/2358/717/2213/3586/2204/718/1675/1672	21
hsa04640	Hematopoietic cell lineage	20/197	99/8073	1.69805e-13	8.9572e-12	7.46247e-12	920/3109/1436/3684/1441/929/945/2209/915/3559/914/916/952/926/917/1378/3575/3569/2208/290	20
hsa04062	Chemokine signaling pathway	24/197	192/8073	3.17884e-11	1.34147e-09	1.11761e-09	7454/7409/3055/653361/1230/6351/6352/1234/2833/6846/6355/3702/6368/3627/4283/6357/2829/10563/6373/6362/6363/2919/10344/111	24
hsa05340	Primary immunodeficiency	11/197	38/8073	9.35644e-10	3.29035e-08	2.74127e-08	920/3561/5788/915/3932/916/926/29851/3575/959/23495	11
hsa04610	Complement and coagulation cascades	15/197	85/8073	1.52549e-09	4.59826e-08	3.83093e-08	3689/3684/714/712/713/719/11326/5265/1378/717/2162/718/1675/725/5055	15
hsa04514	Cell adhesion molecules	19/197	149/8073	2.90684e-09	7.6668e-08	6.38741e-08	3689/920/6404/3109/942/3684/5788/6614/914/6402/201633/926/29851/1493/959/57863/8516/1001/9378	19
hsa04380	Osteoclast differentiation	17/197	128/8073	1.10469e-08	2.58989e-07	2.1577e-07	6688/653361/11006/7305/10859/4689/10288/1436/2209/2214/3932/55423/353514/2213/23547/10990/799	17
hsa05152	Tuberculosis	19/197	180/8073	6.73008e-08	1.42005e-06	1.18308e-06	3689/2207/3587/3606/3109/1520/3684/929/2209/2214/26253/1378/4360/2213/3586/30835/3569/4046/718	19
hsa05133	Pertussis	12/197	76/8073	2.51919e-07	4.83226e-06	4.02588e-06	3689/3684/714/712/929/713/3394/717/3586/3569/718/725	12
hsa05140	Leishmaniasis	12/197	77/8073	2.92116e-07	5.13637e-06	4.27924e-06	3689/653361/3109/4689/1536/3684/2209/2214/1378/3586/718/1917	12
hsa04145	Phagosome	16/197	152/8073	7.98515e-07	1.29605e-05	1.07977e-05	3689/653361/3109/1520/4689/1536/3684/929/2209/2214/4360/2213/8685/2204/30835/718	16
hsa04660	T cell receptor signaling pathway	13/197	104/8073	1.27669e-06	1.92415e-05	1.60306e-05	920/7409/5788/915/3932/916/926/917/29851/3702/3586/1493/959	13
hsa05134	Legionellosis	9/197	57/8073	8.34711e-06	0.000117416	9.78223e-05	3689/3606/3684/929/1378/3569/718/2919/1917	9
hsa04672	Intestinal immune network for IgA production	8/197	49/8073	2.08465e-05	0.000274913	0.000229037	3109/942/10673/29851/3586/959/3569/23495	8
hsa05142	Chagas disease	11/197	102/8073	3.54235e-05	0.000439668	0.000366298	714/2769/712/713/6352/915/916/917/3586/3569/718	11
hsa04659	Th17 cell differentiation	11/197	107/8073	5.53993e-05	0.000649403	0.000541034	920/3109/3594/3561/915/3559/3932/916/917/50615/3569	11
hsa05323	Rheumatoid arthritis	10/197	93/8073	8.27622e-05	0.000919096	0.000765723	3689/3606/3109/942/10673/6352/4050/1493/3569/2919	10
hsa04662	B cell receptor signaling pathway	9/197	82/8073	0.00016069	0.00169528	0.00141238	7409/11006/10859/118788/10288/353514/2213/23547/10990	9
hsa04064	NF-kappa B signaling pathway	10/197	104/8073	0.000211926	0.00203256	0.00169338	929/10673/6351/3932/8740/4050/959/6357/6363/2919	10
hsa04620	Toll-like receptor signaling pathway	10/197	104/8073	0.000211926	0.00203256	0.00169338	942/929/51311/6351/6352/51284/3627/4283/3569/6373	10
hsa04658	Th1 and Th2 cell differentiation	9/197	92/8073	0.000386227	0.00354322	0.00295194	920/3109/3594/3561/915/3559/3932/916/917	9
hsa05322	Systemic lupus erythematosus	11/197	136/8073	0.000470571	0.0041371	0.00344673	3109/942/714/712/713/2209/2214/717/3586/959/718	11
hsa05146	Amoebiasis	9/197	102/8073	0.000825906	0.00697065	0.00580742	3689/3684/2769/929/3586/3569/2919/1287/1288	9
hsa05321	Inflammatory bowel disease	7/197	65/8073	0.00097333	0.00789895	0.00658081	3606/3109/3594/3561/3586/50615/3569	7
hsa05144	Malaria	6/197	50/8073	0.0012716	0.00993733	0.00827904	3689/3606/1378/3586/959/3569	6
hsa04080	Neuroactive ligand-receptor interaction	18/197	341/8073	0.00164222	0.0123753	0.0103102	5724/719/53829/8698/3001/2359/2357/2358/27334/799/718/1129/7434/9568/887/2901/6751/1813	18
hsa05320	Autoimmune thyroid disease	6/197	53/8073	0.00172928	0.012582	0.0104824	3109/942/5551/3586/1493/959	6
hsa04666	Fc gamma R-mediated phagocytosis	8/197	93/8073	0.00188538	0.0132605	0.0110477	7454/7409/3055/653361/2209/5788/2214/2213	8
hsa04630	JAK-STAT signaling pathway	11/197	162/8073	0.00199163	0.0135559	0.0112938	3587/3594/1439/1441/3561/3559/3586/5008/50615/3575/3569	11
hsa05162	Measles	10/197	139/8073	0.00206993	0.0136486	0.011371	3561/915/3559/916/6504/917/51284/2213/30835/3569	10
hsa05330	Allograft rejection	5/197	38/8073	0.00214476	0.0137135	0.011425	3109/942/5551/3586/959	5
hsa04623	Cytosolic DNA-sensing pathway	6/197	63/8073	0.00418593	0.0259774	0.0216424	3606/6351/6352/3627/3569/9447	6
hsa05135	Yersinia infection	9/197	130/8073	0.00442748	0.0266914	0.0222373	7454/920/7409/3606/2533/3932/926/3586/3569	9
hsa04650	Natural killer cell mediated cytotoxicity	9/197	131/8073	0.00465629	0.027291	0.0227369	3689/7409/2207/7305/10870/2214/5551/3932/4068	9
hsa05310	Asthma	4/197	31/8073	0.0064599	0.0366859	0.0305639	2207/3109/3586/959	4
hsa04670	Leukocyte transendothelial migration	8/197	114/8073	0.00660694	0.0366859	0.0305639	3689/7409/653361/4689/1536/3684/399/3702	8
hsa05166	Human T-cell leukemia virus 1 infection	12/197	219/8073	0.00725533	0.0392532	0.0327029	3689/920/6688/3109/3561/915/3559/3932/916/917/3569/111	12
hsa05416	Viral myocarditis	5/197	60/8073	0.0151751	0.0800487	0.0666906	3689/3109/942/5551/959	5
hsa05332	Graft-versus-host disease	4/197	42/8073	0.0186787	0.0961268	0.0800857	3109/942/5551/3569	4
hsa05235	PD-L1 expression and PD-1 checkpoint pathway in cancer	6/197	89/8073	0.0213203	0.107109	0.0892352	920/10538/915/3932/916/917	6
hsa05221	Acute myeloid leukemia	5/197	67/8073	0.0234297	0.114969	0.0957836	6688/1436/3684/929/2209	5
hsa04625	C-type lectin receptor signaling pathway	6/197	104/8073	0.0414132	0.198595	0.165455	2207/26253/3586/30835/3569/4046	6
hsa05143	African trypanosomiasis	3/197	37/8073	0.0606564	0.284411	0.23695	3606/3586/3569	3
hsa00910	Nitrogen metabolism	2/197	17/8073	0.063379	0.290717	0.242203	768/761	2
hsa00590	Arachidonic acid metabolism	4/197	63/8073	0.0673074	0.302167	0.251743	6916/26279/5320/9536	4
hsa04015	Rap1 signaling pathway	9/197	210/8073	0.0713946	0.313839	0.261467	3689/7409/1436/3684/2533/54518/2357/111/1813	9
hsa04621	NOD-like receptor signaling pathway	8/197	181/8073	0.0750971	0.323377	0.269414	3606/1536/6352/838/115362/3569/9447/2919	8
hsa04657	IL-17 signaling pathway	5/197	94/8073	0.0794017	0.335075	0.27916	6280/3627/3569/2919/5596	5
hsa04940	Type I diabetes mellitus	3/197	43/8073	0.0868027	0.359125	0.299196	3109/942/5551	3
hsa00770	Pantothenate and CoA biosynthesis	2/197	21/8073	0.0919095	0.366508	0.305347	8875/8876	2
hsa04151	PI3K-Akt signaling pathway	13/197	354/8073	0.0920612	0.366508	0.305347	118788/1436/1441/3561/3559/5008/3575/3569/1287/1129/1288/5563/8516	13
hsa05202	Transcriptional misregulation in cancer	8/197	192/8073	0.097483	0.380906	0.317342	6688/942/1436/3684/929/2209/3569/8842	8
hsa05167	Kaposi sarcoma-associated herpesvirus infection	8/197	193/8073	0.0996883	0.382441	0.318621	3055/942/1230/1234/131450/3569/718/2919	8
hsa00524	Neomycin, kanamycin and gentamicin biosynthesis	1/197	5/8073	0.116228	0.43793	0.364851	3101	1
hsa04979	Cholesterol metabolism	3/197	50/8073	0.12221	0.441229	0.367599	5360/1071/3990	3
hsa04612	Antigen processing and presentation	4/197	78/8073	0.122601	0.441229	0.367599	920/3109/1520/926	4
hsa00592	alpha-Linolenic acid metabolism	2/197	25/8073	0.123377	0.441229	0.367599	26279/5320	2
hsa00440	Phosphonate and phosphinate metabolism	1/197	6/8073	0.137807	0.470658	0.392117	9468	1
hsa04668	TNF signaling pathway	5/197	112/8073	0.138298	0.470658	0.392117	7133/6352/3627/3569/2919	5
hsa05145	Toxoplasmosis	5/197	112/8073	0.138298	0.470658	0.392117	3587/3109/1234/3586/959	5
hsa00591	Linoleic acid metabolism	2/197	29/8073	0.156982	0.520625	0.433746	26279/5320	2
hsa04024	cAMP signaling pathway	8/197	216/8073	0.157915	0.520625	0.433746	7409/56670/111/1129/7434/9568/6751/1813	8
hsa01523	Antifolate resistance	2/197	31/8073	0.17437	0.565894	0.47146	2350/3569	2
hsa05410	Hypertrophic cardiomyopathy	4/197	90/8073	0.177009	0.565894	0.47146	3569/6543/5563/8516	4
hsa04611	Platelet activation	5/197	124/8073	0.185722	0.584884	0.487282	2207/83706/6916/54518/111	5
hsa04068	FoxO signaling pathway	5/197	131/8073	0.215792	0.669591	0.557853	8698/3586/3575/3569/5563	5
hsa05169	Epstein-Barr virus infection	7/197	202/8073	0.223593	0.68374	0.569641	3109/915/916/917/3627/3569/2208	7
hsa04933	AGE-RAGE signaling pathway in diabetic complications	4/197	100/8073	0.227467	0.685165	0.570828	1536/3569/1287/1288	4
hsa04664	Fc epsilon RI signaling pathway	3/197	68/8073	0.230553	0.685165	0.570828	7409/2207/241	3
hsa04972	Pancreatic secretion	4/197	102/8073	0.237978	0.691503	0.576109	952/26279/5320/111	4
hsa05164	Influenza A	6/197	171/8073	0.23924	0.691503	0.576109	3606/3109/6352/51284/3627/3569	6
hsa04974	Protein digestion and absorption	4/197	103/8073	0.243277	0.693668	0.577912	7512/6543/1287/1288	4
hsa05132	Salmonella infection	7/197	213/8073	0.264031	0.742806	0.618851	27128/3606/929/5788/399/838/3569	7
hsa04975	Fat digestion and absorption	2/197	43/8073	0.282602	0.784592	0.653663	26279/5320	2
hsa02010	ABC transporters	2/197	45/8073	0.300782	0.824221	0.686679	23460/1672	2
hsa05163	Human cytomegalovirus infection	7/197	225/8073	0.310257	0.839284	0.699229	3587/1230/6351/6352/1234/3569/111	7
hsa00565	Ether lipid metabolism	2/197	49/8073	0.336878	0.888515	0.740245	26279/5320	2
hsa05030	Cocaine addiction	2/197	49/8073	0.336878	0.888515	0.740245	111/1813	2
hsa05020	Prion disease	8/197	273/8073	0.349455	0.910309	0.758402	653361/4689/1536/714/712/713/6352/3569	8
hsa04512	ECM-receptor interaction	3/197	88/8073	0.363815	0.932613	0.776984	1287/1288/8516	3
hsa04020	Calcium signaling pathway	6/197	201/8073	0.366857	0.932613	0.776984	5724/2769/952/6543/1129/887	6
hsa05131	Shigellosis	7/197	242/8073	0.377994	0.948238	0.790001	27128/3606/929/3059/3101/6352/718	7
hsa05205	Proteoglycans in cancer	6/197	205/8073	0.384411	0.948238	0.790001	7409/3059/7472/7480/1634/4060	6
hsa04926	Relaxin signaling pathway	4/197	129/8073	0.386486	0.948238	0.790001	2769/1287/111/1288	4
hsa04970	Salivary secretion	3/197	93/8073	0.397096	0.963071	0.802359	952/4069/111	3
hsa05170	Human immunodeficiency virus 1 infection	6/197	212/8073	0.415129	0.982853	0.81884	920/7133/915/1234/916/917	6
hsa05414	Dilated cardiomyopathy	3/197	96/8073	0.41685	0.982853	0.81884	6543/111/8516	3
hsa04270	Vascular smooth muscle contraction	4/197	135/8073	0.419711	0.982853	0.81884	26279/5320/111/4629	4
hsa04810	Regulation of actin cytoskeleton	6/197	214/8073	0.423884	0.982853	0.81884	3689/7409/3684/1129/8516/4629	6
hsa00564	Glycerophospholipid metabolism	3/197	98/8073	0.429904	0.98446	0.820179	26279/5320/9468	3
hsa04614	Renin-angiotensin system	1/197	23/8073	0.433909	0.98446	0.820179	290	1
hsa00534	Glycosaminoglycan biosynthesis - heparan sulfate / heparin	1/197	24/8073	0.447762	0.987498	0.82271	266722	1
hsa04213	Longevity regulating pathway - multiple species	2/197	62/8073	0.449244	0.987498	0.82271	111/5563	2
hsa04916	Melanogenesis	3/197	101/8073	0.449288	0.987498	0.82271	7472/7480/111	3
hsa05217	Basal cell carcinoma	2/197	63/8073	0.457461	0.995096	0.829039	7472/7480	2
hsa00010	Glycolysis / Gluconeogenesis	2/197	67/8073	0.489609	0.999989	0.833116	3101/125	2
hsa04931	Insulin resistance	3/197	108/8073	0.493426	0.999989	0.833116	3569/28965/5563	3
hsa04066	HIF-1 signaling pathway	3/197	109/8073	0.499591	0.999989	0.833116	1536/3101/3569	3
hsa04920	Adipocytokine signaling pathway	2/197	69/8073	0.505232	0.999989	0.833116	7133/5563	2
hsa05130	Pathogenic Escherichia coli infection	5/197	193/8073	0.510345	0.999989	0.833116	27128/3606/3059/3569/4629	5
hsa05120	Epithelial cell signaling in Helicobacter pylori infection	2/197	70/8073	0.512928	0.999989	0.833116	6352/2919	2
hsa04921	Oxytocin signaling pathway	4/197	154/8073	0.521287	0.999989	0.833116	952/3761/111/5563	4
hsa04725	Cholinergic synapse	3/197	113/8073	0.523867	0.999989	0.833116	3761/111/1129	3
hsa00020	Citrate cycle (TCA cycle)	1/197	30/8073	0.524078	0.999989	0.833116	55753	1
hsa00052	Galactose metabolism	1/197	31/8073	0.535735	0.999989	0.833116	3101	1
hsa04710	Circadian rhythm	1/197	31/8073	0.535735	0.999989	0.833116	5563	1
hsa04918	Thyroid hormone synthesis	2/197	75/8073	0.55021	0.999989	0.833116	433/111	2
hsa04310	Wnt signaling pathway	4/197	160/8073	0.551648	0.999989	0.833116	22943/7472/7480/11197	4
hsa04971	Gastric acid secretion	2/197	76/8073	0.557424	0.999989	0.833116	111/887	2
hsa00051	Fructose and mannose metabolism	1/197	33/8073	0.558203	0.999989	0.833116	3101	1
hsa04530	Tight junction	4/197	162/8073	0.561544	0.999989	0.833116	7454/3059/5563/4629	4
hsa03320	PPAR signaling pathway	2/197	77/8073	0.564555	0.999989	0.833116	5360/28965	2
hsa05412	Arrhythmogenic right ventricular cardiomyopathy	2/197	77/8073	0.564555	0.999989	0.833116	6543/8516	2
hsa00760	Nicotinate and nicotinamide metabolism	1/197	35/8073	0.57959	0.999989	0.833116	952	1
hsa00350	Tyrosine metabolism	1/197	36/8073	0.589893	0.999989	0.833116	125	1
hsa00500	Starch and sucrose metabolism	1/197	36/8073	0.589893	0.999989	0.833116	3101	1
hsa04142	Lysosome	3/197	128/8073	0.608791	0.999989	0.833116	7805/1520/968	3
hsa00513	Various types of N-glycan biosynthesis	1/197	39/8073	0.619321	0.999989	0.833116	338707	1
hsa04911	Insulin secretion	2/197	86/8073	0.625014	0.999989	0.833116	111/9699	2
hsa04540	Gap junction	2/197	88/8073	0.637538	0.999989	0.833116	111/1813	2
hsa04216	Ferroptosis	1/197	41/8073	0.637762	0.999989	0.833116	1536	1
hsa04211	Longevity regulating pathway	2/197	89/8073	0.643677	0.999989	0.833116	111/5563	2
hsa04727	GABAergic synapse	2/197	89/8073	0.643677	0.999989	0.833116	111/9568	2
hsa00380	Tryptophan metabolism	1/197	42/8073	0.646647	0.999989	0.833116	8942	1
hsa04210	Apoptosis	3/197	136/8073	0.649783	0.999989	0.833116	1520/1439/5551	3
hsa04371	Apelin signaling pathway	3/197	137/8073	0.654687	0.999989	0.833116	6543/111/5563	3
hsa05032	Morphine addiction	2/197	91/8073	0.65571	0.999989	0.833116	111/9568	2
hsa05222	Small cell lung cancer	2/197	92/8073	0.661604	0.999989	0.833116	1287/1288	2
hsa00071	Fatty acid degradation	1/197	44/8073	0.663771	0.999989	0.833116	125	1
hsa04350	TGF-beta signaling pathway	2/197	94/8073	0.67315	0.999989	0.833116	1634/7044	2
hsa04930	Type II diabetes mellitus	1/197	46/8073	0.680069	0.999989	0.833116	3101	1
hsa04550	Signaling pathways regulating pluripotency of stem cells	3/197	143/8073	0.683086	0.999989	0.833116	7472/7480/7044	3
hsa04973	Carbohydrate digestion and absorption	1/197	47/8073	0.687921	0.999989	0.833116	3101	1
hsa05231	Choline metabolism in cancer	2/197	98/8073	0.695287	0.999989	0.833116	7454/9468	2
hsa00520	Amino sugar and nucleotide sugar metabolism	1/197	48/8073	0.695581	0.999989	0.833116	3101	1
hsa04072	Phospholipase D signaling pathway	3/197	148/8073	0.705405	0.999989	0.833116	2207/27128/111	3
hsa04913	Ovarian steroidogenesis	1/197	51/8073	0.717456	0.999989	0.833116	111	1
hsa04510	Focal adhesion	4/197	201/8073	0.728273	0.999989	0.833116	7409/1287/1288/8516	4
hsa04144	Endocytosis	5/197	248/8073	0.72934	0.999989	0.833116	27128/3561/3559/1234/2350	5
hsa04961	Endocrine and other factor-regulated calcium reabsorption	1/197	53/8073	0.731164	0.999989	0.833116	6543	1
hsa04150	mTOR signaling pathway	3/197	155/8073	0.734618	0.999989	0.833116	7472/7480/5563	3
hsa04934	Cushing syndrome	3/197	155/8073	0.734618	0.999989	0.833116	7472/7480/111	3
hsa04390	Hippo signaling pathway	3/197	157/8073	0.742536	0.999989	0.833116	3689/7472/7480	3
hsa04923	Regulation of lipolysis in adipocytes	1/197	56/8073	0.750494	0.999989	0.833116	111	1
hsa00480	Glutathione metabolism	1/197	57/8073	0.756625	0.999989	0.833116	290	1
hsa04978	Mineral absorption	1/197	59/8073	0.768441	0.999989	0.833116	6543	1
hsa04724	Glutamatergic synapse	2/197	114/8073	0.771758	0.999989	0.833116	111/2901	2
hsa00561	Glycerolipid metabolism	1/197	61/8073	0.779686	0.999989	0.833116	3990	1
hsa01200	Carbon metabolism	2/197	118/8073	0.788069	0.999989	0.833116	3101/55753	2
hsa04071	Sphingolipid signaling pathway	2/197	119/8073	0.791984	0.999989	0.833116	2207/8698	2
hsa04935	Growth hormone synthesis, secretion and action	2/197	119/8073	0.791984	0.999989	0.833116	111/6751	2
hsa04929	GnRH secretion	1/197	64/8073	0.795543	0.999989	0.833116	9568	1
hsa04927	Cortisol synthesis and secretion	1/197	65/8073	0.800572	0.999989	0.833116	111	1
hsa00830	Retinol metabolism	1/197	68/8073	0.814933	0.999989	0.833116	125	1
hsa04924	Renin secretion	1/197	69/8073	0.819488	0.999989	0.833116	111	1
hsa05031	Amphetamine addiction	1/197	69/8073	0.819488	0.999989	0.833116	111	1
hsa04622	RIG-I-like receptor signaling pathway	1/197	70/8073	0.82393	0.999989	0.833116	3627	1
hsa05230	Central carbon metabolism in cancer	1/197	70/8073	0.82393	0.999989	0.833116	3101	1
hsa00982	Drug metabolism - cytochrome P450	1/197	71/8073	0.828265	0.999989	0.833116	125	1
hsa04520	Adherens junction	1/197	71/8073	0.828265	0.999989	0.833116	7454	1
hsa05100	Bacterial invasion of epithelial cells	1/197	73/8073	0.836617	0.999989	0.833116	3059	1
hsa04728	Dopaminergic synapse	2/197	132/8073	0.837364	0.999989	0.833116	111/1813	2
hsa00980	Metabolism of xenobiotics by cytochrome P450	1/197	77/8073	0.852128	0.999989	0.833116	125	1
hsa04910	Insulin signaling pathway	2/197	137/8073	0.852305	0.999989	0.833116	3101/5563	2
hsa04915	Estrogen signaling pathway	2/197	138/8073	0.85514	0.999989	0.833116	111/9568	2
hsa05418	Fluid shear stress and atherosclerosis	2/197	139/8073	0.857925	0.999989	0.833116	653361/5563	2
hsa01521	EGFR tyrosine kinase inhibitor resistance	1/197	79/8073	0.859325	0.999989	0.833116	3569	1
hsa05204	Chemical carcinogenesis	1/197	82/8073	0.869472	0.999989	0.833116	125	1
hsa05224	Breast cancer	2/197	147/8073	0.878511	0.999989	0.833116	7472/7480	2
hsa04742	Taste transduction	1/197	86/8073	0.881878	0.999989	0.833116	9568	1
hsa05226	Gastric cancer	2/197	149/8073	0.883211	0.999989	0.833116	7472/7480	2
hsa04260	Cardiac muscle contraction	1/197	87/8073	0.884791	0.999989	0.833116	6543	1
hsa04261	Adrenergic signaling in cardiomyocytes	2/197	150/8073	0.885497	0.999989	0.833116	6543/111	2
hsa04932	Non-alcoholic fatty liver disease	2/197	150/8073	0.885497	0.999989	0.833116	3569/5563	2
hsa04976	Bile secretion	1/197	90/8073	0.89311	0.999989	0.833116	111	1
hsa04912	GnRH signaling pathway	1/197	93/8073	0.90083	0.999989	0.833116	111	1
hsa04713	Circadian entrainment	1/197	97/8073	0.910268	0.999989	0.833116	111	1
hsa05165	Human papillomavirus infection	5/197	331/8073	0.912027	0.999989	0.833116	7472/7480/1287/1288/8516	5
hsa01522	Endocrine resistance	1/197	98/8073	0.912484	0.999989	0.833116	111	1
hsa04925	Aldosterone synthesis and secretion	1/197	98/8073	0.912484	0.999989	0.833116	111	1
hsa04750	Inflammatory mediator regulation of TRP channels	1/197	100/8073	0.916755	0.999989	0.833116	111	1
hsa04914	Progesterone-mediated oocyte maturation	1/197	100/8073	0.916755	0.999989	0.833116	111	1
hsa04022	cGMP-PKG signaling pathway	2/197	167/8073	0.918554	0.999989	0.833116	6543/111	2
hsa05225	Hepatocellular carcinoma	2/197	168/8073	0.92019	0.999989	0.833116	7472/7480	2
hsa04014	Ras signaling pathway	3/197	232/8073	0.926487	0.999989	0.833116	1436/26279/5320	3
hsa04928	Parathyroid hormone synthesis, secretion and action	1/197	106/8073	0.928362	0.999989	0.833116	111	1
hsa04922	Glucagon signaling pathway	1/197	107/8073	0.930133	0.999989	0.833116	5563	1
hsa04360	Axon guidance	2/197	181/8073	0.938835	0.999989	0.833116	137970/56896	2
hsa04726	Serotonergic synapse	1/197	115/8073	0.942822	0.999989	0.833116	111	1
hsa05034	Alcoholism	2/197	187/8073	0.945977	0.999989	0.833116	111/1813	2
hsa04152	AMPK signaling pathway	1/197	120/8073	0.949559	0.999989	0.833116	5563	1
hsa05010	Alzheimer disease	5/197	369/8073	0.951009	0.999989	0.833116	1536/3569/22943/7472/7480	5
hsa04114	Oocyte meiosis	1/197	129/8073	0.959756	0.999989	0.833116	111	1
hsa00230	Purine metabolism	1/197	130/8073	0.960754	0.999989	0.833116	111	1
hsa05203	Viral carcinogenesis	2/197	204/8073	0.962164	0.999989	0.833116	1234/718	2
hsa04140	Autophagy - animal	1/197	137/8073	0.967084	0.999989	0.833116	5563	1
hsa04723	Retrograde endocannabinoid signaling	1/197	148/8073	0.97504	0.999989	0.833116	111	1
hsa04714	Thermogenesis	2/197	231/8073	0.978758	0.999989	0.833116	111/5563	2
hsa04218	Cellular senescence	1/197	156/8073	0.979594	0.999989	0.833116	3569	1
hsa05160	Hepatitis C	1/197	157/8073	0.980102	0.999989	0.833116	3627	1
hsa03010	Ribosome	1/197	158/8073	0.980597	0.999989	0.833116	6192	1
hsa04217	Necroptosis	1/197	159/8073	0.98108	0.999989	0.833116	1536	1
hsa05161	Hepatitis B	1/197	162/8073	0.982458	0.999989	0.833116	3569	1
hsa05012	Parkinson disease	2/197	249/8073	0.985645	0.999989	0.833116	111/1813	2
hsa03013	RNA transport	1/197	186/8073	0.990431	0.999989	0.833116	1917	1
hsa04010	MAPK signaling pathway	2/197	294/8073	0.994721	0.999989	0.833116	1436/929	2
hsa05168	Herpes simplex virus 1 infection	5/197	498/8073	0.994733	0.999989	0.833116	3109/6352/8740/3569/718	5
hsa05014	Amyotrophic lateral sclerosis	2/197	364/8073	0.998939	0.999989	0.833116	7133/5630	2
hsa04740	Olfactory transduction	1/197	448/8073	0.999989	0.999989	0.833116	6543	1
