# Supplementary material for: Identification of Tumor Microenvironment-Related Prognostic Genes in Sarcoma
Source: Front Genet. 2021 Feb 1;12:620705. doi: 10.3389/fgene.2021.620705 (PMC7882740; doi:10.3389/fgene.2021.620705)
Supplement: Supplementary Table 8 — The significant survival related DEGs by univariate Cox analysis. [file Table_8.XLSX]

## Sheet: Table S4 cox1_table
Gene name	HR (95%CI)	p
CLEC10A	0.44 (0.29-0.67)	<0.001
IGHV1-46	0.46 (0.3-0.69)	<0.001
IGHM	0.47 (0.31-0.71)	<0.001
TNFSF14	0.48 (0.32-0.72)	<0.001
IGKV1-16	0.48 (0.32-0.73)	0.001
FCRL5	0.49 (0.32-0.73)	0.001
IGHV3-21	0.49 (0.33-0.74)	0.001
IGLC3	0.49 (0.33-0.75)	0.001
CD40LG	0.5 (0.33-0.76)	0.001
IGHG1	0.51 (0.34-0.76)	0.001
CD8B	0.51 (0.34-0.77)	0.002
IRF8	0.51 (0.34-0.77)	0.001
IGLV3-25	0.51 (0.34-0.77)	0.001
IGHD	0.52 (0.34-0.78)	0.001
XCR1	0.52 (0.34-0.78)	0.001
IGKV1-8	0.52 (0.35-0.79)	0.002
IGHV4-34	0.52 (0.35-0.79)	0.002
AC243960.1	0.52 (0.35-0.79)	0.002
IGLV3-10	0.53 (0.35-0.8)	0.002
IGHV4-31	0.53 (0.36-0.8)	0.003
ARHGAP30	0.54 (0.36-0.81)	0.003
CCL19	0.54 (0.36-0.81)	0.003
IGKV1-6	0.54 (0.36-0.81)	0.003
TRBV5-1	0.54 (0.36-0.81)	0.003
IGLV3-21	0.55 (0.36-0.82)	0.004
AL096816.1	0.55 (0.36-0.82)	0.004
C16orf54	0.55 (0.37-0.83)	0.004
UBD	0.55 (0.36-0.83)	0.004
IGKV3D-20	0.55 (0.37-0.83)	0.004
IGHV3-11	0.55 (0.37-0.83)	0.004
LILRA4	0.55 (0.37-0.83)	0.004
IGHV5-51	0.56 (0.37-0.83)	0.004
IGLV2-8	0.56 (0.37-0.83)	0.004
TRGC2	0.56 (0.37-0.84)	0.005
IGHV3-49	0.56 (0.37-0.84)	0.005
IGLV4-69	0.56 (0.37-0.84)	0.005
IGKV1-5	0.56 (0.38-0.84)	0.005
CTSS	0.56 (0.38-0.84)	0.006
IGHV3-33	0.56 (0.38-0.84)	0.005
IGKV3-20	0.56 (0.38-0.84)	0.005
IGKV3-11	0.56 (0.38-0.84)	0.006
IGHV1-18	0.56 (0.38-0.85)	0.006
IGHV3-15	0.57 (0.38-0.85)	0.006
IGLV1-44	0.57 (0.38-0.85)	0.006
CXCR3	0.57 (0.38-0.86)	0.007
LTB	0.57 (0.38-0.86)	0.007
MZB1	0.57 (0.38-0.86)	0.007
NKG7	0.58 (0.38-0.86)	0.008
IGHGP	0.58 (0.39-0.87)	0.008
SELL	0.58 (0.39-0.87)	0.008
IGKV4-1	0.58 (0.39-0.87)	0.008
TRDC	0.58 (0.39-0.87)	0.009
IGLV3-19	0.58 (0.39-0.87)	0.009
IGKC	0.58 (0.39-0.88)	0.009
PYHIN1	0.59 (0.39-0.88)	0.01
CLEC12A	0.59 (0.39-0.89)	0.011
IGHV3-53	0.59 (0.4-0.88)	0.011
IGHV1-69D	0.59 (0.39-0.89)	0.011
CD2	0.59 (0.4-0.89)	0.012
WDFY4	0.59 (0.4-0.89)	0.012
CHL1	0.59 (0.4-0.89)	0.012
IGHV3-30	0.6 (0.4-0.89)	0.011
FCER2	0.6 (0.4-0.9)	0.012
IGHV1-2	0.6 (0.4-0.89)	0.012
LCK	0.6 (0.4-0.9)	0.013
IL12RB1	0.6 (0.4-0.9)	0.013
VAV1	0.6 (0.4-0.9)	0.014
IGKV1-27	0.6 (0.4-0.9)	0.013
GZMH	0.6 (0.4-0.9)	0.014
IL10RA	0.6 (0.4-0.9)	0.014
TRBC2	0.6 (0.4-0.9)	0.014
SH2D1A	0.6 (0.4-0.9)	0.014
MYH11	0.6 (0.41-0.9)	0.014
THEMIS	0.6 (0.4-0.91)	0.015
IGLV2-14	0.61 (0.41-0.91)	0.015
TRAT1	0.61 (0.41-0.91)	0.016
MEDAG	0.61 (0.41-0.91)	0.016
CD3G	0.61 (0.41-0.91)	0.016
IGKV1-17	0.61 (0.41-0.91)	0.016
JCHAIN	0.61 (0.41-0.92)	0.017
MYOC	0.61 (0.41-0.92)	0.017
IL18	0.61 (0.41-0.92)	0.017
CD38	0.61 (0.41-0.92)	0.018
P2RY13	0.61 (0.41-0.92)	0.018
IKZF3	0.62 (0.41-0.92)	0.019
LYZ	0.62 (0.41-0.93)	0.02
S1PR4	0.62 (0.41-0.93)	0.02
IGLV3-1	0.62 (0.41-0.93)	0.02
TFEC	0.62 (0.41-0.93)	0.021
NRXN1	0.62 (0.42-0.93)	0.021
IGHV4-59	0.62 (0.42-0.93)	0.021
CSF1R	0.63 (0.42-0.94)	0.023
IGLV2-11	0.63 (0.42-0.94)	0.023
SASH3	0.63 (0.42-0.94)	0.024
IL2RG	0.63 (0.42-0.94)	0.024
IGLV6-57	0.63 (0.42-0.94)	0.024
GPR65	0.63 (0.42-0.94)	0.025
CXCL10	0.63 (0.42-0.94)	0.025
TRBV29-1	0.63 (0.42-0.94)	0.024
AC022182.2	0.63 (0.42-0.95)	0.027
LY9	0.64 (0.42-0.95)	0.027
NCF1C	0.64 (0.43-0.95)	0.027
IGHV3-23	0.64 (0.43-0.95)	0.027
IGLC2	0.64 (0.43-0.95)	0.028
IGKV1-9	0.64 (0.43-0.95)	0.028
IGHV3-74	0.64 (0.43-0.95)	0.028
CCL5	0.64 (0.43-0.96)	0.029
TRBV28	0.64 (0.43-0.96)	0.031
CCN5	0.64 (0.43-0.96)	0.03
IGHG3	0.64 (0.43-0.96)	0.032
AC243962.1	0.64 (0.43-0.96)	0.032
TNFRSF13B	0.64 (0.43-0.96)	0.031
VNN2	0.64 (0.43-0.96)	0.031
CADM3	0.64 (0.43-0.96)	0.031
IGKV3-15	0.64 (0.43-0.96)	0.031
UBASH3A	0.64 (0.43-0.96)	0.032
IGHA1	0.64 (0.43-0.96)	0.032
IGHA2	0.65 (0.43-0.96)	0.033
TRBV9	0.65 (0.43-0.97)	0.034
LILRB2	0.65 (0.43-0.97)	0.036
SLAMF1	0.65 (0.43-0.97)	0.035
IGHG4	0.65 (0.44-0.98)	0.038
CSF2RB	0.65 (0.44-0.98)	0.038
ITK	0.65 (0.44-0.98)	0.039
BIN2	0.66 (0.44-0.98)	0.039
SLA2	0.66 (0.44-0.99)	0.042
RHOH	0.66 (0.44-0.99)	0.047
CD3E	0.66 (0.44-0.99)	0.046
DOK2	0.66 (0.44-0.99)	0.044
CD3D	0.66 (0.44-0.99)	0.046
CST7	0.66 (0.44-0.99)	0.047
PLA2G2D	0.67 (0.45-0.99)	0.047
AOAH	0.67 (0.44-1)	0.047
C1QC	0.67 (0.45-0.99)	0.047
IGHG2	0.67 (0.45-0.99)	0.046
CYBB	0.67 (0.45-1)	0.048
IGLV1-40	0.67 (0.45-1)	0.048
PTAFR	0.67 (0.45-1)	0.049
NNAT	1.55 (1.04-2.32)	0.033
WIF1	1.6 (1.07-2.39)	0.023
