# Supplementary material for: Identification of Tumor Microenvironment-Related Prognostic Genes in Sarcoma
Source: Front Genet. 2021 Feb 1;12:620705. doi: 10.3389/fgene.2021.620705 (PMC7882740; doi:10.3389/fgene.2021.620705)
Supplement: Supplementary Table 9 — The coefficients of each gene after the lasso analysis. [file Table_9.XLSX]

## Sheet: Table S5 LASSO RESULTS COEFFICI
Gene name	Coefficients
CD38	0
MYOC	-0.0209201
NNAT	0.0455053
CCN5	0
CST7	0
LYZ	0
IL12RB1	0
CSF2RB	0
GZMH	0
SLA2	0
CD40LG	0
MEDAG	-0.00422312
FCER2	0
NKG7	0
TFEC	0
IL10RA	0
BIN2	0
VNN2	0
ITK	0
CD2	0
SLAMF1	0
PLA2G2D	0
SASH3	0
LY9	0
TNFSF14	-0.0466734
S1PR4	0
WDFY4	0
LILRB2	0
JCHAIN	0
CLEC10A	0
MYH11	-0.0331552
CHL1	0
AOAH	0
GPR65	0
IRF8	0
VAV1	0
FCRL5	0
IL2RG	0
DOK2	0
IL18	0
WIF1	0
C1QC	0
UBASH3A	0
CD3G	0
IKZF3	0
CADM3	0
CTSS	0
TRAT1	0
PYHIN1	0
CYBB	0
NCF1C	0
CD3D	0
RHOH	0
CXCL10	0
PTAFR	0
MZB1	0
CD8B	0
CLEC12A	0
THEMIS	0
CCL19	0
XCR1	0
NRXN1	-0.0158546
P2RY13	-0.045592
CSF1R	0
LCK	0
SH2D1A	0
C16orf54	0
ARHGAP30	0
CXCR3	-0.00616034
SELL	0
CD3E	0
IGKC	0
IGKV4-1	0
IGKV3D-20	0
IGLV4-69	0
IGLV6-57	0
IGLV1-44	0
IGLV1-40	0
IGLV3-25	-0.0117194
IGLV3-21	0
IGLV3-19	0
IGLV2-14	0
IGLV2-11	0
IGLV3-10	0
IGLV3-1	0
IGLC2	0
IGLC3	0
TRBV9	0
TRBV5-1	0
TRBV28	0
TRBC2	0
TRDC	0
IGHA2	0
IGHG4	0
IGHG2	0
IGHA1	0
IGHG1	0
IGHG3	0
IGHD	0
IGHM	0
IGHV1-2	0
IGHV3-11	0
IGHV3-15	0
IGHV1-18	0
IGHV3-21	0
IGHV3-23	0
IGHV3-33	0
IGHV4-34	0
IGHV1-46	-0.0209497
IGHV3-49	0
IGHV5-51	0
IGHV3-53	0
UBD	0
IGHV4-59	0
IGHV3-74	0
AC243962.1	0
TRGC2	0
LTB	0
IGHV4-31	0
TRBV29-1	0
IGKV1-6	0
IGKV3-20	0
LILRA4	0
IGKV1-17	0
TNFRSF13B	0
IGKV1-8	0
IGKV1-16	0
IGKV3-11	0
IGKV1-9	0
IGKV1-5	0
IGKV3-15	0
IGKV1-27	0
IGHGP	0
AC022182.2	0
AC243960.1	0
IGHV3-30	0
CCL5	0
IGLV2-8	-0.0206505
AL096816.1	0
IGHV1-69D	0
